# Supplementary material for: Differentiation of Brain Abscess From Cystic Glioma Using Conventional MRI Based on Deep Transfer Learning Features and Hand-Crafted Radiomics Features
Source: Front Med (Lausanne). 2021 Nov 12;8:748144. doi: 10.3389/fmed.2021.748144 (PMC8636043; doi:10.3389/fmed.2021.748144)
Supplement: Supplementary file 2 [file Presentation_1.ZIP]

Archive with 44 entries (40 files):
- Intermediate data/
- Intermediate data/t1/
- Intermediate data/t1/HCR_original.csv
- Intermediate data/t1/Resnet50_original.csv
- Intermediate data/t1/VGG19_original.csv
- Intermediate data/t1/test_DLR_10.csv
- Intermediate data/t1/test_DTL_10.csv
- Intermediate data/t1/test_HCR.csv
- Intermediate data/t1/test_HCR_10.csv
- Intermediate data/t1/test_Resnet50.csv
- Intermediate data/t1/test_VGG.csv
- Intermediate data/t1/test_remove redundant features_HCR.csv
- Intermediate data/t1/train_DLR_10.csv
- Intermediate data/t1/train_DTL_10.csv
- Intermediate data/t1/train_HCR.csv
- Intermediate data/t1/train_HCR_10.csv
- Intermediate data/t1/train_Resnet50.csv
- Intermediate data/t1/train_VGG.csv
- Intermediate data/t1/train_remove redundant features_HCR.csv
- Intermediate data/t1+t2/
- Intermediate data/t1+t2/test_DLR_10.csv
- Intermediate data/t1+t2/test_DTL_10.csv
- Intermediate data/t1+t2/test_HCR_10.csv
- Intermediate data/t1+t2/train_DLR_10.csv
- Intermediate data/t1+t2/train_DTL_10.csv
- Intermediate data/t1+t2/train_HCR_10.csv
- Intermediate data/t2/
- Intermediate data/t2/HCR_original.csv
- Intermediate data/t2/Resnet50_original.csv
- Intermediate data/t2/VGG19_original.csv
- Intermediate data/t2/test_DLR_10.csv
- Intermediate data/t2/test_DTL_10.csv
- Intermediate data/t2/test_HCR.csv
- Intermediate data/t2/test_HCR_10.csv
- Intermediate data/t2/test_Resnet50.csv
- Intermediate data/t2/test_VGG.csv
- Intermediate data/t2/test_remove redundant features_HCR.csv
- Intermediate data/t2/train_DLR_10.csv
- Intermediate data/t2/train_DTL_10.csv
- Intermediate data/t2/train_HCR.csv
- Intermediate data/t2/train_HCR_10.csv
- Intermediate data/t2/train_Resnet50.csv
- Intermediate data/t2/train_VGG.csv
- Intermediate data/t2/train_remove redundant features_HCR.csv
