# Supplementary material for: Differentiation of Brain Abscess From Cystic Glioma Using Conventional MRI Based on Deep Transfer Learning Features and Hand-Crafted Radiomics Features
Source: Front Med (Lausanne). 2021 Nov 12;8:748144. doi: 10.3389/fmed.2021.748144 (PMC8636043; doi:10.3389/fmed.2021.748144)
Supplement: Supplementary file 2 [file Presentation_1.ZIP › Intermediate data/t1/Resnet50_original.csv]

	label	1	2	3	4	5	6	7	8	9	10	11	12	13	14	15	16	17	18	19	20	21	22	23	24	25	26	27	28	29	30	31	32	33	34	35	36	37	38	39	40	41	42	43	44	45	46	47	48
0	0	4.59E-06	0.00135038	1.32E-06	5.00E-06	4.17E-06	1.17E-06	1.11E-05	1.45E-06	5.14E-07	8.67E-07	0.000768403	4.53E-05	0.000195028	2.36E-07	1.77E-06	0.001936554	3.18E-06	8.86E-05	3.06E-06	1.50E-06	2.41E-05	2.54E-05	2.57E-06	1.73E-06	2.75E-07	1.30E-05	7.39E-07	9.08E-08	3.36E-07	7.87E-06	3.74E-05	1.19E-05	6.09E-08	2.04E-06	5.42E-06	2.26E-07	6.59E-07	4.54E-07	1.18E-06	5.26E-07	1.78E-07	1.68E-06	1.85E-05	6.93E-07	4.68E-08	2.02E-08	3.29E-06	9.88E-08
1	0	4.48E-11	1.18E-07	4.06E-14	1.79E-09	2.01E-10	7.08E-11	2.43E-12	1.57E-12	5.31E-12	5.92E-11	3.96E-11	4.41E-12	3.95E-11	5.07E-12	1.06E-11	7.43E-09	1.42E-09	9.17E-10	6.66E-10	1.47E-10	3.34E-12	1.72E-10	4.20E-12	4.40E-10	7.75E-12	2.10E-11	1.39E-13	9.70E-12	1.20E-11	1.30E-09	9.94E-11	5.76E-12	1.02E-11	3.31E-12	1.11E-11	1.51E-12	1.55E-11	6.12E-14	3.70E-13	2.15E-14	9.90E-09	1.07E-11	3.94E-12	5.03E-10	1.05E-13	2.21E-14	2.88E-13	5.89E-14
2	0	1.09E-06	4.54E-06	7.30E-09	1.00E-06	5.02E-07	1.19E-07	1.51E-06	2.16E-07	3.91E-09	3.35E-07	2.72E-08	1.63E-06	7.51E-08	1.08E-07	1.53E-07	5.29E-06	2.02E-05	2.42E-06	2.57E-06	2.83E-06	1.44E-07	9.40E-07	4.87E-07	8.82E-07	4.19E-08	1.43E-07	2.50E-08	6.21E-07	5.72E-07	6.65E-07	8.32E-08	4.19E-06	5.10E-07	2.38E-08	1.01E-07	4.42E-08	1.72E-06	2.94E-08	1.90E-07	1.61E-08	2.60E-06	1.04E-06	1.58E-07	5.85E-07	6.44E-09	1.90E-08	1.22E-08	3.76E-08
3	0	5.46E-10	4.54E-07	6.05E-14	1.29E-08	1.55E-09	2.61E-10	2.15E-11	1.90E-11	9.83E-11	5.12E-10	1.18E-10	1.59E-11	2.98E-11	1.26E-11	8.63E-11	1.01E-07	3.10E-09	8.76E-09	1.84E-08	2.27E-10	2.03E-11	6.40E-10	3.34E-11	4.01E-09	1.64E-10	2.34E-10	8.87E-13	6.18E-11	1.90E-10	1.11E-08	4.16E-10	1.32E-10	1.72E-11	8.62E-12	7.18E-11	1.05E-11	2.87E-11	6.36E-13	6.17E-13	1.79E-13	1.27E-08	2.50E-10	5.74E-11	1.85E-09	3.72E-12	4.75E-13	5.19E-12	2.36E-12
4	0	8.38E-10	3.55E-07	2.97E-12	3.05E-08	1.85E-09	1.82E-10	7.52E-10	1.42E-10	8.69E-12	3.18E-10	2.28E-10	1.06E-09	1.26E-10	8.65E-11	9.91E-11	6.73E-09	1.34E-08	8.42E-09	1.92E-08	6.76E-09	1.25E-10	3.05E-09	3.77E-10	2.54E-09	4.76E-11	3.56E-10	2.00E-11	4.69E-10	8.49E-10	6.11E-09	3.22E-10	1.42E-09	5.43E-10	5.15E-11	2.16E-10	3.56E-11	1.29E-09	4.30E-11	7.35E-11	9.62E-12	2.21E-08	2.44E-09	4.69E-10	1.38E-08	2.91E-12	1.03E-11	3.06E-11	2.31E-11
5	0	5.36E-05	0.000504741	1.11E-06	0.000143821	0.00018552	2.93E-05	1.20E-05	4.93E-06	2.89E-06	3.73E-05	9.36E-06	3.20E-06	1.18E-05	1.12E-06	2.65E-06	0.000258273	7.32E-06	3.76E-05	4.20E-05	2.24E-06	6.70E-06	7.84E-06	8.03E-06	2.62E-05	1.92E-05	1.20E-05	2.29E-07	1.04E-06	2.19E-06	3.03E-05	1.79E-05	1.14E-06	3.73E-06	9.82E-06	6.06E-06	1.96E-06	5.95E-06	3.09E-06	1.04E-06	5.18E-06	1.63E-05	4.40E-05	3.77E-05	1.59E-05	2.34E-06	7.45E-07	5.38E-06	1.01E-06
6	0	4.48E-35	1.11E-28	0	1.86E-31	4.84E-36	2.29E-37	1.39E-29	7.50E-32	0	1.08E-32	0	3.42E-31	9.01E-37	3.91E-30	5.86E-29	3.36E-33	1.93E-22	1.95E-26	4.23E-26	5.48E-24	3.38E-34	5.46E-33	6.04E-28	1.38E-28	2.14E-29	0	1.93E-33	2.86E-31	5.04E-29	1.63E-29	1.93E-31	5.39E-29	3.63E-30	2.49E-38	1.29E-32	3.89E-38	3.80E-26	0	1.60E-32	1.93E-38	3.56E-22	1.20E-31	3.47E-30	6.14E-36	0	1.10E-34	0	0
7	0	3.26E-06	0.000144026	1.17E-08	3.13E-05	9.25E-06	1.25E-06	1.37E-06	1.97E-07	5.72E-07	1.20E-06	7.98E-07	5.44E-07	1.63E-06	1.09E-07	2.18E-07	1.20E-05	6.07E-07	5.79E-06	1.03E-05	5.23E-07	3.08E-07	1.33E-06	8.38E-07	4.63E-06	4.25E-07	3.97E-06	2.67E-08	3.39E-07	2.79E-07	1.17E-05	2.95E-06	2.08E-07	2.22E-07	4.04E-07	4.72E-07	7.14E-08	2.09E-07	3.19E-08	1.74E-08	2.95E-08	1.34E-06	9.63E-07	2.34E-06	2.71E-06	7.74E-08	1.31E-08	4.36E-08	5.58E-08
8	0	0	0	0	0	0	0	0	0	0	0	0	0	0	0	0	0	0	0	0	0	0	0	0	0	0	0	0	0	0	0	0	0	0	0	0	0	0	0	0	0	0	0	0	0	0	0	0	0
9	0	0	0	0	0	0	0	0	0	0	0	0	0	0	0	0	0	0	0	0	0	0	0	0	0	0	0	0	0	0	0	0	0	0	0	0	0	0	0	0	0	0	0	0	0	0	0	0	0
10	0	8.68E-14	4.80E-11	2.12E-18	2.44E-12	3.93E-13	2.83E-14	2.99E-15	1.72E-15	1.36E-15	1.23E-14	3.50E-15	9.20E-15	3.40E-14	2.34E-15	5.28E-15	5.76E-14	1.25E-11	1.70E-13	3.31E-12	2.21E-12	1.20E-15	2.13E-13	2.43E-14	3.48E-13	1.38E-15	5.55E-15	1.34E-16	4.71E-14	3.81E-13	3.76E-12	6.32E-14	3.89E-14	9.57E-15	1.88E-16	8.91E-15	8.12E-16	5.73E-15	5.28E-17	6.77E-16	4.73E-18	3.16E-12	5.20E-15	1.72E-15	4.24E-13	2.12E-17	7.62E-18	1.44E-16	8.09E-17
11	0	3.53E-07	0.000219454	4.15E-08	1.02E-07	2.38E-07	3.32E-07	3.73E-06	5.34E-08	1.35E-07	8.21E-07	0.000271596	3.12E-07	1.59E-05	1.11E-07	0.000185272	0.004983991	5.33E-07	7.88E-06	3.74E-06	3.23E-06	1.73E-06	3.56E-05	4.04E-06	4.57E-06	1.95E-07	4.27E-07	6.96E-07	6.34E-07	1.22E-07	1.59E-06	8.59E-07	4.36E-06	3.10E-10	7.69E-09	1.57E-08	5.76E-08	7.19E-09	1.59E-09	5.10E-09	6.20E-09	6.15E-08	1.02E-08	3.87E-08	1.57E-07	6.89E-09	4.46E-09	6.33E-08	6.86E-09
12	0	1.03E-06	0.000101064	6.85E-09	5.10E-06	6.98E-07	3.80E-07	6.66E-07	1.58E-07	1.32E-07	2.21E-07	3.61E-08	1.64E-07	1.43E-07	2.34E-08	2.32E-07	1.13E-07	3.44E-07	1.99E-07	8.04E-07	1.53E-06	1.62E-07	3.61E-07	2.03E-07	1.91E-06	5.64E-08	1.55E-07	8.40E-09	3.19E-07	1.41E-07	1.72E-06	1.67E-07	6.33E-08	4.95E-08	1.04E-08	1.52E-07	3.57E-08	3.72E-07	1.21E-08	4.02E-08	1.95E-08	5.09E-07	2.52E-07	1.37E-07	1.25E-06	2.10E-08	6.46E-09	1.57E-08	1.58E-08
13	0	1.17E-05	0.000430881	6.07E-07	1.53E-05	1.30E-05	6.23E-06	3.28E-05	1.20E-06	1.33E-06	5.96E-06	0.000109243	6.81E-06	1.44E-05	3.32E-07	8.50E-06	0.000647163	6.25E-06	7.35E-05	4.56E-06	2.27E-06	1.79E-05	6.64E-05	9.98E-06	2.48E-05	1.49E-06	6.33E-06	1.37E-06	6.40E-07	1.22E-06	1.78E-05	2.97E-05	8.33E-06	5.12E-07	4.65E-06	8.14E-06	1.34E-07	3.48E-06	3.55E-07	1.48E-07	3.97E-07	1.14E-06	4.33E-06	1.50E-06	2.34E-06	8.13E-07	1.18E-07	5.51E-07	3.58E-07
14	0	2.04E-09	5.12E-07	3.61E-12	3.03E-08	4.32E-09	1.10E-09	3.61E-10	1.15E-10	1.17E-10	3.53E-10	8.24E-10	5.38E-10	1.67E-09	1.48E-10	3.39E-10	2.65E-08	9.99E-09	3.81E-09	1.96E-08	4.54E-09	3.80E-10	2.99E-09	4.69E-10	8.29E-09	2.22E-10	8.49E-10	2.01E-11	8.04E-10	1.33E-09	2.36E-08	9.03E-10	5.16E-10	3.59E-10	4.53E-11	2.10E-10	1.26E-10	1.81E-10	8.53E-12	2.73E-11	5.65E-12	3.06E-08	5.32E-10	1.99E-10	9.98E-09	1.33E-11	3.04E-12	4.41E-11	1.96E-11
15	0	1.26E-06	0.000687894	8.56E-09	1.53E-05	1.16E-06	4.14E-07	6.65E-07	2.69E-07	2.84E-07	2.67E-07	1.49E-07	3.56E-07	1.45E-06	4.12E-08	2.59E-07	4.04E-07	1.31E-07	1.48E-06	2.98E-06	7.18E-07	8.70E-08	2.96E-07	2.89E-07	1.68E-06	8.12E-08	8.00E-07	8.65E-09	6.72E-07	9.36E-08	4.33E-06	4.98E-07	6.19E-08	3.70E-08	3.34E-08	2.57E-07	3.07E-08	2.37E-07	4.85E-09	2.05E-08	1.01E-08	7.33E-07	2.11E-07	5.23E-07	5.97E-07	1.10E-08	5.99E-09	2.17E-08	1.60E-08
16	0	5.83E-10	5.14E-08	1.16E-13	6.36E-09	1.15E-09	1.89E-10	3.80E-11	1.01E-10	1.10E-10	1.19E-10	4.07E-11	3.64E-11	2.47E-11	1.66E-11	4.92E-12	1.08E-11	2.96E-10	9.83E-11	1.36E-09	1.73E-10	1.29E-11	9.66E-11	8.86E-11	4.96E-10	2.30E-11	7.79E-11	1.28E-12	1.18E-10	3.61E-10	1.22E-09	4.83E-11	1.41E-11	6.45E-12	1.46E-12	4.39E-11	1.35E-11	5.15E-11	4.34E-13	1.56E-12	2.10E-13	9.70E-09	2.27E-11	4.27E-11	2.70E-09	1.75E-12	1.32E-13	6.04E-12	2.21E-12
17	0	5.80E-06	0.00023523	2.05E-08	1.66E-05	1.17E-05	2.79E-06	5.74E-06	4.43E-07	2.07E-06	1.80E-06	4.70E-06	4.12E-07	1.35E-06	7.96E-08	1.05E-06	2.08E-05	1.69E-06	6.80E-06	2.56E-05	1.35E-06	5.55E-07	3.26E-06	2.16E-06	9.12E-06	3.17E-07	2.34E-06	2.03E-07	8.48E-07	2.61E-06	2.19E-05	3.08E-06	2.89E-07	2.04E-07	3.19E-07	5.38E-07	3.17E-07	3.91E-07	6.92E-08	4.33E-08	7.47E-08	1.99E-06	3.80E-06	1.00E-06	4.12E-06	1.61E-07	2.63E-08	1.62E-07	1.56E-07
18	0	3.15E-13	8.84E-10	1.86E-16	9.83E-12	1.36E-12	8.12E-14	1.49E-14	1.26E-14	4.37E-14	5.96E-14	3.45E-13	2.65E-14	7.25E-14	2.94E-14	8.22E-14	1.48E-11	6.13E-12	3.63E-12	8.57E-12	1.04E-12	6.40E-14	3.62E-12	1.32E-13	2.56E-12	2.11E-14	2.86E-13	1.80E-15	9.08E-14	1.08E-13	1.60E-11	1.05E-12	1.80E-13	1.19E-14	4.75E-15	1.37E-13	1.62E-14	2.01E-14	3.47E-16	2.00E-15	3.00E-16	5.73E-12	2.19E-14	1.06E-13	5.62E-12	3.90E-16	1.44E-16	7.07E-15	1.34E-15
19	0	3.18E-10	3.23E-07	7.26E-13	5.02E-08	2.35E-09	1.92E-10	4.20E-11	1.73E-11	3.93E-11	4.16E-10	7.81E-10	3.08E-10	1.89E-09	2.92E-11	6.97E-11	1.16E-09	1.48E-09	4.89E-09	1.12E-08	1.51E-09	1.66E-11	1.34E-09	7.61E-11	2.90E-09	9.83E-11	1.07E-09	1.24E-11	2.02E-10	3.43E-10	8.29E-09	9.78E-10	7.69E-11	1.46E-10	3.80E-11	1.07E-10	2.82E-11	1.50E-10	8.11E-12	2.01E-11	1.64E-12	1.15E-08	6.20E-10	3.63E-10	5.41E-09	2.26E-12	1.18E-12	1.15E-11	3.86E-12
20	0	8.03E-08	1.14E-05	1.30E-09	9.86E-07	9.15E-08	2.29E-08	1.83E-07	9.48E-08	3.69E-10	1.01E-07	3.43E-07	4.85E-07	5.58E-08	2.87E-08	3.42E-08	2.72E-06	1.45E-06	3.95E-06	2.72E-06	3.07E-07	5.85E-09	2.65E-07	3.45E-08	2.70E-08	1.19E-08	4.59E-08	8.47E-09	1.74E-08	7.12E-08	2.88E-07	8.55E-08	4.71E-07	2.22E-07	2.44E-08	2.06E-08	8.82E-09	5.89E-07	1.49E-08	7.30E-09	6.69E-09	1.45E-06	1.15E-06	6.64E-08	4.52E-07	8.05E-10	1.64E-09	6.22E-09	2.80E-09
21	0	2.20E-07	2.04E-05	5.55E-10	1.16E-06	4.00E-07	9.49E-08	8.03E-08	1.08E-08	2.40E-08	2.83E-08	3.99E-08	1.01E-08	2.74E-08	3.57E-09	1.43E-08	9.82E-07	5.80E-08	7.02E-08	7.96E-07	5.97E-08	2.73E-08	1.36E-07	4.69E-08	2.09E-07	2.14E-08	1.12E-07	9.60E-10	4.91E-08	4.18E-08	1.46E-06	9.23E-08	2.78E-08	9.68E-09	7.41E-09	2.02E-08	1.01E-08	1.30E-08	2.26E-09	1.71E-09	1.48E-09	1.26E-07	2.86E-08	3.82E-08	2.69E-07	4.54E-09	7.50E-10	3.73E-09	3.66E-09
22	0	7.84E-22	1.95E-17	1.51E-27	3.56E-18	4.55E-21	5.94E-22	4.16E-20	1.46E-20	1.18E-25	5.49E-21	3.54E-23	9.97E-21	1.28E-23	5.40E-20	2.51E-18	6.11E-20	3.02E-15	7.79E-18	1.49E-16	5.65E-14	3.21E-23	1.58E-20	1.05E-18	4.06E-20	6.99E-21	3.32E-25	1.30E-23	7.18E-21	2.33E-19	4.88E-20	3.91E-21	1.05E-18	4.36E-21	3.67E-25	1.08E-20	1.77E-24	1.74E-18	1.13E-25	9.22E-21	1.99E-25	1.18E-14	7.35E-21	1.54E-20	1.36E-20	4.14E-29	2.87E-24	6.68E-30	5.66E-27
23	0	9.88E-11	2.99E-08	5.83E-15	6.87E-10	1.25E-10	1.36E-11	2.30E-11	4.78E-12	1.16E-13	9.43E-12	4.59E-11	4.30E-11	1.00E-11	4.79E-12	7.68E-12	2.97E-10	4.75E-09	4.32E-10	1.91E-09	3.77E-10	3.94E-13	1.30E-10	1.78E-11	5.35E-11	1.23E-12	3.94E-12	4.20E-13	2.24E-11	2.00E-10	4.22E-10	1.82E-11	1.05E-10	1.09E-11	2.57E-13	7.88E-12	3.54E-13	1.55E-11	1.04E-13	6.65E-13	1.64E-14	1.88E-09	1.46E-11	8.18E-12	2.93E-10	8.40E-15	3.95E-14	6.97E-14	1.23E-13
24	0	1.07E-10	2.81E-07	9.39E-14	2.61E-09	2.70E-10	3.71E-11	2.11E-12	3.90E-12	3.49E-12	6.19E-11	6.81E-10	1.30E-11	3.80E-11	4.77E-12	7.44E-12	6.85E-11	7.21E-10	2.53E-09	1.42E-09	5.78E-11	7.54E-12	2.11E-10	1.71E-11	2.02E-10	2.08E-11	1.26E-10	3.05E-12	2.64E-11	2.93E-11	1.55E-09	2.21E-10	3.06E-11	1.21E-11	3.70E-12	7.28E-11	1.96E-12	3.17E-11	6.58E-13	7.85E-13	1.35E-13	2.19E-09	2.52E-11	3.15E-11	8.81E-10	2.40E-13	5.34E-14	2.65E-12	4.36E-13
25	0	2.61E-06	0.000973631	1.49E-08	5.41E-05	1.05E-05	4.72E-07	4.07E-07	1.23E-07	9.04E-08	3.11E-06	1.16E-06	5.88E-07	1.86E-06	8.58E-08	3.29E-07	6.26E-06	5.81E-07	1.19E-05	1.06E-05	1.21E-06	7.36E-08	1.11E-06	3.30E-07	2.15E-06	1.37E-06	1.74E-06	2.84E-08	2.16E-07	6.39E-07	4.86E-06	9.81E-07	8.25E-08	1.97E-07	1.22E-07	3.77E-07	6.97E-08	7.69E-07	6.83E-08	5.34E-08	2.49E-08	1.12E-05	5.58E-06	3.20E-06	4.81E-06	2.83E-08	3.31E-08	1.68E-07	4.28E-08
26	0	1.20E-25	8.32E-22	1.30E-30	3.84E-24	6.91E-27	5.69E-28	8.21E-22	9.14E-23	1.29E-29	8.31E-24	6.04E-30	2.29E-24	3.08E-26	1.20E-21	3.21E-22	4.47E-26	8.38E-16	6.10E-20	1.86E-20	1.44E-18	3.94E-27	1.82E-25	1.33E-21	3.30E-22	1.81E-23	2.37E-30	1.55E-25	9.71E-24	2.20E-23	2.28E-22	2.23E-23	7.29E-22	7.58E-23	9.65E-30	2.43E-25	8.16E-29	9.59E-21	1.72E-31	1.52E-25	1.40E-29	2.29E-17	2.61E-24	3.49E-23	1.11E-26	1.26E-34	2.26E-26	3.05E-37	2.82E-32
27	0	8.14E-35	3.47E-29	0	3.56E-31	5.08E-36	3.54E-38	7.72E-32	4.15E-36	0	1.46E-35	0	1.01E-32	1.16E-37	2.42E-31	3.65E-30	6.93E-33	8.87E-23	5.59E-26	6.01E-26	2.00E-24	0	1.92E-34	5.23E-30	2.01E-30	9.20E-33	0	3.42E-37	2.78E-32	2.15E-29	5.02E-31	1.91E-34	3.97E-30	5.56E-33	0	1.73E-33	0	5.39E-30	0	7.42E-35	0	1.25E-24	4.98E-34	1.08E-32	3.97E-37	0	2.97E-38	0	0
28	0	9.72E-15	1.56E-11	2.53E-20	1.76E-13	2.04E-14	3.15E-15	5.46E-16	1.24E-16	1.06E-17	5.58E-16	3.04E-16	1.67E-16	3.49E-16	7.81E-17	1.35E-15	8.78E-16	6.65E-12	2.49E-14	5.80E-13	3.46E-13	3.28E-17	5.92E-15	5.78E-15	3.22E-14	1.68E-16	5.09E-17	6.30E-18	7.87E-15	4.34E-14	1.70E-13	1.64E-15	5.91E-15	4.46E-16	3.03E-18	1.43E-15	1.92E-17	9.94E-16	5.31E-19	2.39E-17	6.63E-20	5.76E-13	2.21E-16	2.64E-16	2.24E-14	7.02E-20	1.18E-19	3.40E-19	7.41E-19
29	0	8.62E-09	8.77E-07	6.14E-11	4.00E-08	2.04E-08	2.10E-08	7.23E-09	4.28E-09	2.44E-09	1.40E-07	9.44E-09	3.63E-10	1.49E-09	7.31E-10	3.37E-09	5.81E-06	3.20E-09	8.69E-09	9.11E-09	1.82E-09	9.40E-09	1.51E-08	3.68E-09	1.22E-08	1.38E-09	2.00E-09	2.93E-11	7.30E-10	6.60E-10	1.49E-08	1.47E-09	1.87E-09	2.79E-10	7.10E-10	5.28E-10	4.89E-10	5.16E-10	3.06E-11	3.00E-11	6.72E-11	4.24E-08	1.42E-09	2.15E-09	3.31E-08	1.03E-10	1.88E-11	7.81E-10	1.30E-10
30	0	2.43E-11	8.34E-08	1.32E-14	7.05E-10	5.28E-11	7.35E-12	5.52E-13	6.71E-13	1.08E-12	1.12E-11	3.45E-12	1.98E-12	1.78E-11	2.48E-12	2.59E-11	1.88E-09	6.34E-10	3.52E-11	2.59E-10	1.53E-10	6.13E-12	4.17E-11	5.92E-12	1.99E-10	4.00E-12	1.47E-11	5.43E-14	2.31E-11	1.83E-11	5.44E-10	3.94E-12	2.67E-12	1.77E-12	4.02E-13	3.66E-12	8.34E-13	2.23E-12	7.79E-15	1.64E-13	6.77E-15	8.96E-10	2.09E-12	1.22E-12	1.99E-10	7.35E-14	1.91E-14	1.15E-13	4.89E-14
31	0	1.15E-08	7.17E-06	1.01E-11	5.16E-08	3.00E-08	9.55E-09	7.25E-10	5.22E-09	1.02E-08	5.32E-08	1.01E-06	1.04E-09	6.09E-09	6.21E-10	6.87E-08	0.002999009	1.32E-08	2.12E-07	3.97E-07	3.42E-08	9.37E-09	2.40E-07	4.50E-09	1.41E-07	2.50E-09	5.53E-08	3.60E-10	2.10E-09	7.06E-09	6.47E-07	3.52E-08	5.42E-08	7.77E-10	1.01E-09	2.06E-09	7.59E-10	3.67E-10	2.37E-11	5.42E-11	4.51E-11	1.03E-07	1.27E-09	2.96E-09	4.33E-08	6.16E-11	3.43E-11	3.16E-10	1.04E-10
32	0	1.73E-07	8.00E-06	1.17E-07	2.77E-07	1.26E-07	2.64E-07	1.53E-06	4.80E-08	1.27E-07	2.99E-07	0.000986992	8.22E-06	0.000190266	1.14E-07	0.000286452	0.956012785	4.88E-06	1.61E-05	1.40E-06	6.09E-06	6.91E-06	1.54E-05	1.33E-07	1.21E-07	8.85E-08	5.83E-07	5.35E-07	3.90E-08	3.56E-08	1.05E-07	1.64E-06	2.71E-06	7.23E-10	1.16E-08	9.21E-08	1.23E-07	5.91E-08	1.01E-08	4.01E-08	2.33E-08	9.03E-08	7.71E-08	8.34E-08	1.84E-08	1.46E-08	3.82E-09	6.75E-08	1.81E-08
33	0	2.52E-09	2.65E-07	5.91E-12	1.54E-08	4.70E-09	8.74E-10	1.34E-09	3.29E-10	2.63E-10	3.81E-10	6.11E-11	5.09E-10	1.78E-10	7.91E-11	3.76E-10	1.27E-09	3.74E-09	3.27E-10	6.02E-09	5.48E-09	3.84E-10	1.93E-09	8.41E-10	6.32E-09	4.49E-11	4.82E-10	2.54E-11	1.35E-09	7.33E-10	9.67E-09	2.44E-10	3.86E-10	1.08E-10	1.37E-11	9.06E-11	1.65E-10	6.03E-10	1.80E-11	9.20E-11	1.69E-11	3.19E-09	6.12E-10	2.65E-10	1.16E-08	2.02E-11	7.38E-12	4.78E-11	5.14E-11
34	0	1.28E-13	4.19E-10	1.11E-16	1.35E-11	6.20E-13	7.63E-14	3.42E-14	1.11E-14	1.66E-14	2.04E-14	9.04E-14	8.66E-14	2.19E-13	1.21E-14	4.64E-14	6.76E-13	1.42E-12	8.42E-13	6.81E-12	1.13E-12	9.26E-15	2.77E-12	2.15E-14	4.04E-13	4.40E-15	1.96E-13	5.70E-16	6.36E-14	8.58E-14	3.76E-12	3.12E-13	3.82E-14	2.29E-14	2.92E-15	2.24E-14	5.75E-15	2.19E-14	6.81E-16	2.63E-15	2.56E-16	2.07E-12	7.11E-14	2.97E-14	2.97E-12	2.84E-16	1.91E-16	2.34E-15	8.42E-16
35	0	1.47E-10	1.17E-07	1.42E-13	3.12E-09	3.52E-10	3.36E-11	3.48E-11	3.14E-11	1.53E-12	5.51E-11	5.42E-11	4.05E-11	8.44E-12	8.75E-12	2.75E-11	1.13E-09	1.67E-09	2.29E-10	1.58E-09	6.13E-10	1.18E-11	2.57E-10	5.47E-11	4.17E-10	5.74E-12	2.97E-11	5.10E-13	6.98E-11	7.10E-11	1.13E-09	5.11E-11	4.35E-11	7.83E-12	1.76E-12	2.02E-11	5.14E-12	5.26E-11	1.03E-12	3.03E-12	6.29E-13	1.01E-09	3.34E-11	4.44E-11	2.35E-09	1.90E-13	7.07E-13	2.76E-12	1.38E-12
36	0	0	0	0	0	0	0	0	0	0	0	0	0	0	0	0	0	0	0	0	0	0	0	0	0	0	0	0	0	0	0	0	0	0	0	0	0	0	0	0	0	0	0	0	0	0	0	0	0
37	0	8.82E-10	4.82E-07	2.25E-12	1.46E-08	1.50E-08	2.20E-09	2.10E-10	7.14E-11	3.28E-10	2.67E-09	8.09E-10	3.64E-11	1.47E-10	3.88E-11	9.35E-11	7.09E-09	1.76E-09	5.67E-09	1.20E-08	7.04E-10	1.24E-10	2.41E-09	3.87E-10	7.79E-09	2.15E-10	1.14E-09	5.31E-12	2.02E-10	3.52E-10	1.49E-08	2.09E-09	1.23E-10	4.27E-11	2.29E-11	1.88E-10	4.18E-11	6.35E-11	4.97E-12	3.55E-12	6.14E-12	6.53E-09	2.82E-10	3.26E-10	8.26E-09	2.16E-11	1.32E-12	3.77E-11	1.56E-11
38	0	2.00E-06	0.000365424	5.14E-09	4.90E-05	2.98E-06	4.46E-07	1.32E-07	8.40E-08	7.73E-08	1.56E-06	2.25E-06	2.35E-06	2.14E-05	7.96E-08	4.53E-06	0.000244953	2.71E-06	8.12E-06	5.79E-05	1.76E-05	3.15E-07	1.27E-06	1.22E-07	1.01E-05	1.09E-06	5.21E-06	2.46E-08	2.14E-07	1.86E-06	3.25E-05	8.15E-06	2.37E-07	1.08E-06	8.55E-07	1.29E-07	1.18E-07	7.69E-07	1.76E-07	3.76E-08	6.02E-08	1.39E-05	4.89E-06	1.46E-06	1.90E-06	5.69E-08	1.32E-07	1.19E-07	4.32E-08
39	0	1.36E-34	3.24E-29	1.25E-38	4.52E-31	2.20E-35	3.37E-36	2.51E-28	5.28E-30	3.96E-38	1.47E-30	6.45E-38	8.72E-31	2.77E-34	2.87E-28	5.59E-29	5.49E-33	1.56E-21	8.61E-26	1.13E-26	6.73E-24	2.92E-34	9.18E-32	2.46E-27	1.35E-28	1.23E-29	2.43E-38	7.36E-32	2.10E-31	8.85E-30	9.35E-30	1.04E-29	1.59E-28	2.44E-29	7.89E-38	2.17E-32	7.75E-37	3.97E-26	0	3.04E-31	1.72E-36	3.61E-22	9.66E-31	1.74E-29	1.22E-34	0	5.75E-33	0	0
40	0	9.45E-08	1.24E-05	3.93E-10	8.61E-07	3.71E-07	1.31E-07	5.13E-08	9.69E-09	5.34E-08	7.44E-08	4.62E-07	2.90E-08	2.10E-07	9.17E-09	3.91E-08	1.83E-05	1.42E-07	8.49E-07	2.38E-06	5.90E-08	1.74E-08	3.93E-07	1.16E-08	7.31E-07	6.00E-08	2.27E-07	1.15E-09	8.69E-09	6.08E-08	1.54E-06	2.16E-07	3.81E-08	2.67E-09	1.04E-08	2.89E-08	8.54E-09	1.21E-08	1.20E-09	3.87E-10	4.62E-10	1.42E-06	1.75E-08	1.14E-07	6.16E-07	6.58E-09	4.55E-10	1.81E-08	3.81E-09
41	0	6.02E-07	7.61E-05	3.60E-10	2.91E-06	8.57E-07	2.06E-07	2.48E-07	6.96E-08	1.71E-07	1.02E-07	1.15E-07	3.34E-08	4.87E-08	2.16E-08	1.02E-08	3.75E-07	1.54E-07	1.72E-07	2.20E-06	1.54E-07	3.55E-08	4.00E-07	5.84E-07	5.93E-07	3.21E-08	1.89E-07	8.03E-09	7.43E-08	1.79E-07	3.25E-06	1.38E-07	1.75E-08	1.42E-08	5.08E-09	4.03E-08	1.79E-08	4.80E-08	1.32E-09	1.00E-09	1.19E-09	2.56E-06	1.19E-07	1.36E-07	1.28E-06	2.78E-09	6.83E-10	5.46E-09	5.16E-09
42	0	4.05E-08	8.00E-06	7.35E-09	4.48E-06	5.37E-07	4.91E-08	1.85E-07	8.28E-09	7.80E-08	1.25E-07	6.71E-06	1.66E-06	8.10E-05	3.69E-08	1.08E-06	0.009008981	5.81E-07	5.13E-05	1.87E-06	3.47E-06	6.10E-08	2.72E-06	2.59E-08	2.03E-06	8.57E-08	6.92E-07	1.61E-08	6.99E-09	3.87E-08	5.85E-07	2.81E-06	5.07E-08	7.01E-08	8.21E-08	3.59E-08	3.64E-08	5.13E-08	2.32E-09	5.49E-09	3.01E-09	6.37E-07	1.15E-07	2.31E-07	1.39E-07	1.35E-08	6.46E-09	1.17E-08	1.88E-09
43	0	2.45E-12	1.80E-10	3.76E-16	1.25E-11	4.86E-12	4.11E-13	1.27E-12	4.11E-13	3.93E-15	4.07E-13	9.75E-15	5.64E-13	2.05E-13	1.08E-12	5.00E-13	1.40E-12	4.57E-10	3.93E-12	7.35E-11	9.87E-11	5.15E-14	4.36E-12	1.45E-12	6.47E-12	6.18E-14	7.44E-14	7.97E-15	6.19E-12	7.84E-12	1.33E-11	3.35E-13	6.87E-12	4.19E-13	5.31E-15	9.14E-14	4.71E-14	1.06E-12	1.97E-15	1.05E-13	8.36E-16	2.62E-10	3.58E-13	5.79E-13	2.42E-11	5.15E-16	5.30E-15	2.40E-15	7.02E-15
44	0	2.84E-10	6.21E-08	1.17E-13	3.74E-09	4.70E-10	6.08E-11	8.51E-11	2.18E-11	3.09E-12	6.08E-11	1.50E-11	6.82E-11	2.40E-11	7.98E-12	2.71E-11	2.57E-10	3.56E-09	3.11E-10	1.72E-09	9.65E-10	8.87E-12	2.97E-10	5.41E-11	9.22E-10	4.20E-12	3.82E-11	1.34E-12	1.96E-10	2.35E-10	2.03E-09	6.12E-11	1.11E-10	2.67E-11	1.65E-12	1.04E-11	6.08E-12	5.83E-11	1.48E-12	3.83E-12	5.48E-13	1.65E-09	6.90E-11	3.13E-11	1.98E-09	3.53E-13	5.51E-13	2.01E-12	2.48E-12
45	0	0	0	0	0	0	0	0	0	0	0	0	0	0	0	0	0	0	0	0	0	0	0	0	0	0	0	0	0	0	0	0	0	0	0	0	0	0	0	0	0	3.21E-38	0	0	0	0	0	0	0
46	0	3.23E-11	2.85E-09	1.31E-14	2.08E-10	1.06E-10	7.36E-12	1.53E-11	5.19E-12	1.54E-13	2.04E-11	5.06E-13	5.39E-12	4.10E-12	5.72E-12	1.64E-11	4.16E-11	2.45E-09	7.93E-11	5.96E-10	1.18E-09	1.98E-12	4.23E-11	1.28E-11	1.09E-10	1.17E-12	1.70E-12	1.10E-13	3.36E-11	4.31E-11	1.57E-10	1.35E-11	7.51E-11	4.67E-12	1.53E-13	1.39E-12	3.64E-13	3.02E-11	8.20E-14	8.35E-13	3.33E-14	8.24E-10	5.29E-12	1.01E-11	1.09E-10	2.61E-14	1.75E-13	8.17E-14	1.56E-13
47	0	8.94E-26	6.34E-21	1.33E-29	9.00E-23	9.21E-27	2.09E-26	6.46E-21	1.11E-21	4.85E-29	1.47E-23	3.40E-28	8.41E-23	1.26E-26	6.32E-21	6.19E-21	6.31E-24	2.31E-16	2.39E-19	3.21E-19	2.71E-16	8.42E-25	2.78E-23	1.47E-19	1.76E-21	5.05E-22	9.66E-29	8.61E-24	6.35E-23	5.22E-21	3.03E-22	1.14E-22	1.10E-20	5.83E-22	9.63E-29	1.75E-24	2.30E-27	1.28E-19	9.50E-31	1.05E-22	2.65E-27	3.60E-15	2.06E-22	1.10E-21	2.66E-25	6.98E-34	1.80E-24	3.92E-37	4.70E-31
48	0	6.15E-16	6.55E-12	2.97E-19	1.21E-13	5.77E-15	3.28E-16	1.76E-16	1.74E-15	3.23E-17	1.28E-16	1.25E-16	4.20E-16	6.73E-17	1.37E-16	5.03E-16	1.07E-14	1.73E-13	3.91E-15	1.21E-13	1.29E-13	5.61E-17	7.12E-15	3.08E-15	2.79E-15	4.99E-17	1.49E-16	1.61E-18	1.20E-15	1.24E-15	8.42E-15	1.57E-16	5.20E-15	2.56E-17	5.01E-19	1.52E-15	6.18E-17	1.20E-15	8.45E-19	2.50E-16	2.24E-19	2.16E-14	7.05E-17	1.86E-17	1.29E-14	1.84E-19	2.67E-19	2.28E-18	1.87E-18
49	0	2.42E-14	7.63E-12	5.55E-19	4.95E-13	1.08E-13	1.49E-14	1.08E-14	1.42E-14	7.03E-17	1.06E-14	1.69E-15	9.68E-15	7.57E-15	1.18E-14	1.04E-13	4.33E-14	2.32E-11	1.32E-13	1.58E-12	5.11E-11	1.10E-16	6.69E-14	3.89E-14	7.62E-14	5.27E-16	3.43E-16	4.22E-17	1.58E-14	1.30E-13	3.69E-13	1.57E-14	6.44E-14	4.65E-15	3.21E-17	2.61E-15	9.19E-17	1.79E-14	1.07E-17	6.28E-16	3.39E-18	1.35E-11	2.23E-15	1.99E-15	3.85E-13	1.56E-18	1.40E-17	3.04E-18	1.07E-17
50	0	4.70E-17	7.53E-14	5.64E-23	3.29E-15	1.24E-17	3.86E-18	7.13E-16	3.08E-17	4.23E-21	3.82E-18	3.83E-19	1.17E-16	1.51E-19	5.18E-17	7.05E-15	3.87E-16	5.82E-12	6.97E-15	1.94E-13	1.99E-12	2.33E-19	5.81E-17	9.07E-16	5.82E-17	1.72E-17	3.38E-21	2.99E-20	8.09E-17	7.25E-16	5.64E-16	1.76E-17	1.43E-15	1.63E-17	1.41E-20	1.78E-16	4.03E-20	8.87E-16	1.31E-21	3.42E-18	1.40E-21	5.44E-13	1.62E-17	9.78E-17	1.84E-17	5.44E-24	2.03E-20	1.50E-24	2.06E-22
51	0	2.02E-14	3.64E-11	1.25E-18	2.83E-13	2.66E-14	7.92E-15	2.37E-15	2.79E-16	1.20E-16	1.28E-15	2.80E-15	2.44E-15	2.26E-15	6.59E-16	4.10E-15	1.35E-14	4.59E-12	8.69E-14	3.03E-13	4.01E-13	1.24E-16	2.56E-13	6.37E-15	3.17E-14	2.23E-16	1.63E-15	4.28E-17	1.10E-14	4.14E-14	4.13E-13	1.56E-14	1.99E-14	1.11E-15	3.14E-17	4.60E-15	4.82E-17	1.64E-15	7.14E-18	3.06E-16	1.58E-18	4.93E-13	1.11E-15	3.04E-16	1.43E-13	1.77E-18	1.45E-18	1.54E-17	2.46E-17
52	0	0	6.39E-34	0	9.87E-37	0	0	4.96E-33	4.23E-35	0	6.25E-35	0	4.75E-37	0	3.94E-32	1.31E-33	2.84E-38	2.92E-26	9.81E-31	5.08E-31	4.56E-28	0	6.92E-38	2.50E-32	8.66E-33	1.08E-34	0	2.76E-37	3.68E-36	1.73E-34	3.40E-34	3.32E-35	7.95E-33	9.65E-34	0	0	0	1.40E-30	0	4.17E-36	0	1.45E-25	6.44E-36	3.67E-34	0	0	1.48E-38	0	0
53	0	4.50E-13	7.93E-10	3.82E-17	4.89E-12	6.44E-13	8.70E-14	1.77E-14	4.62E-15	1.24E-14	1.17E-13	3.15E-12	2.83E-14	9.28E-14	6.47E-15	1.14E-12	2.44E-10	6.12E-12	1.16E-11	3.05E-11	3.01E-12	4.75E-14	1.84E-11	1.08E-13	8.19E-13	3.57E-15	1.51E-13	1.33E-15	5.49E-14	1.26E-13	4.63E-12	1.77E-12	1.18E-12	5.21E-15	3.03E-15	4.54E-14	2.11E-15	3.74E-14	5.82E-16	2.39E-15	1.90E-16	1.65E-12	3.15E-14	6.35E-15	6.77E-13	2.59E-16	2.97E-17	1.74E-15	6.60E-16
54	0	0	0	0	0	0	0	0	0	0	0	0	0	0	0	0	0	0	0	0	0	0	0	0	0	0	0	0	0	0	0	0	0	0	0	0	0	0	0	0	0	0	0	0	0	0	0	0	0
55	0	0	0	0	0	0	0	0	0	0	0	0	0	0	0	0	0	0	0	0	0	0	0	0	0	0	0	0	0	0	0	0	0	0	0	0	0	0	0	0	0	0	0	0	0	0	0	0	0
56	0	3.81E-05	0.02116482	0.000554749	3.51E-05	4.97E-05	4.51E-05	0.002299234	1.60E-05	1.05E-05	7.51E-05	0.090132788	0.005071952	0.041475292	3.64E-05	0.001671373	0.063151568	0.002258135	0.006848281	0.00044077	0.00015413	0.0506397	0.000605981	0.000100263	0.000280039	0.000123214	0.000498058	6.40E-05	8.18E-06	2.35E-05	0.000370201	0.00396511	0.00268361	2.03E-06	6.76E-05	5.90E-05	4.77E-05	1.87E-05	5.07E-05	6.92E-05	5.32E-05	1.62E-05	2.95E-05	0.000145146	8.66E-06	3.07E-05	4.73E-06	0.000185566	1.97E-05
57	0	0	0	0	0	0	0	0	0	0	0	0	0	0	0	0	0	0	0	0	0	0	0	0	0	0	0	0	0	0	0	0	0	0	0	0	0	0	0	0	0	0	0	0	0	0	0	0	0
58	0	2.82E-12	1.71E-09	2.89E-16	1.90E-10	9.76E-12	2.12E-12	3.58E-13	3.70E-13	2.06E-13	6.55E-13	2.52E-13	2.02E-13	2.15E-13	1.37E-13	1.41E-13	5.24E-13	6.11E-11	7.34E-12	1.82E-10	1.10E-11	1.43E-13	2.25E-12	2.14E-12	1.60E-11	1.98E-13	9.40E-13	1.11E-14	1.46E-12	9.32E-12	5.88E-11	9.13E-13	6.31E-13	1.37E-13	8.72E-15	7.07E-13	9.80E-14	2.77E-13	9.90E-15	1.06E-14	2.02E-15	1.54E-10	1.06E-12	6.17E-13	5.55E-11	4.57E-15	1.35E-15	2.60E-14	2.05E-14
59	0	3.01E-15	1.11E-11	4.77E-20	1.50E-13	2.33E-15	5.73E-16	2.35E-16	2.23E-16	2.21E-18	7.31E-17	2.50E-17	3.40E-16	6.94E-17	2.56E-16	1.03E-15	4.19E-15	8.81E-13	2.90E-15	3.58E-14	1.07E-13	1.32E-17	2.79E-15	5.32E-15	3.16E-15	1.00E-16	3.89E-17	7.22E-19	3.30E-15	6.81E-15	2.19E-14	1.09E-16	3.40E-15	2.41E-17	4.35E-19	7.50E-16	4.05E-18	4.02E-16	4.69E-20	1.73E-17	1.37E-20	4.61E-14	2.06E-17	1.88E-17	6.59E-15	1.89E-20	7.34E-20	1.59E-19	1.88E-19
60	0	0	0	0	0	0	0	0	0	0	0	0	0	0	0	0	0	0	0	0	0	0	0	0	0	0	0	0	0	0	0	0	0	0	0	0	0	0	0	0	0	0	0	0	0	0	0	0	0
61	0	5.25E-09	1.42E-06	1.15E-11	1.28E-07	1.49E-08	3.37E-09	1.48E-09	4.17E-10	2.41E-09	2.01E-09	4.52E-09	9.40E-10	4.27E-09	1.57E-10	6.35E-10	2.65E-08	1.31E-09	1.06E-08	4.26E-08	2.01E-09	2.38E-10	7.60E-09	1.18E-09	1.57E-08	4.27E-10	5.83E-09	2.93E-11	2.09E-09	1.23E-09	4.84E-08	3.84E-09	7.62E-10	1.36E-10	1.59E-10	6.65E-10	1.51E-10	5.53E-10	2.15E-11	2.31E-11	1.05E-11	6.98E-09	6.53E-10	1.60E-09	9.38E-09	7.37E-11	8.76E-12	9.95E-11	4.51E-11
62	0	1.63E-09	3.05E-07	4.84E-11	2.64E-08	1.47E-09	1.19E-09	2.76E-09	1.61E-10	2.62E-10	7.88E-10	2.27E-10	2.92E-10	3.80E-10	1.56E-10	1.00E-09	4.36E-09	3.58E-09	3.74E-09	1.20E-08	4.60E-09	9.88E-10	3.97E-09	3.44E-10	6.33E-09	2.00E-10	4.50E-10	1.26E-11	9.33E-10	2.48E-10	3.27E-09	5.13E-10	5.55E-10	8.17E-11	5.66E-11	9.95E-11	1.90E-10	1.03E-09	4.38E-11	7.75E-11	2.43E-11	1.10E-09	8.52E-10	5.93E-10	4.26E-09	8.03E-11	3.27E-11	2.48E-10	8.48E-11
63	0	1.48E-07	0.000208798	7.42E-08	6.02E-07	3.15E-07	5.76E-08	1.14E-05	1.44E-07	6.47E-08	8.48E-08	0.000400959	1.66E-06	1.02E-05	5.73E-08	1.69E-05	0.012046589	1.04E-06	5.05E-05	2.99E-06	1.58E-06	2.81E-05	4.09E-06	2.23E-07	2.76E-07	4.50E-08	1.73E-06	3.33E-08	7.11E-08	3.16E-07	9.50E-07	3.68E-06	2.72E-06	1.28E-09	2.75E-08	1.52E-07	3.09E-08	2.13E-07	1.36E-08	5.60E-08	1.34E-07	1.13E-08	1.11E-06	5.57E-06	4.99E-08	9.50E-10	1.26E-09	1.27E-07	2.37E-09
64	0	1.90E-07	7.99E-06	1.28E-08	1.37E-07	1.10E-07	3.00E-08	4.75E-07	1.12E-08	4.67E-09	9.55E-08	1.75E-05	1.52E-06	0.00025437	1.86E-08	5.30E-05	0.012897738	2.22E-07	6.80E-06	3.73E-06	2.01E-06	6.17E-06	3.26E-06	5.41E-07	3.80E-07	4.11E-08	1.15E-06	4.39E-08	2.71E-08	1.89E-07	2.53E-07	4.15E-06	7.18E-07	1.25E-09	2.43E-08	2.12E-08	3.43E-08	3.24E-08	5.47E-09	1.44E-08	2.67E-08	9.46E-09	4.33E-09	3.80E-07	5.03E-08	5.51E-09	2.34E-09	5.45E-08	3.48E-09
65	0	2.52E-15	7.55E-12	6.26E-20	9.68E-14	6.28E-15	6.48E-16	4.68E-16	4.25E-16	2.58E-18	1.42E-16	4.44E-17	5.71E-16	1.18E-16	1.22E-16	8.32E-16	1.18E-15	1.18E-12	3.93E-15	7.15E-14	6.96E-14	3.42E-17	1.01E-14	1.71E-15	4.09E-15	3.09E-17	5.42E-17	1.45E-18	2.81E-15	5.04E-15	3.20E-14	3.51E-16	7.57E-15	2.73E-17	5.51E-19	3.74E-16	2.19E-17	5.27E-16	3.82E-19	5.19E-17	1.47E-19	1.12E-13	5.62E-17	9.44E-17	5.27E-14	1.05E-19	3.31E-19	4.52E-19	9.02E-19
66	0	0	0	0	0	0	0	0	0	0	0	0	0	0	0	0	0	0	0	0	0	0	0	0	0	0	0	0	0	0	0	0	0	0	0	0	0	0	0	0	0	0	0	0	0	0	0	0	0
67	0	0	0	0	0	0	0	0	0	0	0	0	0	0	0	0	0	0	0	0	0	0	0	0	0	0	0	0	0	0	0	0	0	0	0	0	0	0	0	0	0	0	0	0	0	0	0	0	0
68	0	6.82E-09	6.28E-07	2.29E-12	1.83E-08	2.88E-09	8.20E-09	4.35E-10	4.52E-10	1.34E-09	1.39E-09	1.63E-09	2.23E-10	4.74E-10	7.24E-10	2.75E-10	1.47E-09	1.04E-09	1.83E-09	7.83E-09	1.30E-09	3.24E-10	1.12E-09	5.14E-10	3.79E-09	3.32E-10	3.66E-09	6.64E-12	3.50E-10	3.36E-10	4.81E-09	8.54E-10	7.43E-11	1.36E-11	2.70E-11	3.20E-10	1.69E-10	1.20E-10	1.48E-12	4.93E-12	6.61E-12	1.21E-07	9.35E-11	7.62E-10	5.46E-08	2.64E-11	2.05E-12	1.82E-10	2.03E-11
69	0	4.26E-08	1.63E-06	7.79E-11	1.46E-07	3.59E-08	4.62E-09	2.21E-08	7.21E-09	1.38E-10	1.05E-08	2.58E-09	2.43E-08	3.10E-09	2.27E-09	4.72E-09	1.94E-07	7.92E-07	5.30E-08	2.07E-07	1.62E-07	3.27E-09	5.58E-08	1.27E-08	4.10E-08	7.52E-10	5.75E-09	6.69E-10	1.74E-08	3.95E-08	1.05E-07	5.49E-09	8.25E-08	7.81E-09	7.04E-10	2.05E-09	7.34E-10	4.42E-08	8.45E-10	1.95E-09	3.10E-10	6.06E-08	2.09E-08	9.95E-09	8.81E-08	1.41E-10	4.40E-10	7.24E-10	7.42E-10
70	0	0	0	0	0	0	0	0	0	0	0	0	0	0	0	0	0	0	0	0	0	0	0	0	0	0	0	0	0	0	0	0	0	0	0	0	0	0	0	0	0	0	0	0	0	0	0	0	0
71	0	0	3.12E-32	0	1.69E-34	0	0	4.65E-33	2.29E-35	0	1.57E-35	0	5.16E-35	0	8.83E-32	1.19E-32	4.76E-37	3.12E-27	2.15E-30	2.31E-29	1.31E-26	2.55E-37	2.96E-37	1.88E-31	3.51E-32	2.46E-33	0	1.42E-35	3.74E-36	3.88E-33	2.00E-33	3.71E-34	5.92E-33	2.42E-33	0	1.34E-38	0	5.54E-28	0	2.33E-35	0	3.30E-23	6.25E-35	1.14E-33	3.11E-38	0	8.44E-38	0	0
72	0	2.04E-37	5.71E-33	0	4.77E-35	0	0	9.60E-32	2.29E-33	0	8.85E-34	0	8.83E-35	6.94E-37	1.60E-30	6.00E-33	1.48E-37	1.43E-25	3.77E-29	1.44E-30	1.23E-27	8.24E-37	1.06E-35	1.79E-30	4.66E-30	6.05E-32	0	1.96E-34	2.27E-34	4.23E-32	1.19E-32	8.31E-33	3.15E-31	1.70E-31	0	4.56E-36	0	1.46E-28	0	8.69E-34	0	1.78E-24	1.48E-33	7.15E-33	5.85E-38	0	8.23E-36	0	0
73	0	3.67E-06	0.00034971	8.61E-09	1.20E-05	1.43E-05	2.72E-06	1.83E-06	4.47E-07	1.69E-06	2.03E-06	1.68E-05	1.24E-06	1.50E-06	1.02E-07	3.03E-07	8.78E-06	1.37E-06	4.57E-06	1.38E-05	7.73E-07	2.25E-07	6.42E-06	1.68E-06	3.22E-06	7.62E-07	1.83E-06	1.83E-07	3.64E-07	3.71E-06	1.09E-05	3.25E-06	4.41E-07	7.61E-08	3.22E-08	4.28E-07	1.98E-07	1.98E-07	3.39E-08	1.45E-08	1.75E-08	4.31E-06	8.33E-07	3.37E-07	3.63E-06	9.25E-08	2.06E-08	1.85E-07	1.30E-07
74	0	8.25E-07	0.00013733	4.39E-08	9.73E-06	1.50E-06	4.60E-07	3.02E-06	1.55E-07	1.42E-07	4.52E-07	3.39E-06	2.41E-06	8.01E-07	2.06E-07	8.66E-08	2.37E-05	8.20E-07	7.83E-06	9.10E-06	4.28E-07	1.52E-07	4.65E-06	3.50E-07	7.85E-07	9.33E-08	4.84E-07	1.03E-07	1.53E-07	4.73E-07	3.31E-06	8.65E-07	9.46E-07	7.56E-07	4.19E-07	2.10E-07	8.95E-08	9.12E-07	1.43E-07	8.40E-08	5.17E-08	1.95E-06	4.37E-06	2.61E-07	2.04E-06	4.11E-08	4.26E-08	1.03E-07	7.48E-08
75	0	5.34E-10	7.85E-07	4.63E-12	3.98E-08	5.75E-09	2.28E-10	4.90E-10	1.64E-10	2.04E-10	8.51E-09	9.66E-10	2.81E-09	1.05E-08	3.97E-11	1.96E-10	4.42E-06	3.95E-09	3.66E-07	1.29E-07	8.73E-10	1.23E-10	1.01E-07	4.67E-10	3.14E-09	5.89E-11	1.46E-09	7.93E-12	4.43E-11	5.52E-11	2.25E-08	9.36E-09	6.53E-10	5.06E-11	1.22E-10	7.71E-11	1.02E-10	7.50E-11	1.38E-12	6.75E-12	8.26E-13	2.44E-09	1.38E-10	2.25E-10	2.83E-09	1.87E-12	5.85E-12	2.02E-11	2.67E-12
76	0	2.59E-15	7.13E-12	3.31E-20	9.65E-14	4.06E-15	5.37E-16	2.20E-16	2.63E-16	1.96E-18	2.58E-16	7.76E-17	2.73E-16	2.01E-16	1.92E-16	1.42E-15	1.82E-14	4.10E-12	7.62E-15	4.35E-14	9.01E-14	2.97E-17	4.56E-15	2.64E-15	3.10E-15	5.16E-17	4.14E-17	1.06E-18	1.87E-15	5.54E-15	2.63E-14	2.43E-16	1.33E-14	7.48E-17	3.32E-18	1.33E-15	3.75E-18	1.12E-15	2.12E-19	4.22E-17	2.08E-20	3.64E-13	2.65E-17	3.85E-17	8.13E-15	2.43E-20	8.14E-20	1.20E-19	3.21E-19
77	0	4.41E-09	1.06E-05	1.14E-10	8.63E-07	2.92E-08	1.21E-09	8.96E-09	7.80E-10	1.16E-09	1.10E-09	1.33E-09	1.22E-08	1.18E-07	7.76E-10	1.03E-08	8.69E-08	3.76E-09	4.32E-08	1.04E-07	1.19E-07	1.68E-09	1.72E-08	6.12E-10	2.42E-08	9.50E-10	6.99E-09	3.68E-11	1.66E-09	1.77E-09	2.30E-08	7.27E-09	1.78E-09	1.15E-09	8.26E-10	2.77E-09	4.20E-10	4.49E-09	2.14E-10	9.41E-10	2.42E-10	2.46E-08	4.87E-08	1.52E-08	3.74E-08	5.34E-11	9.93E-11	5.33E-10	1.17E-10
78	0	6.67E-06	0.003265062	4.48E-05	4.62E-05	1.30E-05	1.71E-05	0.000252851	2.22E-05	1.09E-06	4.01E-06	3.69E-05	3.02E-05	2.20E-05	1.10E-05	0.000104549	0.004730969	6.88E-06	0.001261822	0.000224516	9.29E-06	3.85E-05	4.11E-05	1.94E-06	3.97E-06	4.52E-06	8.93E-06	2.01E-07	4.11E-07	1.28E-06	1.43E-05	2.17E-05	5.59E-05	4.33E-07	1.38E-05	1.45E-05	1.22E-06	5.30E-05	2.58E-05	3.04E-06	4.07E-05	6.04E-06	0.000590607	4.17E-05	1.73E-06	5.49E-07	3.88E-07	4.38E-05	6.45E-07
79	0	6.99E-09	7.72E-06	1.27E-10	5.33E-07	2.80E-08	2.39E-09	1.81E-08	9.52E-10	2.33E-09	3.84E-09	8.02E-09	1.96E-08	2.74E-08	3.07E-09	3.28E-09	1.25E-07	8.62E-09	1.34E-07	1.66E-07	3.06E-08	1.32E-09	2.14E-08	1.41E-09	5.34E-08	1.36E-09	1.28E-08	3.03E-10	3.50E-09	3.10E-09	6.53E-08	1.43E-08	3.52E-09	1.83E-09	1.12E-09	4.80E-09	5.54E-10	3.45E-09	2.82E-10	6.88E-10	2.59E-10	5.91E-08	5.31E-08	1.68E-08	8.36E-08	8.42E-11	2.38E-10	4.75E-10	1.67E-10
80	0	2.17E-10	5.98E-07	2.81E-12	1.03E-08	9.25E-10	1.54E-10	7.38E-10	1.18E-11	4.59E-11	1.87E-10	4.30E-09	1.15E-09	1.48E-09	6.33E-11	1.73E-10	1.39E-08	2.40E-09	1.17E-08	6.42E-09	9.15E-10	1.36E-10	6.31E-09	1.44E-10	2.79E-09	2.99E-11	5.02E-10	5.22E-11	1.53E-10	2.06E-10	2.82E-09	1.17E-09	6.52E-10	7.77E-11	6.48E-11	1.25E-10	1.27E-11	1.46E-10	1.32E-11	1.05E-11	4.61E-12	6.28E-10	7.18E-10	7.94E-11	3.01E-09	2.83E-12	3.53E-12	3.00E-11	8.63E-12
81	0	2.32E-07	0.00013662	9.08E-10	6.84E-06	6.71E-07	4.01E-08	4.67E-08	8.77E-09	5.28E-09	9.87E-08	1.07E-07	8.05E-08	4.23E-07	1.22E-08	6.04E-08	1.29E-06	3.47E-07	2.34E-06	1.50E-06	3.18E-07	3.37E-08	1.57E-07	1.84E-08	1.55E-06	5.57E-08	2.44E-07	2.12E-09	4.93E-08	3.64E-08	1.28E-06	1.97E-07	4.00E-08	3.35E-08	2.03E-08	9.77E-08	7.59E-09	4.91E-08	3.32E-09	7.39E-09	2.65E-09	1.53E-06	2.23E-07	1.56E-07	9.69E-07	2.01E-09	1.35E-09	5.22E-09	2.01E-09
82	0	2.49E-10	5.64E-09	1.43E-13	2.37E-10	1.52E-10	2.21E-11	1.91E-09	4.93E-10	2.15E-13	1.52E-10	2.52E-12	8.82E-10	1.06E-11	2.71E-10	1.51E-09	1.51E-09	5.98E-08	5.02E-09	7.82E-09	2.34E-07	1.62E-11	1.98E-10	2.04E-09	2.48E-10	2.87E-11	1.89E-12	1.12E-11	2.78E-10	1.28E-09	1.86E-10	8.58E-11	4.06E-09	7.86E-11	5.34E-13	2.22E-11	4.34E-12	1.17E-09	3.19E-13	6.63E-11	1.00E-12	4.32E-08	1.65E-10	1.16E-10	1.40E-10	3.11E-14	3.38E-12	1.32E-14	1.05E-12
83	0	6.53E-07	0.000114739	4.41E-09	6.35E-06	4.11E-06	3.31E-07	6.13E-08	3.18E-08	2.11E-07	1.75E-06	3.29E-06	5.24E-07	2.88E-06	4.03E-08	8.29E-07	0.001729609	2.48E-06	1.03E-05	1.66E-05	1.42E-06	9.73E-08	8.96E-07	1.07E-07	5.24E-06	5.36E-07	1.90E-06	2.40E-08	1.52E-07	7.68E-07	1.07E-05	2.67E-06	6.73E-07	1.97E-07	4.42E-07	5.82E-08	6.20E-08	6.63E-08	1.07E-08	1.00E-08	6.24E-09	4.53E-06	3.44E-07	3.93E-07	5.50E-07	3.70E-08	2.61E-08	3.11E-08	7.29E-09
84	0	0	0	0	0	0	0	0	0	0	0	0	0	0	0	0	0	0	0	0	0	0	0	0	0	0	0	0	0	0	0	0	0	0	0	0	0	0	0	0	0	0	0	0	0	0	0	0	0
85	0	4.77E-10	1.29E-06	7.12E-13	4.66E-08	3.23E-09	2.13E-10	1.19E-10	3.22E-11	1.56E-11	9.47E-11	3.43E-12	4.02E-11	6.78E-11	1.45E-11	3.21E-11	4.84E-10	7.20E-10	7.54E-10	4.66E-09	1.38E-09	6.78E-11	1.11E-10	6.89E-11	2.21E-09	1.01E-10	1.86E-10	4.23E-13	1.65E-10	4.14E-11	4.94E-09	6.94E-11	2.50E-11	6.82E-11	8.89E-12	7.89E-11	1.73E-11	7.95E-11	4.07E-12	3.52E-11	4.16E-12	5.22E-09	1.32E-09	5.54E-10	2.20E-09	1.13E-12	1.43E-12	5.55E-12	3.80E-12
86	0	3.79E-09	1.85E-05	6.87E-11	1.96E-08	1.29E-08	1.58E-09	1.08E-08	5.13E-10	5.02E-10	2.09E-09	2.14E-09	3.42E-09	5.61E-09	1.48E-10	4.78E-09	4.99E-07	2.71E-09	3.92E-08	2.08E-08	5.44E-09	1.72E-09	3.47E-08	2.07E-09	1.57E-08	1.57E-10	4.97E-09	1.42E-10	1.94E-08	7.12E-10	5.58E-08	4.83E-09	1.16E-08	1.13E-10	3.90E-10	9.77E-10	2.48E-10	3.89E-10	1.94E-11	9.19E-11	8.88E-11	1.74E-09	3.63E-09	9.75E-10	6.14E-09	5.16E-12	2.81E-11	5.00E-11	4.35E-11
87	0	3.89E-07	5.88E-05	3.67E-07	4.95E-06	3.42E-06	3.65E-06	2.81E-06	6.22E-07	9.23E-08	7.49E-07	4.82E-06	1.79E-05	1.30E-05	6.42E-07	4.93E-07	4.56E-06	1.65E-07	7.99E-05	4.66E-06	7.71E-07	1.63E-06	1.20E-05	1.76E-06	4.53E-06	3.53E-07	3.29E-06	1.78E-07	5.26E-08	8.53E-08	6.25E-07	2.31E-06	5.87E-07	6.38E-08	2.64E-07	3.64E-07	8.96E-08	1.59E-06	9.65E-08	3.37E-08	9.02E-08	9.63E-07	2.78E-06	2.14E-06	8.30E-07	2.89E-08	3.09E-08	3.03E-07	8.19E-08
88	0	1.16E-07	1.41E-05	3.85E-10	5.28E-07	5.18E-08	3.51E-08	8.39E-08	1.07E-08	4.87E-09	2.33E-08	2.28E-09	1.05E-08	5.28E-09	1.80E-09	3.99E-09	2.70E-08	5.52E-08	2.50E-08	1.46E-07	4.90E-08	1.40E-08	3.10E-08	2.67E-08	2.69E-07	2.75E-09	1.19E-08	7.28E-10	4.84E-08	2.41E-08	1.79E-07	8.56E-09	8.15E-09	6.16E-09	1.19E-09	4.80E-09	2.24E-09	3.46E-08	8.89E-10	2.32E-09	7.52E-10	8.88E-08	3.56E-08	8.68E-09	1.35E-07	1.08E-09	3.37E-10	1.48E-09	1.66E-09
89	0	0	0	0	0	0	0	0	0	0	0	0	0	0	0	0	0	0	0	0	0	0	0	0	0	0	0	0	0	0	0	0	0	0	0	0	0	0	0	0	0	0	0	0	0	0	0	0	0
90	0	1.86E-05	0.000203626	4.42E-05	1.39E-05	1.26E-05	6.13E-06	1.72E-05	1.17E-05	8.33E-07	1.66E-05	0.003235597	5.36E-05	0.000356248	1.28E-05	5.70E-05	0.761119246	8.96E-06	0.00026762	0.00020093	1.63E-05	7.39E-05	8.92E-05	7.18E-06	8.66E-06	1.45E-05	3.85E-05	5.48E-07	3.79E-07	1.57E-06	1.50E-05	6.65E-05	0.000130277	1.25E-06	1.89E-05	6.81E-06	2.15E-05	1.02E-05	3.24E-05	2.74E-05	1.82E-05	7.63E-06	9.01E-06	2.76E-05	6.30E-06	6.60E-06	1.01E-06	7.06E-05	1.35E-06
91	0	1.55E-07	3.83E-06	1.45E-09	7.24E-07	3.97E-07	1.20E-07	1.51E-07	5.08E-08	1.19E-08	1.57E-07	1.90E-07	4.15E-08	6.20E-08	8.04E-09	3.50E-08	2.89E-07	5.02E-07	1.45E-07	3.63E-07	1.27E-07	1.26E-08	4.03E-07	9.19E-08	5.91E-07	7.29E-09	4.67E-08	5.93E-09	4.25E-08	8.46E-08	4.40E-07	8.69E-08	4.24E-08	7.28E-08	1.22E-08	1.43E-08	5.28E-09	1.39E-07	8.29E-09	7.69E-09	2.56E-09	3.68E-07	1.43E-07	2.55E-08	3.04E-07	7.49E-09	1.75E-09	6.45E-09	9.27E-09
92	0	1.97E-15	9.68E-12	4.74E-20	4.61E-14	2.50E-15	1.05E-15	7.40E-16	1.84E-16	4.34E-18	8.11E-17	2.59E-16	4.50E-16	1.55E-16	3.73E-16	1.77E-15	1.16E-14	9.69E-12	9.29E-15	1.18E-13	1.94E-13	1.41E-17	1.79E-14	1.96E-15	5.55E-15	3.13E-17	4.34E-17	3.97E-18	2.69E-15	1.36E-14	6.34E-14	6.07E-16	4.22E-15	1.30E-16	8.25E-19	9.93E-16	8.19E-18	5.18E-16	1.44E-19	3.25E-17	3.29E-20	1.87E-13	5.87E-17	6.02E-17	2.73E-14	4.14E-20	2.44E-19	2.32E-19	5.54E-19
93	0	5.74E-10	5.65E-07	8.70E-12	1.83E-08	7.46E-10	3.30E-10	2.29E-10	1.53E-10	6.14E-11	3.97E-10	1.49E-11	2.08E-10	1.37E-10	5.51E-11	2.82E-10	8.62E-10	7.67E-10	5.44E-10	3.72E-09	1.80E-09	2.03E-10	6.21E-10	1.41E-10	4.02E-09	4.48E-11	2.74E-10	3.77E-12	5.73E-10	1.47E-10	2.98E-09	2.15E-10	1.16E-10	6.07E-11	2.05E-11	7.80E-11	7.17E-11	2.75E-10	8.64E-12	4.11E-11	1.19E-11	1.97E-09	3.20E-10	3.07E-10	5.80E-09	8.63E-12	5.52E-12	4.23E-11	1.31E-11
94	0	2.53E-11	6.25E-09	3.17E-15	9.66E-10	5.53E-11	8.90E-12	4.31E-12	2.27E-12	7.10E-13	3.88E-12	1.32E-12	1.66E-12	3.08E-12	4.32E-13	1.30E-12	1.25E-11	2.49E-10	4.78E-11	7.93E-10	6.97E-11	8.11E-13	2.09E-11	7.77E-12	1.63E-10	5.25E-13	5.11E-12	1.30E-13	1.44E-11	3.05E-11	3.89E-10	6.84E-12	5.00E-12	2.44E-12	1.47E-13	1.35E-12	6.53E-13	1.87E-12	1.32E-13	1.64E-13	1.48E-14	3.67E-10	8.34E-12	2.07E-12	1.36E-10	3.34E-14	2.12E-14	1.83E-13	1.36E-13
95	0	3.49E-14	8.37E-12	1.96E-18	2.96E-13	1.06E-13	4.05E-15	4.60E-15	1.02E-15	4.97E-17	4.09E-15	2.20E-16	4.85E-15	3.26E-15	5.50E-15	3.91E-15	6.80E-15	6.47E-12	2.32E-14	3.07E-13	3.07E-13	2.69E-16	1.06E-13	6.06E-15	1.52E-13	1.92E-16	1.00E-15	4.43E-17	3.81E-14	7.33E-14	6.34E-13	9.12E-15	2.84E-14	2.96E-15	5.37E-17	6.01E-16	2.86E-16	6.61E-15	1.72E-17	4.21E-16	5.80E-18	1.49E-12	1.61E-15	2.17E-15	5.09E-13	4.69E-18	1.77E-17	3.91E-17	7.82E-17
96	0	3.47E-27	8.10E-22	1.17E-30	1.63E-22	6.32E-28	6.70E-27	1.90E-21	4.54E-22	7.25E-30	2.46E-24	2.58E-29	4.21E-23	4.84E-28	1.26E-21	1.28E-21	1.27E-24	2.20E-17	5.88E-20	8.40E-20	3.20E-16	6.14E-25	1.53E-23	1.81E-20	5.40E-22	5.44E-22	7.86E-29	2.66E-24	6.19E-24	1.20E-21	1.91E-23	2.41E-23	6.60E-21	9.28E-23	1.81E-29	2.05E-25	4.81E-28	1.30E-19	1.89E-31	4.02E-23	4.77E-28	5.94E-15	1.18E-22	4.08E-22	1.53E-25	7.76E-35	5.05E-25	3.79E-38	3.49E-32
97	0	0	0	0	0	0	0	0	0	0	0	0	0	0	0	0	0	0	0	0	0	0	0	0	0	0	0	0	0	0	0	0	0	0	0	0	0	0	0	0	0	0	0	0	0	0	0	0	0
98	0	1.30E-35	6.42E-28	0	6.14E-30	9.09E-36	4.31E-36	1.28E-29	5.31E-32	0	9.30E-33	0	2.48E-30	7.90E-37	1.45E-29	1.41E-27	6.09E-32	2.18E-22	7.13E-26	5.57E-24	3.43E-21	3.95E-34	2.37E-32	9.95E-28	1.15E-29	4.50E-29	0	1.95E-33	3.19E-31	4.27E-29	1.25E-29	2.72E-31	4.98E-29	7.12E-30	0	3.45E-32	1.78E-37	2.32E-24	0	3.42E-31	1.12E-37	6.16E-20	1.20E-30	5.08E-30	3.26E-34	0	2.44E-34	0	0
99	0	6.92E-11	8.44E-08	1.21E-13	1.17E-09	4.00E-10	3.35E-11	6.53E-12	2.96E-12	3.88E-12	1.11E-11	4.14E-11	8.66E-12	7.45E-12	6.16E-12	4.96E-12	5.86E-10	1.67E-10	2.47E-10	6.51E-10	6.62E-11	2.11E-11	3.23E-10	2.27E-11	6.43E-10	3.99E-12	4.00E-11	4.57E-13	5.02E-11	9.55E-12	1.21E-09	3.40E-11	1.77E-11	2.34E-12	1.36E-12	1.77E-11	3.10E-12	2.76E-12	1.06E-13	4.74E-13	1.69E-13	4.34E-10	8.45E-12	1.28E-11	1.25E-09	1.14E-13	1.49E-13	1.35E-12	9.28E-13
100	0	1.26E-09	4.90E-07	2.46E-13	1.70E-08	2.25E-09	5.56E-10	5.03E-11	5.48E-11	1.68E-10	9.87E-10	1.26E-10	6.95E-11	3.36E-10	5.04E-11	8.53E-10	5.06E-08	1.01E-08	6.14E-09	3.51E-08	9.37E-09	5.32E-11	9.57E-10	1.11E-10	1.68E-08	3.22E-10	5.46E-10	1.56E-12	2.50E-10	1.06E-09	2.10E-08	1.00E-09	3.43E-10	6.81E-11	2.81E-11	1.51E-10	1.41E-11	8.29E-11	2.15E-12	5.67E-12	1.00E-12	7.81E-08	6.61E-10	2.67E-10	3.43E-09	2.70E-12	1.24E-12	1.08E-11	3.47E-12
101	0	7.68E-06	0.002193324	6.13E-07	0.000403188	6.37E-05	5.27E-06	1.49E-05	3.58E-06	2.34E-06	1.33E-05	4.42E-06	1.68E-05	0.000133032	1.05E-06	1.25E-05	6.34E-05	2.70E-06	0.000138151	7.15E-05	3.84E-05	2.14E-06	2.72E-06	1.12E-06	1.90E-05	3.74E-06	7.50E-06	1.64E-07	9.26E-07	1.29E-06	2.28E-05	1.40E-05	5.43E-07	4.31E-06	2.75E-06	5.89E-06	1.24E-06	1.06E-05	5.65E-06	1.30E-05	5.29E-06	7.59E-06	0.000173829	8.60E-05	3.01E-05	3.75E-07	8.69E-07	2.26E-06	7.76E-07
102	1	4.78E-11	2.65E-08	3.63E-15	1.07E-09	1.02E-10	4.61E-11	2.81E-11	4.77E-12	1.00E-12	2.22E-11	3.33E-11	5.09E-11	2.30E-11	7.47E-12	8.43E-11	2.81E-10	1.91E-09	5.05E-10	3.62E-09	2.88E-09	2.21E-13	1.45E-10	5.08E-11	6.03E-11	5.72E-12	1.87E-12	4.44E-13	1.89E-11	3.72E-10	8.42E-10	3.77E-11	1.72E-11	1.32E-11	1.90E-13	6.98E-12	6.56E-13	7.72E-12	4.64E-14	7.17E-13	2.21E-14	5.08E-09	1.72E-11	8.62E-12	1.25E-10	1.39E-14	4.17E-14	8.30E-15	2.57E-14
103	1	4.36E-15	1.36E-12	1.29E-19	1.08E-13	1.63E-14	1.81E-15	6.76E-15	2.05E-15	2.70E-18	1.56E-15	2.83E-17	8.40E-16	1.37E-16	5.24E-15	1.03E-14	6.25E-15	6.93E-12	2.05E-14	1.09E-12	2.58E-11	7.03E-17	6.20E-15	1.24E-14	1.77E-14	1.93E-16	3.04E-17	6.74E-18	2.95E-15	3.45E-14	2.46E-14	1.22E-15	1.32E-14	1.11E-15	2.67E-18	2.74E-16	1.42E-17	1.38E-14	1.29E-18	1.99E-16	4.34E-19	3.38E-12	1.41E-15	1.90E-15	3.96E-14	6.65E-20	4.02E-18	1.59E-19	9.03E-19
104	1	3.22E-15	1.14E-12	1.24E-18	2.58E-13	4.19E-15	2.44E-15	7.85E-13	4.96E-13	4.82E-17	1.02E-14	3.05E-17	2.39E-14	1.62E-16	8.47E-13	3.67E-13	3.29E-13	4.21E-10	2.46E-12	6.85E-12	1.73E-09	6.60E-15	3.96E-13	5.08E-13	4.14E-14	3.32E-14	1.50E-17	1.14E-15	5.03E-14	9.95E-14	2.65E-14	3.02E-14	1.28E-12	2.84E-14	3.19E-18	1.31E-15	1.60E-16	1.55E-12	8.96E-19	3.11E-14	6.36E-18	2.13E-09	7.29E-14	5.90E-14	1.93E-14	6.98E-20	3.23E-16	1.47E-20	2.98E-18
105	1	4.74E-19	2.49E-15	2.72E-24	1.22E-16	1.61E-18	7.53E-20	9.35E-19	4.31E-19	6.08E-23	3.80E-20	2.20E-21	4.43E-19	2.72E-21	2.47E-19	1.10E-17	5.17E-18	1.58E-13	3.24E-17	2.32E-15	2.31E-14	1.14E-20	2.40E-18	1.72E-17	6.27E-18	1.22E-19	3.72E-22	2.61E-22	2.51E-18	9.81E-18	9.53E-18	8.03E-20	1.35E-17	5.17E-20	8.48E-23	2.84E-18	2.03E-21	1.09E-17	1.82E-23	5.52E-20	1.76E-24	9.42E-16	4.71E-20	1.24E-19	1.64E-18	4.98E-25	8.05E-23	5.78E-25	1.42E-23
106	1	1.79E-11	5.98E-09	5.09E-15	2.63E-10	7.39E-11	8.49E-12	4.99E-12	1.87E-12	7.17E-13	5.85E-12	1.11E-12	4.17E-12	2.61E-12	9.37E-13	1.03E-12	2.21E-12	1.10E-10	1.52E-11	1.17E-10	5.11E-11	3.23E-13	1.59E-11	6.79E-12	4.93E-11	5.32E-13	3.07E-12	1.02E-13	1.49E-11	1.51E-11	7.92E-11	5.28E-12	2.15E-12	6.46E-13	2.62E-14	8.18E-13	6.85E-13	2.30E-12	4.10E-14	3.32E-13	1.23E-14	4.30E-10	2.72E-12	1.53E-12	1.82E-10	3.63E-14	1.59E-14	9.16E-14	1.13E-13
107	1	7.65E-12	1.66E-07	2.77E-15	3.85E-11	1.67E-11	1.98E-12	2.70E-13	3.08E-13	7.52E-13	1.24E-12	2.84E-11	8.24E-13	1.70E-12	6.81E-13	5.51E-12	4.53E-11	1.97E-10	6.48E-12	5.25E-11	7.83E-12	9.06E-13	7.35E-11	3.00E-12	3.73E-11	2.82E-13	1.54E-12	1.35E-13	5.01E-11	7.13E-12	2.38E-10	4.63E-12	2.70E-12	2.35E-14	1.75E-14	2.32E-12	5.90E-13	2.35E-13	1.07E-15	2.94E-14	4.01E-16	5.34E-10	4.78E-14	5.69E-14	6.59E-11	2.40E-15	9.15E-16	4.50E-14	1.65E-14
108	1	3.62E-35	2.47E-28	0	1.12E-30	1.69E-35	3.52E-36	4.73E-29	2.09E-31	0	1.04E-31	0	1.32E-30	2.41E-35	9.52E-29	1.57E-28	3.92E-33	1.05E-22	2.79E-26	5.08E-26	8.54E-23	4.13E-33	1.01E-32	3.42E-27	1.41E-28	1.58E-29	1.14E-37	1.45E-31	4.74E-31	3.22E-29	5.21E-30	2.56E-30	1.33E-28	5.11E-30	2.24E-38	1.29E-33	1.16E-37	1.98E-25	0	1.98E-31	6.59E-38	2.26E-21	5.10E-31	1.57E-29	4.03E-34	0	1.96E-33	0	0
109	1	9.11E-13	7.42E-09	6.18E-17	8.72E-11	3.15E-12	3.57E-13	1.16E-14	3.22E-14	4.36E-14	4.05E-13	5.22E-13	5.67E-14	1.86E-13	7.71E-14	3.26E-13	2.30E-11	7.79E-11	2.51E-11	4.54E-11	1.42E-11	1.07E-14	3.00E-12	1.59E-13	6.44E-12	8.77E-14	2.76E-13	4.35E-15	4.10E-13	1.40E-12	3.69E-11	1.56E-12	5.20E-13	2.88E-13	1.34E-14	1.95E-13	1.01E-14	1.28E-13	6.69E-16	4.81E-15	1.77E-16	3.08E-10	1.90E-13	1.10E-13	1.23E-11	2.70E-16	3.34E-16	1.53E-15	6.79E-16
110	1	2.32E-16	5.42E-12	1.56E-20	7.29E-15	7.54E-16	4.12E-17	1.46E-17	1.27E-17	1.16E-18	2.10E-17	9.67E-18	4.84E-18	7.43E-18	3.19E-18	1.63E-17	1.71E-16	1.58E-13	3.45E-16	1.14E-14	3.46E-15	6.27E-18	8.83E-16	7.75E-17	3.51E-15	2.76E-18	2.03E-17	3.53E-19	4.95E-16	7.48E-16	9.11E-15	3.34E-17	5.42E-16	3.59E-18	1.65E-19	2.88E-17	6.94E-18	5.69E-17	8.01E-20	5.27E-18	1.40E-20	3.77E-15	3.36E-18	2.31E-18	5.01E-15	4.75E-20	1.75E-20	3.40E-19	3.49E-19
111	1	2.71E-07	0.000656689	1.92E-09	2.90E-07	2.31E-07	6.45E-08	1.74E-07	6.52E-09	1.77E-08	4.46E-08	2.17E-06	3.18E-07	1.15E-07	8.04E-09	1.74E-08	9.18E-05	5.00E-07	2.07E-06	4.01E-07	3.52E-07	3.67E-08	1.66E-06	6.76E-08	2.44E-06	8.13E-09	8.82E-08	2.55E-08	3.77E-07	6.93E-08	2.55E-06	4.05E-07	6.39E-07	8.92E-09	1.36E-08	7.20E-08	7.80E-10	7.50E-08	1.32E-09	1.17E-09	1.24E-09	1.99E-07	6.30E-07	1.06E-08	1.53E-07	4.29E-10	8.83E-10	1.80E-09	3.85E-09
112	1	1.48E-09	2.16E-07	6.30E-13	7.53E-08	3.91E-09	1.29E-10	5.56E-11	3.26E-11	1.19E-10	3.16E-10	1.93E-09	1.19E-09	9.32E-10	1.15E-10	1.62E-10	1.45E-07	3.49E-09	6.19E-08	3.04E-08	2.29E-09	3.36E-11	4.82E-09	5.08E-11	3.00E-09	9.71E-11	3.75E-09	9.42E-12	1.14E-10	3.36E-10	6.30E-09	2.33E-09	3.05E-10	1.15E-10	5.48E-11	2.50E-10	5.47E-11	6.32E-11	3.57E-12	4.21E-12	1.06E-12	3.86E-08	1.31E-09	1.88E-09	9.15E-08	3.38E-12	3.36E-12	3.14E-11	1.15E-11
113	1	5.83E-11	2.43E-08	2.28E-15	3.92E-10	5.20E-11	2.17E-11	6.35E-12	1.43E-12	1.57E-12	4.73E-12	1.64E-11	3.03E-13	2.21E-12	3.49E-13	2.41E-12	7.72E-11	2.30E-10	1.19E-10	4.33E-10	5.67E-11	1.88E-12	3.30E-11	1.79E-11	1.55E-10	5.50E-12	3.71E-12	1.10E-13	1.41E-12	2.28E-11	1.18E-10	6.27E-12	1.52E-11	1.92E-13	7.38E-14	1.74E-12	5.36E-13	1.28E-12	4.13E-14	7.36E-14	3.69E-14	7.18E-11	3.04E-12	2.91E-12	1.68E-10	2.26E-14	2.33E-15	3.46E-13	6.05E-14
114	1	1.76E-10	3.13E-07	3.30E-14	7.56E-09	1.25E-09	1.02E-10	5.65E-12	1.13E-11	2.22E-11	7.81E-11	3.13E-11	4.10E-11	3.47E-11	7.71E-12	1.43E-11	2.80E-09	1.47E-09	1.71E-09	1.55E-08	5.09E-10	6.89E-12	2.22E-10	3.38E-11	1.86E-09	2.69E-11	1.54E-10	3.70E-13	5.25E-11	1.65E-10	5.80E-09	1.46E-10	2.60E-11	7.16E-12	1.22E-12	2.76E-11	3.21E-12	1.65E-11	2.47E-13	9.12E-13	6.79E-14	6.82E-09	3.68E-11	2.35E-11	6.83E-10	1.82E-13	9.00E-14	1.22E-12	5.16E-13
115	1	1.33E-14	9.31E-11	8.32E-19	6.26E-13	1.06E-13	4.42E-15	1.59E-15	9.91E-16	2.12E-16	5.56E-15	9.23E-16	6.54E-16	1.61E-16	3.25E-16	1.05E-15	7.11E-14	6.33E-13	4.12E-14	1.98E-13	4.26E-14	2.56E-16	1.94E-14	9.39E-15	1.03E-13	5.27E-16	1.04E-15	1.34E-17	1.62E-14	1.78E-14	2.81E-13	1.40E-15	1.35E-14	2.77E-16	1.18E-17	1.29E-15	2.76E-16	2.94E-15	5.08E-18	8.92E-17	3.99E-19	1.18E-12	1.11E-15	6.15E-16	2.28E-13	6.42E-18	4.36E-18	2.63E-17	4.05E-17
116	1	5.81E-10	2.05E-07	1.72E-13	1.11E-08	9.66E-10	1.05E-10	6.97E-11	5.73E-11	1.93E-12	7.80E-11	3.57E-11	3.17E-10	9.29E-11	4.13E-11	1.05E-10	1.30E-09	3.08E-09	5.83E-09	1.91E-08	6.97E-09	1.99E-11	3.87E-10	8.92E-11	2.38E-09	4.77E-11	1.21E-10	2.08E-12	1.83E-10	6.39E-10	2.80E-09	1.63E-10	3.48E-10	2.98E-11	5.51E-12	5.33E-11	8.03E-12	8.20E-11	1.58E-12	4.84E-12	5.60E-13	5.78E-08	4.35E-10	2.77E-10	6.81E-09	1.52E-13	1.11E-12	1.59E-12	2.34E-12
117	1	7.60E-09	6.54E-06	3.17E-13	2.70E-08	7.54E-09	2.07E-09	1.25E-10	7.64E-11	3.82E-10	1.82E-09	8.53E-09	1.17E-10	2.33E-10	2.31E-11	6.51E-10	5.04E-08	1.13E-08	4.23E-08	6.43E-08	1.17E-09	7.06E-11	5.97E-09	3.27E-10	3.43E-08	6.18E-10	2.51E-09	2.45E-11	1.10E-09	4.65E-09	9.19E-08	1.59E-09	2.73E-09	2.88E-11	1.11E-11	2.37E-10	8.58E-11	4.52E-11	4.39E-12	2.97E-12	6.45E-13	1.58E-08	2.93E-10	1.37E-10	1.19E-08	4.21E-11	3.11E-12	1.76E-10	2.35E-11
118	1	8.17E-08	0.000436056	1.77E-08	1.61E-07	8.98E-07	3.74E-09	2.36E-07	1.46E-08	7.08E-09	1.66E-07	9.27E-05	1.32E-06	1.03E-05	3.49E-09	0.000171379	0.119353347	3.03E-07	0.000112545	1.79E-05	1.24E-05	4.83E-06	4.80E-07	2.40E-08	1.38E-06	1.91E-08	2.17E-06	3.01E-08	1.20E-07	9.78E-08	8.34E-06	5.73E-06	1.36E-06	2.73E-09	1.13E-07	8.05E-08	3.03E-09	2.52E-08	4.30E-09	8.29E-09	1.23E-08	9.58E-09	1.53E-07	8.09E-07	2.05E-08	6.91E-10	1.35E-09	2.00E-08	1.23E-09
119	1	1.09E-10	7.11E-08	5.99E-15	4.93E-10	1.77E-10	2.28E-11	4.63E-12	3.04E-12	5.64E-13	2.48E-11	3.51E-10	8.03E-12	9.82E-12	2.00E-12	3.12E-11	2.25E-09	2.54E-09	9.19E-10	8.02E-10	4.28E-10	1.70E-12	1.40E-10	2.47E-11	1.12E-10	1.42E-12	6.34E-12	6.97E-13	4.25E-11	1.80E-10	1.16E-09	1.33E-11	2.14E-10	8.41E-12	6.26E-13	1.13E-11	2.89E-13	1.09E-11	2.35E-14	4.03E-13	7.22E-15	2.93E-09	2.73E-12	9.64E-13	2.39E-10	5.05E-14	1.53E-14	3.42E-14	9.30E-14
120	1	0.000167102	0.001649444	3.35E-06	0.000524762	0.000648032	7.01E-05	2.60E-05	1.74E-05	8.59E-06	9.46E-05	3.21E-05	1.21E-05	3.46E-05	4.84E-06	6.22E-06	0.000509692	1.54E-05	0.000101749	0.000164047	5.34E-06	1.45E-05	2.19E-05	3.16E-05	8.57E-05	6.80E-05	6.05E-05	9.85E-07	3.42E-06	6.03E-06	0.000150205	5.27E-05	3.07E-06	1.84E-05	4.19E-05	2.62E-05	7.32E-06	1.82E-05	1.08E-05	4.99E-06	1.90E-05	5.95E-05	0.000125002	0.000142491	5.68E-05	7.74E-06	2.49E-06	1.87E-05	3.89E-06
121	1	2.83E-05	0.690500736	2.31E-05	6.23E-06	1.78E-06	6.28E-07	9.98E-05	1.98E-07	1.88E-06	1.22E-06	0.000142863	0.00060261	0.000675495	1.55E-06	0.00029921	0.00230801	0.000602872	0.001542625	2.47E-05	0.000174824	0.000321021	0.000818972	5.01E-06	1.03E-05	1.37E-05	2.08E-05	1.84E-06	8.14E-06	1.66E-06	4.09E-05	5.48E-05	8.69E-05	3.43E-08	2.12E-06	0.000287339	1.06E-06	2.22E-05	3.05E-07	5.63E-07	9.73E-07	2.95E-06	8.59E-07	1.48E-06	7.67E-07	1.62E-07	8.14E-08	9.44E-07	4.40E-07
122	1	9.32E-09	5.49E-06	5.86E-12	3.28E-08	1.90E-08	1.82E-08	9.70E-10	1.79E-10	1.72E-09	7.00E-09	4.18E-08	3.37E-10	1.12E-08	2.84E-10	2.01E-09	3.95E-07	1.24E-08	4.99E-08	6.39E-08	2.08E-09	7.84E-10	5.56E-09	4.04E-10	5.27E-08	1.59E-09	6.19E-09	5.43E-11	8.97E-10	3.19E-09	1.26E-07	5.99E-09	2.97E-09	3.00E-10	8.50E-10	1.04E-09	2.08E-10	2.17E-10	2.11E-11	1.61E-11	2.17E-11	1.57E-07	1.25E-09	5.99E-10	1.34E-08	7.40E-11	7.62E-12	1.00E-10	7.19E-11
123	1	1.24E-06	0.000122242	4.53E-09	1.82E-05	3.13E-06	4.62E-07	5.38E-07	7.18E-08	2.11E-07	4.66E-07	2.60E-07	1.86E-07	1.04E-06	5.55E-08	1.21E-07	9.74E-06	1.53E-07	3.52E-06	7.01E-06	2.29E-07	7.27E-08	6.73E-07	2.12E-07	1.56E-06	2.01E-07	1.73E-06	7.45E-09	1.99E-07	1.06E-07	7.34E-06	1.17E-06	1.01E-07	1.04E-07	2.00E-07	2.30E-07	3.82E-08	8.82E-08	1.19E-08	7.17E-09	8.73E-09	1.12E-06	4.79E-07	9.87E-07	1.36E-06	2.32E-08	5.68E-09	1.68E-08	1.77E-08
124	1	1.57E-08	1.22E-06	2.89E-11	6.99E-08	1.79E-08	2.63E-08	5.85E-09	2.44E-09	1.01E-09	1.62E-08	4.71E-09	9.13E-09	7.73E-08	4.58E-09	8.26E-09	1.57E-06	5.75E-08	4.72E-08	5.80E-08	8.35E-08	2.78E-09	1.96E-08	2.08E-09	1.32E-08	1.21E-09	1.79E-09	1.79E-10	1.50E-09	1.07E-08	3.36E-08	4.63E-09	1.83E-09	4.12E-09	4.54E-10	1.00E-09	6.00E-10	8.15E-10	4.27E-11	3.95E-10	5.75E-11	7.92E-07	4.12E-09	9.67E-10	1.76E-07	7.50E-11	1.29E-11	6.34E-11	9.26E-11
125	1	0	0	0	0	0	0	0	0	0	0	0	0	0	0	0	0	0	0	0	0	0	0	0	0	0	0	0	0	0	0	0	0	0	0	0	0	0	0	0	0	0	0	0	0	0	0	0	0
126	1	6.08E-06	0.000331947	5.41E-10	1.94E-06	1.62E-06	2.77E-07	1.80E-07	1.94E-07	1.93E-07	1.60E-06	4.61E-07	6.20E-08	7.34E-08	1.28E-08	4.99E-08	0.000671144	1.82E-07	1.55E-06	4.21E-06	1.77E-07	1.09E-07	5.91E-07	1.31E-07	1.27E-06	6.73E-08	1.03E-06	2.85E-09	9.46E-08	1.49E-07	6.10E-06	4.22E-07	3.82E-07	8.96E-09	3.84E-08	2.56E-08	3.16E-08	2.76E-08	9.96E-10	1.33E-09	1.31E-09	2.22E-06	5.48E-08	2.59E-07	1.83E-06	2.42E-09	1.14E-09	1.81E-08	4.28E-09
127	1	5.66E-06	6.45E-05	1.66E-05	9.73E-07	5.34E-06	7.01E-07	2.04E-05	1.20E-05	2.16E-06	1.02E-05	0.002198856	0.000195062	0.00901214	1.73E-06	0.00112937	0.004119219	0.000210508	0.000366126	3.60E-06	0.00020707	0.007849162	0.000482779	2.58E-05	2.72E-05	1.82E-06	2.06E-05	1.22E-05	1.27E-06	1.25E-06	7.29E-06	0.000115252	1.69E-05	2.48E-07	3.00E-06	1.83E-05	2.10E-05	5.83E-06	5.31E-06	4.45E-05	1.82E-05	3.07E-06	2.83E-07	5.69E-05	2.04E-06	1.10E-06	5.92E-08	6.46E-06	9.37E-07
128	1	0	0	0	0	0	0	0	0	0	0	0	0	0	0	0	0	0	0	0	0	0	0	0	0	0	0	0	0	0	0	0	0	0	0	0	0	0	0	0	0	0	0	0	0	0	0	0	0
129	1	3.45E-05	0.000166943	6.28E-08	0.000125062	1.38E-05	1.25E-05	1.18E-05	3.11E-06	5.82E-06	5.87E-06	6.66E-06	5.44E-06	6.06E-06	9.38E-07	5.92E-07	5.40E-06	3.34E-06	6.20E-06	1.73E-05	5.07E-06	5.53E-07	7.16E-06	4.82E-06	1.76E-05	1.65E-06	2.67E-06	2.11E-07	1.63E-06	2.88E-06	2.35E-05	4.63E-06	4.38E-07	1.55E-06	1.68E-06	2.24E-06	3.19E-07	5.58E-06	2.60E-07	1.84E-07	3.37E-07	4.57E-05	8.92E-06	5.27E-06	2.84E-05	6.81E-07	4.64E-08	2.71E-07	2.34E-07
130	1	2.10E-10	5.58E-07	1.38E-12	2.54E-09	1.29E-09	3.46E-10	1.76E-10	1.15E-10	7.09E-11	1.20E-09	2.05E-09	2.32E-11	1.63E-09	6.39E-12	7.04E-10	6.00E-09	5.87E-09	2.15E-09	3.47E-09	5.91E-09	6.87E-10	4.90E-09	2.44E-10	9.49E-09	9.58E-11	2.46E-10	1.01E-11	1.61E-10	2.75E-10	3.29E-09	2.36E-10	2.03E-10	7.31E-12	5.52E-12	2.90E-11	1.20E-10	6.87E-11	2.90E-12	6.55E-12	1.79E-12	8.27E-10	1.98E-11	3.18E-11	4.90E-10	6.75E-12	1.63E-12	2.36E-11	8.62E-12
131	1	2.99E-11	3.77E-07	2.18E-12	4.51E-09	4.37E-11	1.60E-11	1.00E-10	2.17E-11	6.91E-12	1.86E-11	4.67E-11	3.20E-10	2.51E-11	5.29E-11	1.37E-10	4.45E-10	1.06E-10	5.96E-10	3.66E-09	8.25E-11	4.36E-11	3.20E-10	5.23E-11	1.28E-10	2.03E-11	2.39E-10	3.25E-12	1.43E-10	1.17E-11	7.40E-10	1.51E-10	3.14E-11	1.24E-12	9.46E-13	4.91E-11	2.94E-11	5.74E-11	7.18E-13	3.11E-12	2.27E-12	5.85E-11	1.85E-11	1.31E-10	3.91E-10	5.68E-13	8.48E-13	2.42E-11	1.68E-12
132	1	2.54E-09	3.38E-07	2.79E-13	1.78E-08	2.81E-09	8.66E-10	5.44E-10	8.07E-11	7.10E-12	3.89E-10	2.77E-10	6.72E-10	4.59E-10	8.66E-11	7.96E-11	1.48E-09	3.53E-08	8.08E-09	2.11E-08	8.09E-09	9.67E-12	1.23E-09	5.87E-10	3.52E-09	1.54E-10	1.31E-10	1.62E-11	5.63E-10	5.58E-09	1.10E-08	4.69E-10	8.28E-10	7.01E-10	2.12E-11	2.18E-10	1.64E-11	3.98E-10	5.86E-12	1.90E-11	1.54E-12	1.17E-07	6.33E-10	1.20E-10	7.71E-09	3.22E-12	7.12E-13	3.81E-12	6.04E-12
133	1	3.05E-13	4.12E-11	5.46E-18	5.82E-12	9.64E-13	5.70E-14	8.44E-14	8.71E-14	1.58E-16	9.41E-14	1.21E-15	6.03E-14	4.56E-15	8.08E-14	9.75E-14	4.81E-13	1.02E-10	9.50E-13	1.73E-11	2.38E-10	1.38E-15	6.79E-14	3.63E-13	1.80E-13	7.06E-15	1.98E-15	2.35E-16	1.78E-13	1.23E-12	5.86E-13	3.20E-14	8.95E-13	2.41E-14	1.13E-16	1.70E-14	8.93E-16	2.84E-13	7.96E-17	4.55E-15	9.97E-18	1.72E-10	2.79E-14	9.14E-15	1.78E-12	1.01E-17	7.93E-17	1.69E-17	5.44E-17
134	1	9.56E-12	2.67E-07	4.24E-16	3.36E-10	4.12E-11	7.82E-12	8.87E-14	6.43E-13	6.78E-13	1.87E-11	3.60E-11	1.86E-13	1.01E-12	1.12E-13	8.68E-14	8.76E-13	2.97E-12	1.86E-11	1.60E-10	5.84E-13	3.16E-13	1.26E-11	6.41E-12	1.45E-11	1.19E-12	1.29E-11	1.77E-14	7.37E-13	1.48E-12	8.03E-11	7.43E-12	3.94E-13	3.79E-14	2.65E-14	1.47E-12	1.12E-13	3.28E-13	1.34E-15	3.74E-15	1.29E-15	1.43E-10	2.52E-13	7.59E-13	9.82E-11	3.44E-15	1.68E-16	7.02E-14	8.13E-15
135	1	9.17E-10	5.19E-07	1.45E-12	1.55E-08	3.56E-09	1.28E-09	4.19E-11	1.32E-11	7.15E-11	1.46E-10	5.46E-08	8.36E-10	2.40E-09	1.43E-10	4.51E-10	9.82E-07	9.60E-09	9.43E-08	2.34E-08	7.54E-09	1.75E-11	1.41E-08	2.32E-10	7.51E-09	6.60E-11	7.32E-10	1.20E-10	2.18E-10	1.54E-09	3.57E-08	3.41E-09	1.99E-09	9.77E-10	1.19E-10	2.01E-10	2.70E-11	9.19E-11	4.01E-12	6.43E-12	1.12E-12	5.15E-08	6.61E-10	1.28E-10	9.70E-09	7.39E-12	3.02E-12	9.52E-12	6.88E-12
136	1	6.53E-13	7.08E-10	5.11E-18	1.71E-11	1.09E-12	1.44E-13	5.12E-15	4.32E-15	1.41E-14	2.87E-13	1.12E-13	5.43E-15	9.12E-15	2.32E-14	1.79E-15	1.36E-13	4.09E-12	2.38E-12	2.47E-12	1.42E-13	1.08E-15	1.63E-13	2.72E-14	2.91E-13	1.66E-14	3.15E-14	5.24E-16	5.65E-14	1.41E-13	4.05E-12	1.21E-13	1.55E-14	1.84E-14	2.09E-15	7.87E-14	2.47E-15	2.63E-14	1.35E-16	1.11E-15	9.28E-18	7.95E-11	1.10E-13	6.31E-14	2.70E-11	5.00E-17	9.30E-18	2.61E-15	1.22E-16
137	1	2.36E-10	1.33E-07	1.01E-13	2.74E-08	1.05E-09	9.44E-11	1.11E-11	1.28E-11	8.85E-13	2.76E-11	2.13E-11	2.55E-11	1.35E-11	1.11E-11	6.27E-12	3.00E-10	2.21E-09	4.77E-10	2.68E-09	5.72E-10	2.07E-11	1.91E-10	6.74E-11	6.85E-10	3.17E-11	4.99E-11	2.80E-13	8.66E-11	1.44E-10	2.93E-09	5.43E-11	1.04E-10	3.32E-11	3.67E-12	7.14E-11	3.48E-12	1.28E-10	4.78E-13	3.06E-12	1.49E-13	1.33E-08	5.27E-11	5.19E-11	1.54E-09	1.33E-13	1.45E-13	1.76E-12	6.61E-13
138	1	1.33E-10	1.34E-07	6.61E-13	1.05E-08	1.75E-10	2.70E-10	1.33E-10	1.80E-11	1.04E-11	6.74E-11	5.48E-09	1.22E-09	2.06E-09	4.05E-11	7.89E-10	6.51E-08	1.13E-08	4.70E-08	1.45E-08	7.03E-09	1.24E-10	1.88E-08	6.57E-11	9.53E-10	1.22E-11	4.49E-10	1.46E-11	4.68E-11	1.58E-10	4.32E-09	8.46E-10	8.61E-10	1.88E-10	2.64E-11	1.01E-10	1.19E-11	5.64E-11	1.34E-12	2.22E-12	7.40E-13	3.01E-08	1.32E-10	4.43E-11	6.01E-09	9.74E-13	5.28E-13	2.89E-12	1.94E-12
139	1	2.25E-10	6.45E-08	2.82E-13	4.16E-09	2.61E-10	5.21E-11	5.19E-11	1.60E-11	3.71E-12	5.78E-11	1.91E-11	6.74E-11	2.60E-11	1.45E-11	4.63E-11	9.35E-11	1.66E-09	3.15E-10	1.37E-09	1.09E-09	1.10E-11	3.81E-10	6.76E-11	1.04E-09	4.06E-12	5.07E-11	4.72E-12	6.24E-10	2.61E-10	2.99E-09	7.83E-11	1.33E-10	5.44E-11	3.11E-12	1.75E-11	9.23E-12	6.55E-11	1.16E-12	6.18E-12	5.17E-13	2.56E-09	4.20E-11	2.22E-11	2.87E-09	9.54E-13	6.98E-13	3.64E-12	3.61E-12
140	1	2.50E-11	2.04E-08	6.82E-16	2.37E-09	7.36E-11	3.46E-12	1.92E-12	7.57E-13	1.95E-13	2.63E-12	7.69E-13	3.03E-12	2.91E-12	8.97E-13	1.27E-12	1.45E-11	2.91E-10	8.60E-11	9.06E-10	2.34E-10	1.21E-13	1.64E-11	6.46E-12	9.32E-11	1.74E-12	3.01E-12	2.53E-14	1.28E-11	4.70E-11	1.97E-10	8.79E-12	5.07E-12	2.59E-12	8.72E-14	1.49E-12	3.11E-13	2.85E-12	1.52E-14	4.74E-14	2.03E-15	2.03E-09	5.86E-12	3.55E-12	1.78E-10	4.39E-15	6.82E-15	3.48E-14	1.93E-14
141	1	1.81E-12	3.67E-09	1.97E-17	5.93E-11	1.56E-12	4.51E-13	1.11E-13	3.69E-14	1.03E-14	1.26E-13	2.37E-13	2.40E-13	2.04E-13	2.28E-14	6.66E-13	6.67E-12	1.41E-10	9.44E-12	1.66E-10	4.41E-11	1.71E-14	2.20E-12	3.46E-13	9.90E-12	4.84E-14	5.91E-14	2.83E-15	1.36E-12	7.06E-12	3.58E-11	7.47E-13	1.00E-12	8.56E-14	1.93E-15	2.19E-13	1.34E-14	9.44E-14	4.16E-16	5.84E-15	6.23E-17	1.03E-10	3.25E-13	4.19E-14	5.83E-12	6.79E-17	2.36E-16	4.21E-16	7.23E-16
142	1	4.32E-09	9.11E-07	7.89E-13	8.48E-08	1.04E-08	5.51E-10	5.86E-10	1.49E-10	4.13E-11	3.89E-10	4.64E-10	6.56E-10	9.12E-10	8.41E-11	1.99E-10	1.48E-08	1.09E-08	1.57E-08	7.05E-08	6.76E-09	8.10E-11	2.32E-09	3.02E-10	9.35E-09	1.58E-10	6.89E-10	8.93E-12	9.85E-10	1.77E-09	2.10E-08	6.48E-10	5.90E-10	4.51E-10	6.46E-11	2.09E-10	8.97E-11	2.57E-10	2.20E-11	2.55E-11	4.24E-12	1.26E-07	3.46E-09	1.01E-09	4.11E-08	2.91E-12	4.83E-12	1.67E-11	1.90E-11
143	1	5.57E-10	2.83E-07	7.75E-13	5.11E-09	6.65E-10	8.00E-11	4.22E-11	6.33E-11	5.85E-11	9.51E-11	1.31E-10	6.91E-11	1.32E-10	1.98E-11	2.03E-10	5.70E-09	4.60E-10	4.10E-10	4.35E-09	7.92E-10	1.49E-10	8.97E-10	1.48E-10	3.58E-10	1.42E-11	2.37E-10	1.15E-12	4.24E-10	2.29E-10	2.19E-09	1.46E-10	1.39E-10	1.17E-11	7.34E-12	5.24E-11	4.95E-11	1.14E-10	6.80E-13	6.40E-12	1.11E-12	1.12E-09	2.71E-11	4.38E-11	1.70E-09	1.71E-12	1.66E-13	7.64E-12	1.34E-12
144	1	8.09E-06	0.000228257	1.42E-05	6.47E-06	3.15E-06	9.78E-06	4.47E-05	6.46E-06	9.82E-06	7.33E-06	0.000448673	4.62E-05	0.000768082	4.06E-05	0.000717229	0.044275101	8.54E-05	0.000137069	2.23E-05	2.62E-05	7.15E-05	3.43E-05	7.08E-06	1.49E-05	4.86E-06	1.54E-05	7.88E-06	5.35E-06	3.14E-06	1.06E-05	2.41E-05	4.14E-05	5.62E-07	3.75E-06	2.29E-06	9.17E-06	6.43E-06	7.49E-07	2.11E-06	2.16E-06	3.16E-05	9.55E-07	6.15E-06	6.81E-06	4.31E-06	7.39E-07	7.02E-06	1.10E-06
145	1	1.48E-14	5.09E-11	6.20E-19	8.66E-13	1.15E-13	1.33E-14	2.34E-15	4.79E-15	7.82E-16	6.13E-15	2.44E-15	1.18E-15	4.08E-16	5.58E-16	1.01E-15	9.29E-15	8.94E-13	1.86E-14	6.24E-13	8.84E-14	3.06E-16	3.01E-14	1.37E-14	3.48E-14	9.31E-16	1.42E-15	2.00E-17	1.91E-14	5.45E-14	1.00E-12	5.18E-15	5.03E-15	4.00E-16	6.51E-18	2.14E-15	4.73E-16	1.89E-15	1.50E-17	2.06E-16	2.20E-18	5.33E-13	1.02E-15	7.55E-16	3.31E-13	1.01E-17	3.42E-18	4.29E-17	3.06E-17
146	1	8.19E-06	0.000425881	1.40E-06	2.30E-05	2.14E-05	5.73E-06	5.18E-06	1.61E-06	7.42E-07	1.17E-05	0.00035189	2.86E-05	0.000195575	9.40E-07	4.00E-06	0.000519482	3.19E-06	0.001080271	1.34E-05	5.52E-06	0.000121376	4.69E-05	1.26E-05	3.98E-05	2.03E-06	1.91E-05	1.05E-06	5.64E-07	1.18E-06	8.79E-06	7.73E-05	5.19E-06	4.23E-07	7.40E-06	1.57E-06	5.68E-07	3.13E-06	5.71E-07	3.96E-07	5.19E-07	1.24E-06	3.60E-06	4.63E-05	3.11E-06	2.03E-07	4.35E-07	3.89E-06	2.53E-07
147	1	2.70E-09	1.43E-06	1.96E-12	2.64E-08	6.65E-08	1.03E-07	7.56E-10	6.54E-11	1.40E-09	2.71E-09	1.65E-07	4.59E-09	1.34E-08	3.95E-10	8.52E-10	1.07E-06	3.15E-08	1.37E-06	2.61E-07	6.27E-09	5.46E-11	4.04E-08	6.54E-10	3.04E-08	7.28E-10	6.81E-09	1.58E-10	1.01E-10	5.33E-09	6.97E-08	2.85E-08	1.51E-09	8.31E-10	3.28E-10	8.92E-10	6.59E-11	3.78E-10	1.11E-11	8.36E-12	2.04E-12	3.97E-07	6.52E-09	6.04E-10	4.75E-08	6.10E-11	1.62E-11	1.28E-10	2.67E-11
148	1	9.33E-12	2.14E-08	4.80E-15	7.71E-11	2.30E-11	4.28E-12	1.42E-12	4.07E-13	5.55E-14	2.81E-12	4.51E-13	1.60E-13	4.15E-13	1.66E-13	8.83E-13	2.25E-11	1.03E-10	5.41E-12	2.54E-11	4.51E-12	5.30E-12	9.96E-12	3.06E-12	1.76E-11	2.79E-13	5.95E-13	5.32E-15	2.61E-12	9.49E-13	5.74E-11	1.16E-12	2.63E-12	3.14E-13	1.66E-13	2.00E-12	2.35E-13	2.35E-12	5.34E-15	1.83E-13	5.52E-15	2.18E-10	1.49E-13	3.87E-13	6.36E-11	1.69E-14	1.95E-15	3.48E-14	1.64E-14
149	1	2.01E-09	1.98E-06	2.29E-12	1.11E-07	7.51E-09	6.27E-10	4.24E-10	1.44E-10	1.18E-11	5.31E-10	1.49E-09	2.66E-09	6.47E-10	5.01E-11	9.09E-10	4.71E-08	1.84E-08	1.34E-08	4.13E-08	2.75E-08	1.40E-10	1.60E-09	2.21E-09	3.35E-09	2.94E-10	7.33E-10	1.12E-11	5.68E-10	2.12E-09	1.40E-08	9.60E-10	7.40E-10	5.37E-10	4.19E-11	7.94E-10	3.46E-11	3.93E-10	1.13E-11	6.99E-11	3.88E-12	2.16E-08	1.78E-09	1.01E-09	4.73E-09	1.64E-12	4.17E-12	1.29E-11	1.23E-11
150	1	3.94E-09	1.33E-06	5.49E-12	6.55E-08	1.18E-08	3.26E-10	1.60E-09	8.55E-10	1.01E-11	2.04E-09	2.28E-09	1.91E-09	4.77E-10	2.58E-10	2.60E-10	3.58E-08	4.15E-08	6.79E-08	5.44E-08	2.50E-08	1.25E-10	7.16E-09	6.58E-10	4.05E-09	2.01E-10	5.77E-10	5.36E-11	1.68E-09	2.52E-09	1.61E-08	8.26E-10	5.71E-09	1.59E-09	1.83E-10	4.06E-10	9.65E-11	3.21E-09	7.51E-11	1.21E-10	3.54E-11	1.11E-07	6.11E-09	2.30E-09	3.56E-08	3.52E-12	2.70E-11	5.03E-11	2.11E-11
151	1	5.99E-05	0.017665597	8.75E-05	2.10E-05	0.000124034	6.32E-05	0.000290775	8.06E-06	6.93E-06	4.43E-05	0.001247531	0.00030061	0.001776394	8.26E-06	0.000196608	0.01182392	0.00032276	0.002123613	3.69E-05	1.84E-05	0.003782683	0.000143784	2.76E-05	0.000208989	1.80E-05	4.63E-05	1.68E-05	1.95E-05	6.41E-06	0.000109167	0.000201535	0.000137103	2.39E-06	8.67E-05	9.43E-05	2.83E-06	2.29E-05	1.15E-05	3.37E-05	2.76E-05	1.36E-05	0.000121044	2.58E-05	1.15E-05	1.28E-05	3.84E-06	2.15E-05	4.54E-06
152	1	2.44E-12	1.72E-09	6.82E-17	2.92E-11	6.35E-12	5.61E-13	4.16E-13	8.59E-14	1.27E-14	6.48E-13	6.95E-14	2.06E-13	2.38E-13	1.72E-14	1.62E-13	1.63E-12	1.03E-10	2.65E-12	1.73E-11	4.58E-12	2.62E-14	1.71E-12	7.28E-13	5.77E-12	3.34E-14	5.72E-14	3.37E-15	1.31E-12	7.66E-12	5.35E-11	6.76E-13	6.83E-13	9.30E-14	3.03E-15	5.29E-14	1.75E-14	2.50E-13	1.48E-15	1.63E-14	2.04E-16	2.36E-11	6.52E-14	1.30E-14	5.51E-12	2.06E-15	2.84E-16	1.64E-15	3.19E-15
153	1	3.42E-31	1.37E-25	2.17E-36	1.41E-27	1.87E-31	8.16E-32	1.61E-25	1.52E-26	1.96E-34	2.94E-28	2.24E-33	5.33E-27	3.91E-32	2.20E-25	1.16E-23	2.17E-28	2.69E-19	5.46E-23	3.12E-22	4.15E-18	8.73E-30	1.87E-28	6.57E-24	7.41E-26	3.87E-26	1.04E-35	7.71E-29	2.91E-27	1.85E-25	2.52E-27	2.58E-27	1.02E-24	2.67E-26	2.29E-34	1.25E-28	5.31E-33	1.80E-22	5.51E-36	3.34E-27	2.31E-33	7.64E-18	5.52E-27	8.03E-27	8.41E-31	0	2.90E-30	0	1.44E-37
154	1	9.19E-16	1.32E-11	4.25E-21	3.09E-14	2.74E-15	7.54E-16	5.67E-17	9.86E-17	3.05E-18	2.90E-16	3.22E-16	9.04E-16	3.10E-16	4.55E-16	8.58E-15	3.61E-15	9.19E-12	1.41E-13	1.91E-12	4.60E-11	5.63E-19	2.28E-15	2.74E-15	1.74E-15	4.42E-17	5.24E-18	5.39E-18	1.27E-15	2.15E-14	2.90E-14	2.21E-15	1.14E-14	3.83E-16	1.82E-19	1.12E-16	2.18E-18	5.11E-16	3.21E-20	3.24E-18	8.09E-21	1.54E-12	1.04E-16	2.50E-16	1.35E-14	2.68E-21	5.49E-19	4.16E-21	2.76E-20
155	1	1.19E-10	1.21E-07	3.51E-13	1.14E-08	1.57E-09	1.05E-10	1.44E-11	3.20E-11	2.15E-11	2.71E-10	5.89E-11	1.54E-11	4.15E-11	7.57E-12	3.77E-11	6.81E-09	8.07E-10	1.64E-09	2.40E-09	1.72E-10	3.83E-11	2.99E-10	2.62E-11	1.50E-09	2.10E-11	1.95E-10	6.49E-13	1.01E-10	4.23E-11	3.38E-09	2.47E-10	4.19E-11	3.44E-11	1.70E-11	2.73E-11	1.27E-11	3.31E-11	5.49E-13	2.58E-12	5.56E-13	4.43E-09	4.33E-11	8.42E-11	3.34E-09	1.46E-12	7.23E-13	4.28E-12	9.98E-13
156	1	1.24E-11	3.40E-09	2.32E-15	2.67E-10	2.10E-11	3.43E-12	1.62E-12	1.31E-12	3.85E-13	2.14E-12	1.94E-13	8.13E-13	1.18E-12	4.45E-13	6.09E-13	1.31E-12	2.10E-10	9.75E-12	1.43E-10	8.99E-11	5.45E-13	1.08E-11	2.35E-12	9.69E-11	4.11E-13	1.97E-12	1.91E-14	1.41E-11	1.67E-11	1.60E-10	1.94E-12	3.00E-12	6.12E-13	3.36E-14	5.62E-13	3.13E-13	2.36E-12	3.91E-14	8.87E-14	5.80E-15	2.58E-10	3.01E-12	2.17E-12	7.69E-11	3.47E-14	1.73E-14	1.37E-13	8.45E-14
157	1	0	0	0	0	0	0	0	0	0	0	0	0	0	0	0	0	0	0	0	0	0	0	0	0	0	0	0	0	0	0	0	0	0	0	0	0	0	0	0	0	0	0	0	0	0	0	0	0
158	1	3.15E-17	2.26E-14	7.75E-22	4.72E-16	5.52E-17	9.63E-18	1.06E-15	4.57E-16	4.28E-20	9.98E-17	3.91E-20	6.30E-17	1.79E-18	3.01E-15	4.45E-15	2.69E-16	2.25E-12	3.70E-15	1.10E-13	4.08E-11	2.43E-18	4.59E-16	7.58E-16	1.71E-16	1.12E-17	1.71E-19	3.58E-19	7.09E-16	4.84E-16	2.28E-16	3.11E-17	2.87E-15	4.60E-17	1.07E-20	4.28E-18	4.09E-19	1.90E-15	1.77E-21	1.70E-17	3.74E-21	2.41E-12	4.31E-17	3.13E-16	4.11E-16	1.96E-22	3.42E-19	7.16E-23	4.97E-21
159	1	4.62E-30	3.84E-24	2.51E-36	1.52E-26	1.03E-30	8.82E-32	1.07E-24	2.99E-27	5.04E-35	5.01E-28	5.66E-33	1.16E-25	2.55E-31	2.54E-26	6.75E-24	1.41E-27	1.29E-18	1.23E-21	2.76E-21	3.38E-19	1.46E-30	3.20E-28	1.40E-22	1.52E-24	3.13E-26	5.81E-35	3.65E-28	1.23E-26	2.25E-24	2.97E-25	6.08E-27	1.88E-24	1.27E-26	5.88E-34	1.99E-27	5.87E-33	2.56E-23	4.61E-36	7.56E-28	7.50E-33	5.28E-19	1.60E-27	5.59E-26	1.09E-30	0	7.18E-30	0	2.89E-37
160	1	5.60E-11	1.58E-08	4.72E-15	2.93E-09	2.05E-10	1.71E-11	6.00E-12	3.50E-12	5.92E-13	1.21E-11	6.60E-12	1.76E-11	1.09E-11	3.23E-12	2.75E-12	5.72E-11	5.62E-10	2.12E-10	1.57E-09	1.42E-10	5.48E-13	4.06E-11	1.38E-11	1.56E-10	5.16E-12	8.34E-12	2.48E-13	1.60E-11	1.71E-10	5.54E-10	2.50E-11	9.18E-12	6.05E-12	1.85E-13	4.48E-12	7.74E-13	8.31E-12	2.45E-13	3.23E-13	1.68E-14	2.53E-09	3.63E-11	8.72E-12	4.76E-10	3.84E-14	4.04E-14	1.86E-13	1.87E-13
161	1	4.30E-11	4.43E-08	6.60E-15	2.89E-09	1.28E-10	4.82E-12	2.28E-12	7.09E-13	2.80E-13	4.15E-12	2.65E-11	4.29E-12	6.13E-12	3.59E-12	4.01E-12	3.57E-10	3.69E-10	8.05E-10	1.15E-09	1.29E-10	3.88E-13	1.21E-10	5.59E-12	6.54E-11	2.37E-12	1.05E-11	1.40E-13	4.76E-12	1.40E-11	2.65E-10	2.08E-11	1.15E-11	7.59E-12	1.35E-12	1.36E-11	4.66E-13	2.56E-12	8.36E-14	2.61E-13	2.73E-14	3.91E-09	6.39E-11	1.38E-11	1.22E-09	5.81E-15	3.31E-14	2.01E-13	8.54E-14
162	1	2.17E-13	4.95E-10	1.60E-17	9.12E-12	1.09E-12	8.97E-14	1.72E-14	1.47E-14	3.52E-15	8.83E-14	5.25E-14	1.99E-14	3.17E-14	8.96E-15	5.27E-14	1.80E-12	1.83E-11	1.27E-12	3.91E-12	3.16E-12	8.45E-15	1.81E-12	7.40E-14	1.59E-12	6.37E-15	3.64E-14	2.26E-16	8.95E-14	1.78E-13	7.40E-12	3.36E-13	2.06E-13	1.47E-14	1.95E-15	3.45E-14	3.05E-15	2.50E-14	1.16E-16	1.53E-15	7.23E-17	8.01E-12	9.43E-15	1.08E-14	4.83E-12	7.26E-17	5.60E-17	6.49E-16	3.79E-16
163	1	4.02E-09	3.52E-06	1.77E-11	2.20E-07	2.40E-08	2.53E-09	1.76E-09	1.20E-10	3.91E-10	2.92E-09	1.87E-08	6.07E-09	5.99E-08	4.29E-10	1.87E-09	3.01E-07	5.87E-08	4.00E-07	4.27E-07	3.04E-08	6.20E-10	2.52E-08	1.03E-09	5.00E-08	8.86E-10	8.54E-09	4.43E-10	1.09E-09	3.84E-09	6.66E-08	1.81E-08	3.05E-09	4.27E-09	1.25E-09	1.11E-09	4.63E-10	1.29E-09	1.36E-10	1.70E-10	2.53E-11	6.63E-08	8.96E-09	1.13E-09	1.87E-08	5.17E-11	1.86E-11	1.53E-10	3.98E-11
164	1	0	0	0	0	0	0	0	0	0	0	0	0	0	0	0	0	0	0	0	0	0	0	0	0	0	0	0	0	0	0	0	0	0	0	0	0	0	0	0	0	0	0	0	0	0	0	0	0
165	1	5.36E-13	3.15E-10	3.79E-17	2.88E-11	4.91E-13	7.19E-14	6.29E-14	2.75E-14	2.26E-15	3.97E-14	6.55E-15	8.78E-14	5.78E-14	1.67E-14	4.59E-14	3.53E-13	2.78E-11	1.54E-12	2.43E-11	4.64E-12	1.26E-14	1.34E-12	9.31E-14	2.60E-12	4.02E-15	4.88E-14	1.88E-15	5.69E-13	7.02E-13	1.20E-11	1.20E-13	4.40E-13	6.33E-14	1.41E-15	1.93E-14	1.06E-14	1.13E-13	1.24E-15	5.42E-15	1.81E-16	1.13E-11	1.69E-13	3.39E-14	6.72E-12	1.38E-16	2.50E-16	1.54E-15	1.91E-15
166	1	4.27E-16	1.33E-13	3.07E-20	2.15E-15	7.57E-17	1.52E-17	4.29E-14	6.64E-15	4.26E-19	5.58E-16	3.26E-19	5.16E-16	5.34E-18	1.57E-13	2.14E-14	1.75E-15	8.83E-11	7.28E-14	5.94E-13	1.41E-10	1.02E-16	3.89E-15	6.15E-14	3.80E-15	1.43E-15	1.05E-19	3.04E-17	2.87E-15	5.58E-15	1.47E-15	1.38E-15	1.59E-14	6.82E-15	1.43E-19	2.90E-17	2.01E-18	3.08E-13	1.71E-20	1.09E-15	1.26E-19	4.61E-10	5.95E-15	3.07E-15	3.79E-16	3.78E-22	8.57E-18	3.62E-23	1.25E-20
167	1	2.80E-09	4.94E-07	5.70E-12	4.56E-08	4.88E-09	5.23E-10	1.12E-09	9.21E-11	6.59E-11	3.79E-10	1.69E-09	1.34E-09	8.87E-10	1.18E-10	2.62E-10	1.04E-08	8.35E-09	9.90E-09	1.46E-08	8.04E-09	1.80E-10	1.28E-08	3.66E-10	6.32E-09	1.28E-10	5.41E-10	6.06E-11	5.50E-10	9.65E-10	8.31E-09	1.08E-09	1.16E-09	8.82E-10	1.19E-10	3.98E-10	5.87E-11	8.37E-10	4.20E-11	8.71E-11	2.07E-11	2.11E-08	3.10E-09	5.93E-10	2.38E-08	7.97E-12	1.11E-11	8.31E-11	3.68E-11
168	1	1.84E-12	1.84E-09	6.60E-17	2.90E-11	3.53E-12	1.35E-12	1.43E-13	8.46E-13	1.26E-13	1.61E-12	3.28E-13	5.28E-14	2.08E-14	5.24E-14	3.38E-13	8.00E-13	2.27E-11	3.00E-12	2.80E-11	6.02E-12	3.67E-14	1.43E-12	9.17E-13	4.94E-12	1.15E-13	1.07E-13	1.21E-15	2.31E-12	3.03E-12	2.30E-11	4.50E-13	2.93E-13	8.51E-15	7.54E-16	2.43E-13	3.04E-14	1.79E-13	3.32E-16	5.79E-15	1.65E-16	2.69E-11	5.09E-14	7.72E-14	7.69E-12	6.33E-16	2.37E-16	4.14E-15	2.23E-15
169	1	1.42E-06	0.001442655	9.53E-06	5.62E-07	1.87E-06	1.05E-06	5.82E-05	8.35E-07	2.08E-06	3.86E-06	0.009201246	5.30E-05	0.000433764	1.08E-06	0.000559778	0.126990452	0.000265983	0.000310441	4.62E-06	1.79E-05	0.00319598	0.000210606	1.85E-05	3.65E-05	3.82E-06	1.47E-05	3.74E-06	1.99E-06	1.86E-06	8.48E-06	0.000102154	2.91E-05	2.72E-08	1.72E-06	1.71E-06	1.47E-06	2.92E-07	1.70E-07	3.83E-07	3.65E-07	3.88E-07	2.05E-06	2.44E-06	6.40E-07	1.03E-06	4.75E-07	8.72E-07	6.37E-07
170	1	1.26E-05	0.011355793	8.31E-05	3.15E-05	3.01E-05	8.91E-06	0.000106206	1.03E-05	8.99E-06	1.52E-05	0.001082901	0.000876489	0.003109626	1.73E-05	0.000415559	0.008618883	0.000575728	0.003691073	0.000201858	6.02E-05	0.000244424	0.000948323	1.38E-05	2.22E-05	3.26E-05	0.00047918	1.47E-05	2.03E-06	1.09E-05	9.82E-05	0.001399432	0.00195787	1.83E-06	4.19E-05	0.000144886	2.32E-05	1.28E-05	7.83E-06	2.88E-05	3.66E-05	6.05E-06	1.47E-05	0.000112096	6.98E-06	3.86E-06	2.13E-06	3.30E-05	3.46E-06
171	1	4.22E-07	3.45E-05	8.17E-08	1.56E-07	2.27E-06	1.21E-07	4.98E-07	3.55E-07	3.77E-07	3.04E-07	5.67E-06	7.00E-07	1.25E-05	6.37E-08	4.73E-06	0.00064558	1.93E-06	7.38E-06	2.33E-06	9.80E-06	5.83E-05	4.47E-06	1.97E-06	2.53E-06	1.65E-07	3.01E-06	3.79E-07	8.95E-08	4.09E-07	2.26E-06	1.32E-05	8.89E-07	1.10E-07	1.05E-07	3.37E-07	4.14E-07	3.21E-08	9.58E-08	2.26E-07	5.29E-07	3.24E-08	1.66E-07	2.10E-06	1.06E-07	3.45E-08	3.87E-08	4.85E-07	5.15E-08
172	1	3.13E-22	4.01E-18	3.02E-28	4.03E-20	1.14E-22	5.16E-24	3.03E-19	3.21E-21	6.92E-27	4.92E-22	1.73E-24	2.69E-19	3.16E-24	3.07E-21	1.80E-18	5.49E-20	1.25E-13	1.68E-16	5.17E-16	1.66E-14	6.01E-24	7.72E-21	7.57E-18	1.51E-19	2.48E-20	2.96E-27	4.97E-23	1.62E-20	1.05E-18	1.25E-19	3.69E-21	1.50E-18	1.87E-21	3.82E-26	3.07E-20	3.64E-25	1.03E-18	3.75E-27	2.20E-21	4.70E-26	2.96E-15	2.98E-21	1.73E-20	4.47E-23	2.00E-31	3.81E-24	4.12E-33	1.34E-28
173	1	2.58E-09	2.61E-06	1.76E-12	1.12E-07	1.25E-08	1.08E-09	3.77E-10	3.94E-10	3.08E-10	2.83E-09	5.04E-10	3.49E-10	5.84E-10	8.21E-11	4.49E-10	1.01E-08	1.42E-08	1.88E-08	1.94E-07	7.18E-09	2.62E-10	1.52E-09	6.29E-10	4.18E-08	1.18E-09	2.99E-09	1.84E-11	3.58E-09	3.72E-09	5.14E-08	2.64E-09	4.08E-10	3.39E-10	3.50E-11	2.52E-10	8.59E-11	3.88E-10	3.62E-11	2.51E-11	4.97E-12	8.82E-08	4.92E-09	2.04E-09	8.22E-09	1.86E-11	2.07E-11	6.97E-11	4.75E-11
174	1	2.07E-09	6.29E-06	3.82E-11	4.87E-08	2.85E-08	1.54E-09	3.05E-09	5.48E-10	5.93E-10	2.06E-08	5.31E-09	4.83E-09	3.02E-08	1.91E-10	8.39E-10	4.19E-06	1.19E-08	1.00E-06	1.89E-07	2.62E-09	1.21E-09	1.10E-07	4.10E-09	1.22E-08	2.38E-10	7.61E-09	6.77E-11	4.36E-10	2.62E-10	8.84E-08	3.79E-08	4.23E-09	2.96E-10	8.44E-10	5.11E-10	2.40E-10	2.33E-10	8.72E-12	3.65E-11	9.46E-12	3.89E-09	9.38E-10	6.00E-10	7.31E-09	8.68E-12	2.45E-11	1.04E-10	1.03E-11
175	1	3.24E-08	6.00E-05	7.97E-08	1.01E-07	2.66E-08	2.51E-08	7.21E-08	3.28E-08	1.38E-08	2.00E-07	4.92E-06	5.00E-07	3.41E-07	3.02E-08	1.55E-07	4.67E-05	1.42E-07	3.03E-06	2.43E-07	8.18E-08	3.77E-08	2.89E-06	7.11E-08	2.76E-08	2.39E-08	5.43E-08	5.53E-09	1.27E-08	4.25E-09	1.23E-07	2.12E-07	3.76E-08	9.78E-10	3.28E-09	3.55E-08	3.64E-08	8.71E-08	3.10E-09	1.33E-08	1.21E-08	1.68E-08	6.63E-09	1.82E-08	2.48E-08	8.68E-10	5.68E-10	1.42E-08	6.75E-09
176	1	8.94E-15	7.43E-12	2.32E-19	7.31E-13	1.69E-14	1.65E-15	1.94E-16	1.38E-16	2.59E-16	1.54E-15	1.46E-16	4.26E-16	3.70E-15	1.47E-16	4.10E-16	4.10E-15	3.28E-13	1.06E-13	1.84E-12	1.34E-13	1.04E-16	4.06E-14	8.12E-16	1.63E-13	5.27E-17	1.55E-15	1.73E-17	2.77E-15	1.15E-14	2.83E-13	8.71E-15	5.56E-15	4.10E-16	1.67E-17	3.01E-16	8.09E-17	3.74E-16	1.01E-17	3.16E-17	1.01E-18	1.73E-13	2.78E-15	3.58E-16	6.36E-14	8.73E-19	1.19E-18	3.58E-17	8.66E-18
177	1	2.76E-10	6.86E-07	1.88E-14	4.70E-09	7.91E-10	8.48E-11	4.05E-12	8.75E-12	2.64E-11	5.25E-10	1.36E-09	1.31E-11	9.42E-11	5.15E-12	1.10E-10	2.74E-08	2.68E-09	1.44E-08	3.41E-09	2.80E-10	5.19E-11	1.05E-09	4.44E-11	2.42E-09	6.88E-11	2.05E-10	1.44E-12	4.44E-11	7.08E-11	3.32E-09	6.39E-10	2.40E-10	5.93E-12	4.65E-12	6.39E-11	3.75E-12	1.75E-11	1.27E-13	3.84E-13	8.94E-14	5.95E-09	3.30E-11	6.55E-11	9.42E-10	1.35E-13	3.97E-13	1.71E-12	4.13E-13
178	1	6.89E-10	1.22E-07	8.98E-14	8.85E-09	6.44E-10	2.78E-10	5.61E-11	1.70E-11	2.00E-11	1.55E-10	5.20E-11	4.18E-11	2.80E-10	2.45E-11	1.05E-10	4.04E-10	6.40E-09	6.87E-10	4.67E-09	1.94E-09	3.54E-11	5.10E-10	1.53E-10	2.02E-09	6.59E-11	6.78E-11	5.41E-12	3.25E-10	1.36E-09	4.60E-09	1.05E-10	1.10E-10	4.48E-11	4.34E-12	3.17E-11	8.51E-12	1.15E-10	8.83E-13	4.91E-12	1.94E-13	2.44E-08	1.15E-10	2.45E-11	1.45E-09	9.38E-13	1.79E-13	5.02E-12	1.37E-12
179	1	0	0	0	0	0	0	0	0	0	0	0	0	0	0	0	0	0	0	0	0	0	0	0	0	0	0	0	0	0	0	0	0	0	0	0	0	0	0	0	0	0	0	0	0	0	0	0	0
180	1	8.85E-15	5.28E-11	4.60E-19	2.69E-13	2.51E-14	1.88E-15	2.94E-16	2.80E-16	1.55E-16	2.12E-15	6.05E-15	6.72E-16	1.07E-15	2.37E-16	8.38E-15	7.40E-14	6.10E-12	3.69E-14	3.68E-13	5.87E-13	1.38E-16	1.16E-13	1.52E-14	7.31E-14	1.93E-16	5.49E-16	1.36E-16	3.25E-14	5.76E-14	5.06E-13	7.59E-16	2.95E-14	5.35E-16	1.02E-17	1.33E-15	1.02E-16	1.92E-15	9.53E-19	1.50E-16	5.54E-20	3.25E-13	1.53E-16	5.54E-17	2.72E-14	1.19E-18	1.20E-18	3.71E-18	2.75E-18
181	1	1.70E-10	7.62E-08	3.88E-13	1.50E-09	2.31E-09	4.11E-10	8.52E-11	3.64E-12	1.40E-11	4.56E-11	3.37E-10	2.44E-11	1.64E-10	5.01E-12	1.60E-11	2.05E-10	8.37E-10	6.87E-10	9.97E-10	4.15E-10	7.50E-11	9.37E-10	1.19E-10	1.97E-09	8.91E-12	5.67E-11	2.63E-12	3.95E-11	1.30E-10	5.43E-09	2.12E-10	7.20E-11	1.97E-11	6.92E-12	3.36E-11	5.69E-12	1.31E-11	8.90E-13	1.64E-12	3.23E-13	4.86E-10	3.28E-11	1.04E-11	1.08E-09	7.20E-13	4.92E-14	2.46E-12	9.92E-13
182	1	0	0	0	0	0	0	0	0	0	0	0	0	0	0	0	0	1.66E-35	0	0	0	0	0	0	0	0	0	0	0	0	0	0	0	0	0	0	0	0	0	0	0	7.80E-38	0	0	0	0	0	0	0
183	1	3.31E-10	6.37E-08	1.05E-13	7.05E-09	1.48E-09	3.05E-10	2.59E-11	4.92E-12	1.40E-11	7.74E-11	2.89E-11	1.47E-11	1.08E-10	1.02E-11	1.00E-11	8.42E-11	1.66E-09	9.59E-10	3.54E-09	3.11E-10	1.43E-11	1.31E-10	3.79E-11	9.55E-10	2.60E-11	9.18E-11	8.49E-13	3.52E-11	6.45E-11	1.17E-09	2.80E-10	5.27E-12	3.11E-11	8.18E-12	3.93E-11	6.15E-12	5.69E-11	2.46E-12	4.92E-12	8.48E-13	7.24E-09	4.05E-10	1.18E-10	5.40E-09	1.58E-12	2.79E-13	7.15E-12	1.49E-12
184	1	1.34E-08	8.88E-06	3.14E-10	2.16E-07	1.98E-08	7.24E-09	9.90E-09	4.92E-09	2.44E-09	4.48E-09	2.16E-09	4.27E-09	2.96E-09	1.12E-09	2.78E-09	1.34E-08	3.08E-09	1.50E-08	8.98E-08	6.75E-09	4.86E-09	1.18E-08	2.52E-09	1.22E-08	1.77E-09	6.51E-09	1.11E-10	4.17E-09	1.66E-09	2.47E-08	4.73E-09	1.66E-09	1.03E-09	4.90E-10	1.71E-09	1.89E-09	5.42E-09	2.99E-10	3.78E-10	4.00E-10	1.01E-08	6.29E-09	5.99E-09	3.03E-08	1.99E-10	9.96E-11	8.76E-10	2.71E-10
185	1	1.90E-18	5.07E-15	1.07E-22	5.32E-17	5.34E-19	5.22E-19	3.00E-15	4.09E-16	2.80E-21	2.52E-17	1.20E-20	5.02E-17	1.82E-20	1.63E-15	1.23E-14	1.31E-16	3.76E-12	1.03E-14	2.42E-13	1.61E-10	5.54E-18	4.13E-17	1.47E-14	1.82E-16	8.48E-17	1.84E-21	4.59E-18	4.93E-17	6.86E-16	2.02E-17	6.83E-17	2.12E-15	5.00E-17	1.18E-21	1.89E-18	2.48E-20	1.49E-14	9.74E-23	4.04E-17	2.55E-21	4.46E-11	2.44E-16	2.44E-16	3.59E-18	3.60E-25	5.25E-19	9.62E-27	6.67E-23
186	1	8.87E-17	5.55E-13	4.47E-21	1.30E-14	2.05E-16	2.09E-17	7.61E-18	5.19E-18	4.08E-18	7.88E-18	2.50E-18	1.16E-17	1.72E-17	4.24E-18	1.88E-17	2.17E-16	2.50E-14	4.78E-16	6.63E-14	8.19E-15	2.77E-18	3.62E-15	9.48E-17	6.13E-16	1.17E-18	2.98E-17	1.55E-19	1.30E-16	4.73E-16	5.41E-15	2.98E-17	2.02E-16	7.77E-18	1.16E-19	2.78E-17	2.80E-18	1.71E-17	1.36E-19	2.38E-18	8.45E-21	5.19E-15	1.47E-17	2.13E-18	2.88E-15	4.37E-20	2.29E-20	3.14E-19	2.66E-19
187	1	4.51E-13	1.71E-09	1.61E-16	4.48E-11	1.73E-12	6.88E-13	5.42E-14	1.86E-13	1.68E-14	6.57E-13	1.18E-13	2.97E-14	1.33E-13	4.67E-14	3.81E-13	4.45E-12	2.75E-11	1.02E-12	4.70E-12	3.74E-12	6.22E-14	1.57E-12	1.87E-13	3.95E-12	3.14E-14	5.18E-14	2.43E-15	8.33E-13	8.22E-13	5.65E-12	1.00E-13	7.00E-13	1.66E-14	1.58E-15	7.90E-14	2.77E-14	2.36E-13	2.65E-16	1.33E-14	6.29E-17	5.59E-11	2.59E-14	1.61E-14	1.39E-11	2.58E-16	1.11E-16	1.54E-15	9.12E-16
[truncated: 952 more columns]
