# Supplementary material for: Differentiation of Brain Abscess From Cystic Glioma Using Conventional MRI Based on Deep Transfer Learning Features and Hand-Crafted Radiomics Features
Source: Front Med (Lausanne). 2021 Nov 12;8:748144. doi: 10.3389/fmed.2021.748144 (PMC8636043; doi:10.3389/fmed.2021.748144)
Supplement: Supplementary file 2 [file Presentation_1.ZIP › Intermediate data/t1/VGG19_original.csv]

ID	label	0	1	10	100	101	102	103	104	105	106	107	108	109	11	110	111	112	113	114	115	116	117	118	119	12	120	121	122	123	124	125	126	127	128	129	13	130	131	132	133	134	135	136	137	138	139	14	140
0	0	0	0	8.871056557	15.17198563	0	7.807461262	7.577314377	20.81593323	0	13.42840862	8.567960739	14.3365221	6.463541985	0	10.36814308	7.49908638	0	9.907728195	0.494823158	4.794295311	3.75829196	63.85106277	0	62.11832428	5.058319569	12.80288696	11.56381607	0	0.545544147	0	7.307543278	0	0	5.921435356	0	0	0	0	11.11727524	8.242154121	6.131567001	4.979996204	8.360096931	0	24.94174194	38.63185501	19.67120743	0
1	0	7.679193497	17.72269249	30.85502815	57.01995468	0	123.7034149	26.94437218	51.06682968	0	26.53456879	80.97147369	28.4199791	23.78913879	0	71.90823364	47.76248932	0	27.34556198	0	2.201950312	6.007566929	164.7381439	0	53.34689713	0	0	37.77289963	0	0.634915948	4.220630646	0	0	31.70573997	177.4723206	0	18.90929794	92.02370453	75.63544464	0	121.2736588	112.2544022	70.9549942	27.70264626	0	78.40882874	51.64354706	15.8744297	0
2	0	0	0	0	0	0	0	0	0	0	0	2.458087921	0	0	0	1.053838849	0	0	0	0	0	0	0	16.23266602	149.9644165	0	0	0	0	0	14.28672409	0	0	0	0	0	0	0	0	0	0	0	0	0	0	19.99826241	0	0	0
3	0	13.88895035	49.18985748	12.23620605	35.37004089	0	22.59698486	19.55995178	109.64711	0	53.11762619	31.84533501	5.524616718	1.420377016	0	37.32812119	52.22607803	9.673503876	10.34625244	13.70004082	4.028024197	8.187954903	131.0497742	32.86630249	137.3203735	0	6.840168953	35.86939621	16.44364738	7.955382824	11.41937828	11.24949646	62.16859055	1.350221395	46.78212357	17.94306946	0	30.96914291	18.02919579	24.13069534	23.85096741	46.28755188	0	33.18540573	0	50.81173325	40.09124374	54.84763718	0
4	0	0	27.26341629	18.38846397	13.11923218	0	47.0718689	26.43260956	29.06957436	0	66.98853302	43.37518692	32.81999207	0	0	68.60791016	19.72237968	0	18.82047272	0	0	0.502913892	81.60825348	0	73.40937805	0	0	35.93065643	6.230129719	18.99898911	0	24.56032562	0	0	47.32271957	0	0	17.21920586	10.27001953	0	127.571846	7.884970188	5.811884403	39.82222366	12.87968826	49.37863541	116.3164444	7.335024834	0
5	0	10.43166733	0.760411501	1.867532134	26.9575119	0	17.10338593	6.735729218	19.67896461	0	9.180540085	4.53217268	6.966055393	25.37404251	0	22.80263138	41.04813385	8.980379105	14.66635132	0	10.71882534	14.46494007	63.87996292	0	21.08587074	0	0	0	0	2.106036663	0	0	0	0	38.30027008	0	0	9.954913139	4.835011482	5.787358761	4.123631001	0	4.83894968	17.1457634	0	30.29232597	68.16056061	0	0
6	0	25.53720856	176.397171	50.4379158	105.8513718	0	63.19839859	206.3388214	113.8471985	0	90.40797424	124.2392273	114.0211105	25.5618248	0	263.552948	108.1138687	18.0591259	46.54531479	0	0	52.06671906	373.0206604	34.62327194	581.7966309	0	0	328.4605713	0	70.52226257	0	6.478246212	263.6618652	0	403.8659058	0	0	135.9901581	120.0886078	0	314.8039551	0	92.68334961	55.89956665	0	164.5973206	224.160553	144.7177277	0
7	0	0	0	37.99677658	28.49092293	0	24.76215935	0.660340548	36.4303093	0	19.57212067	24.55351448	51.59794998	13.86937428	0	15.44102383	26.88471031	0	18.90564728	2.1509161	20.34921265	21.1751976	83.52682495	38.66208267	33.89073181	0	0	20.72407722	1.440751553	9.35451889	0	3.85569644	0	0	38.41687393	6.939240456	0	2.396520376	0	4.475536823	124.6969528	17.30687714	2.997248411	10.03207493	0	33.5674324	60.21879959	7.922657967	0
8	0	145.45961	29.26608849	146.1616058	137.7180786	23.32095528	428.5676575	26.11484146	216.9923706	0	183.0528259	1367.581787	130.5545654	64.95803833	0	122.0592422	69.26673126	155.3887329	117.7846222	435.6149292	32.65919495	85.71529388	334.6192017	0	419.2251892	0	0	238.6343384	55.90278625	413.5810547	0	0	35.91721725	0	381.3644409	5.079637051	0	189.6197052	0	0	0	306.3234253	3.984057426	134.8707581	0	34.41264725	344.7924805	35.55098343	0
9	0	0	0	20.90374184	0	0	56.4395752	180.4227448	0	0	97.06242371	118.3135147	58.38835144	37.19059753	0	208.3830109	36.09869766	0	0	0	0	43.86071777	368.5831909	1.52870357	132.2598267	0	0	33.74707031	0	104.8765182	0	48.98283768	0	0	376.0953979	0	0	91.86598969	0	16.53529167	627.2643433	0	0	24.59176636	0	118.9928436	297.4908447	0	0
10	0	169.3691559	120.7141342	19.57199097	43.96656036	0	85.40493774	91.38799286	41.00846863	0	44.30732346	68.49002838	24.34623528	38.18138504	0	141.7034454	126.3207779	10.88877106	62.86503601	0	7.323227406	16.96053314	194.1717834	4.081943035	65.89943695	0	0	163.4783173	59.28316498	25.02668953	0	124.7853317	94.37213135	0	101.3308182	0	0	117.6268845	17.27839088	30.26184082	93.25253296	54.73732758	37.50234985	36.74128342	0	90.81871796	63.68289948	127.2012253	0
11	0	31.46979141	49.91121674	28.29648018	21.42534256	0	49.61920547	5.302334309	27.7557106	0	17.26930237	264.519104	5.980482101	40.29600525	3.701583385	62.42408371	40.21255493	39.61388779	32.81957626	81.41751862	0	0.25631687	88.39958191	3.850611448	31.60379982	0	23.65254211	40.57819366	9.347067833	39.03462219	2.389940262	21.24257088	12.34171677	0	33.97156143	11.14225483	0	12.78061104	12.584445	55.45484924	23.62704849	344.3320007	3.747726202	30.27424049	10.11638451	35.74028015	43.69988632	104.9420547	0
12	0	0	0	12.88287354	19.28339195	0	2.434118271	3.695501804	19.25015831	0	17.35632515	8.290283203	20.84397507	24.87984085	0	7.908168316	13.15749073	0	0	0	9.124680519	22.00323868	35.66540146	5.626959324	10.04442406	2.907369614	2.27418375	22.56324005	0	32.79018784	0	63.66489792	0	0	66.29833221	1.087521553	0	3.652212858	17.0924263	2.506095409	27.75860023	0	8.749781609	0	0	31.978405	35.66999054	0	0
13	0	0.696349263	0	6.588587284	17.3664608	0	9.55962944	0.329623491	14.95602703	0	11.51819801	26.01596832	25.41327858	14.0662117	0	21.93722343	13.1166687	9.627803802	19.61100578	0	23.75162506	12.19932461	63.96224976	0	39.70108032	11.16545868	0	3.840540648	5.938998222	6.763807774	0	1.556587815	0	0	14.69662857	13.93666649	0	3.633087158	0	7.244417667	25.93655014	6.721125603	0	4.005871296	0	16.52336884	27.22569275	4.106978416	0
14	0	49.54673767	41.5883255	13.26371479	8.847937584	0	44.6147995	1.328084707	34.72067261	0	85.28876495	99.75669861	0	24.95363617	0	81.4249115	66.31196594	30.42384148	37.49889374	2.540938139	5.828130245	11.32268524	83.90283203	3.321614981	126.3751068	0	0	22.22881126	56.81185913	16.15806007	25.79549026	17.68706894	61.30078506	0	44.32265472	28.89348221	34.25553131	24.4214077	11.25891781	25.62018204	197.4151917	13.73571968	38.03224564	36.40351868	0	65.11075592	28.28619003	74.77490997	0
15	0	0	0	12.02549362	20.78659248	0	0	5.081296921	0	0	5.440387726	21.63715744	12.2615509	25.32582855	0	14.2988596	0	2.525206804	2.632580996	0	0	9.515422821	41.55108261	0	73.83805084	0	7.952178001	23.31620789	0	25.55462456	5.45085001	0	0.712407887	0.776097655	48.49982452	0	0	3.449641705	0	7.885348797	19.78179932	0	0	0	0	35.81899643	30.84688568	0	0
16	0	58.28505707	42.02075958	27.41627121	51.23777008	0	42.12184525	2.305071115	17.73859787	0	103.9019394	30.11323166	26.58005905	47.6662674	0	96.94306946	40.21169662	136.9171143	19.56575775	28.99634361	0	86.3732605	151.9094696	0	77.11400604	0	4.362446785	19.67291069	46.8567009	18.14044571	19.01203728	12.92032337	55.04798126	0	91.34100342	21.72979736	42.13719559	14.11670685	0	10.81517124	69.69022369	261.7886658	9.849907875	32.5269928	47.34160233	70.69429779	62.24971008	81.66156769	6.215600967
17	0	58.00412369	0	38.50695801	5.946456432	0	28.30166626	19.66603088	5.422978401	0	24.91078949	12.10299397	29.71160698	14.55003452	0	13.32041454	5.061780453	20.76438713	14.27918434	0	0	15.4004879	57.5480423	3.874397516	75.89640045	0	38.33908463	54.41968155	17.065588	14.52906609	25.96091461	4.94089222	30.47337532	0	30.58151436	0	0	13.83170891	0	5.917577267	42.86439133	2.448554039	1.074891806	18.47983551	0	46.04962158	14.74131775	36.4001503	0
18	0	25.25195694	60.23492813	43.45236206	65.65510559	0	45.86518097	51.72039032	51.10476685	0	47.92974854	64.38056183	0	5.620112896	0	61.57154083	65.88305664	0	25.505476	65.61354065	0	0	113.1664505	27.67371559	113.8789139	6.524263859	0	32.74383163	15.83565235	82.89855194	0	36.39519882	78.76992798	0	27.67791176	13.69278812	39.37142181	17.49580765	92.10473633	18.2081604	66.0021286	25.158041	61.10995102	17.53824234	0	41.25030136	53.30694962	85.2117157	0
19	0	38.65331268	5.479781151	18.91510391	84.79743958	0	56.45716095	15.3193512	7.984138966	0	36.86367416	37.75421524	24.82948875	0	0	58.15142822	71.25004578	11.80942154	13.85672569	0	10.22703552	1.029810429	223.4504089	0	243.2075653	0	0	25.26556015	0	3.931330681	14.905303	0	29.76833916	0	38.82240677	0	0	34.6198082	17.70682335	0	124.2536163	6.614530563	0	17.92247772	0	50.74930573	50.35293579	13.19645691	0
20	0	0	3.367101192	0	7.533008575	0	0	27.74834633	0	0	0	12.59763527	25.87914848	12.57999229	0	37.66817856	20.69867706	0	2.687412739	0	0	12.49406815	97.66904449	1.734936118	120.1898956	0	0	0	0	0	0	0	0	0	24.64312172	0	0	0	18.95183945	10.50850868	17.12843895	0	0	0	0	43.68069839	36.05103683	0	0
21	0	42.8276329	0	16.58017921	6.069274902	0	21.86806679	14.66748714	21.30373955	0	42.00653458	47.19364166	24.26820183	8.883796692	0	33.38090515	48.07265472	6.622886181	18.8773365	3.830695868	0	0.816418886	55.45654678	0	50.53911972	0	15.02525616	11.99813557	8.75011158	25.79503059	25.44828033	2.153639078	54.68690872	0	72.19100952	0	0	19.53928757	0	5.793426991	79.72679901	0.273863196	3.687877417	9.554987907	0	18.36533737	35.40739059	4.555107594	0
22	0	0	154.0238495	0	322.7801208	0	186.0093994	441.585083	44.34395218	0	200.1059723	140.3309021	217.2134094	32.82435608	0	219.7759857	72.02716827	80.407547	154.45578	32.38230896	14.4162693	0	420.0530701	44.4530983	175.3292999	18.79188728	0	181.7891846	84.87767029	274.3059692	20.62960625	88.06737518	0	0	156.838089	0	0	118.4087753	135.2964935	0	193.1305389	88.22830963	461.2053528	243.4300385	0	78.96166992	259.2382507	370.9815369	10.16849804
23	0	85.38593292	44.9796257	12.33701038	31.68597984	0	100.5543671	53.74904633	55.72336197	0	37.34865189	224.0223999	0	4.377986431	0	109.7426605	54.00414658	0	68.7325592	0	0	0	169.3648682	3.398931265	115.1701736	7.455906391	0	52.60194016	0	40.85373688	10.22373486	34.15563583	18.07468796	0	70.58164978	0	0	71.44680786	40.3862381	10.87940216	118.1171494	112.832077	0	83.65480804	0	106.7516174	68.123909	84.01182556	51.67380524
24	0	34.02831268	12.58888626	30.29371834	56.02182007	0	57.05320358	25.43807602	100.9827805	0	32.36003113	64.32607269	3.28813386	47.17484665	0	60.8769989	3.930292606	4.571345329	30.63671494	18.28093338	1.736344576	25.17375183	122.2837219	0	61.5194931	12.3436594	5.163336754	10.11341476	0	22.73311043	0	37.62149429	0	0	50.12770462	0	0	19.44298744	99.40156555	0	126.6770248	58.30381012	17.2705555	43.24772644	0	21.11898613	164.1789093	29.7628479	23.57687569
25	0	11.96643066	29.6612072	19.13320732	27.18622971	0	10.86615467	5.351177216	15.2279377	0	3.465651512	113.9007416	12.22561264	0	16.33700943	36.27591705	4.538535595	17.11215591	18.39762306	20.63384056	60.4738121	14.33166504	57.80130386	0	23.94648361	2.87811327	1.048847079	30.23311615	17.09188271	9.041167259	6.838350773	0	2.601894617	0	42.73620605	0	7.850903034	48.38949585	1.048717856	38.79900742	42.21482086	24.86229897	0	10.5172596	1.412639737	8.971333504	23.62560654	16.63842583	0
26	0	101.1325607	76.92979431	37.34185028	161.265152	0	179.9420624	211.0225525	39.82266235	0	99.0816803	162.9189911	34.00388718	17.86385727	0	365.0347595	149.8553162	0	63.25997925	0	2.440706015	0	251.3985596	35.41392899	209.324646	0	0	164.9899139	0	49.16601563	0	114.8062592	7.560305119	0	61.66278839	0	51.04095078	0	25.46252441	5.173718929	190.0281372	56.48362732	3.621414423	217.8288422	0	46.2218132	208.1910858	429.2927856	0
27	0	245.8759918	253.8831787	158.9638214	171.6353302	0	171.0752411	100.4240341	157.4994354	0	150.0971222	737.0670776	166.7629852	334.819397	0	247.1054993	245.4034424	248.1990204	188.7812347	106.5490952	86.96442413	20.82344246	680.8605957	90.92966461	895.6412964	8.141610146	0	211.7762604	0	82.34497833	3.877336502	136.5722656	6.121208668	0	461.916748	103.6790619	17.6366806	346.6047668	249.2425079	0	1840.322021	535.8413696	56.4406662	200.5379181	28.33615685	131.900116	65.5176239	1124.573486	2.289859772
28	0	58.42947388	59.5874939	31.661129	48.92702866	0	64.60379028	92.80020142	32.32212448	0	38.95012283	504.3872681	83.22890472	82.53373718	5.126209736	139.4608154	31.50777817	21.11501122	78.90167999	0	0	3.644450903	306.1894531	29.77167702	871.2029419	0	20.11660385	28.44503021	70.1506424	1.894636989	17.59255409	39.73500443	11.6235218	0	121.9931107	56.63694	340.3134766	42.10421371	44.83506775	9.336161613	144.8768768	162.0304565	70.62944794	377.6651917	0	132.9699097	96.37831879	705.6512451	26.632267
29	0	26.99182701	37.38576126	12.64019394	19.48274803	0	26.47775078	31.08805466	53.76398849	0	63.36708069	32.64408875	46.41794586	22.67914009	0	47.90572357	37.68543625	20.4893074	34.48003769	0	0	0	156.7099915	0	31.17760086	0	0	28.37989426	0	8.18052578	11.63917637	30.02861023	32.18553925	0	77.58345032	7.034738064	0	45.0164032	47.22291946	2.47521019	36.2720108	53.67038345	31.00588036	49.45206833	4.084443569	62.75791931	57.26651001	90.20111847	17.07417488
30	0	96.30049896	79.50231934	0	30.59619141	0	69.00321198	28.46920586	22.1932888	0	61.36704254	108.9401627	12.45380878	6.829095364	0	108.6391678	51.73386002	0.798074841	51.89623642	0	0	16.33351707	123.7492294	16.40202141	116.75383	0	0	61.04146576	14.37954426	65.71652985	11.45383453	42.80158997	88.15091705	0	73.35597229	10.97165012	13.88429737	75.40034485	45.37890244	0	44.55867004	0	29.75370026	34.84206009	18.45916557	44.19607925	47.37368774	46.99417496	0
31	0	76.41880035	27.6027813	9.826584816	17.14908409	6.311211586	30.3748436	41.42630386	37.69204712	0	31.95497513	38.35486984	0	5.54519701	2.707807302	86.88092041	39.11459351	0.338050455	36.37205887	58.30689621	0.92291975	0	55.72930908	11.51229954	299.9630432	0	56.5958519	100.5531616	14.03391457	13.21039677	16.64663315	13.28281689	20.73162651	0	17.55550003	18.50582695	8.378120422	76.25306702	11.71893597	92.61226654	67.53131866	20.71682358	24.35394669	44.42177582	7.870388985	6.417140007	8.236473083	47.96401978	0
32	0	27.36290741	7.044734478	6.595718861	15.63402367	0	26.2334919	11.86725807	13.16465473	0	11.6739912	59.58781815	14.62986565	7.226812363	0	14.9745636	39.72872162	12.88324451	18.7278595	1.594724298	0	4.766563416	39.12164688	0.580291152	19.53386879	0	1.239259124	12.96911621	1.757358551	23.88639259	0	4.830119133	8.991827965	0	10.66730595	6.588472843	1.170209765	7.905705929	0.96232307	13.28438663	24.42586517	0.127178192	4.356394291	15.94008827	0	11.95305824	27.15658379	12.84844875	3.450397968
33	0	11.08910942	0	30.35912132	22.80358505	0	46.72867584	1.689593077	49.4807663	0	13.57307148	27.55349731	38.24911118	50.48365021	20.77237129	53.40596771	22.11847305	24.28624153	31.92154884	17.01124954	16.80331993	17.31442451	79.16452026	0	49.36193466	0	0	77.53137207	25.36071014	8.433088303	0	1.359087467	0	0	42.70331192	0	1.122168422	0.556866705	43.85582733	11.31402302	215.5877838	100.6478653	16.06786156	59.91685867	0	25.8998661	52.39599991	10.58461666	33.3247757
34	0	0.366162539	14.14029121	0	33.11131668	0	40.36241913	41.33767319	1.961514831	0	44.86558151	77.4087677	15.21682072	43.24337006	3.386087894	58.56007004	27.38083458	0	17.37752533	0	2.577256918	0	81.10773468	0	84.56525421	3.018421173	0	34.85977936	0	5.246334076	28.1781311	0	43.43503571	0	72.3941803	0	0	57.33672714	0	14.36829662	86.26613617	14.21485996	3.417247057	40.26300812	0	26.67765045	35.82224274	18.33723068	15.23340797
35	0	13.2943821	112.0756912	34.48557281	26.61246681	0	4.320083618	27.65652084	25.22495651	0	34.67434692	74.26529694	0	30.52448463	0	44.13540649	54.73852921	0	0	0	0	0	69.18996429	0	35.83116913	0	0	0.878865004	26.82405853	13.68570423	0	10.10138988	0	0	15.55579567	0	0	4.139922142	15.62859535	16.97573853	90.89229584	0	0	37.77728271	0	80.35739899	23.62014008	53.32842636	0
36	0	197.9437256	46.60589218	25.76988792	311.0489197	0	186.8788605	93.02225494	83.47336578	0	266.4992676	155.4822998	40.17564011	0	0	319.7686157	66.8894577	0	197.9866486	0	83.74639893	6.695930958	479.9604187	0	295.8375549	0	118.6029129	114.0574493	19.07721138	97.59605408	47.5793457	71.19549561	131.4521942	0	306.8392029	0	0	332.9494629	0	79.09456635	743.3718872	116.1959839	0	115.1677246	0	148.3683014	199.7454834	275.6893616	0
37	0	24.76166344	20.93561745	0	46.28453064	0	18.86997795	39.31083679	7.841176987	0	25.93678474	26.20804024	43.04100037	36.67174149	0	28.19710541	25.83486176	0	15.03839111	0	10.62792778	6.264327049	84.86597443	0	110.4789505	8.807782173	0	17.50216293	1.94109118	5.186566353	9.511340141	40.77060699	24.89036179	0	66.52182007	0	0	13.48875141	0	0	45.34295273	0	2.215337038	58.63991928	0	46.07648849	42.69843292	4.34940958	6.73808527
38	0	26.1549015	0	12.55439377	35.49640656	0	18.16963768	0.645308733	22.45389366	0	55.46176147	61.59214401	6.233772278	0	0	26.87669373	20.41918564	10.50443554	35.40480423	4.159110069	0	21.89146996	26.27666664	0	10.66848183	4.745644093	0	48.90821838	16.81072807	11.12225628	37.95779419	0	32.37225723	16.3670845	59.81797791	0	0	30.3489418	0	0	0	0	16.22860146	1.520519495	0	5.999604225	0	3.019327879	0
39	0	78.29927826	0	40.63914108	0	0	248.7071991	94.00151825	0	0	252.7364502	845.93573	64.12911987	0	0	72.36896515	119.1730347	57.98709488	157.4670563	31.34780121	0	0	331.8389893	74.10153198	118.2976151	6.422883511	0	439.4071045	0.561710894	39.9064827	56.67600632	173.2159271	0	18.01917839	182.9250488	14.69949055	0	285.4859009	0	35.73643875	427.390564	13.60630608	0	95.99246216	0	95.26057434	106.2208939	337.5007324	0
40	0	6.890892982	15.81988335	0	46.87990189	0	14.54445076	18.87900162	30.66583061	0	66.32662201	0	0	20.39993668	0	37.77182007	82.01109314	0	15.6769371	0	0	15.49737072	73.24599457	0	48.80919266	0	0	9.145863533	0	0	7.86870575	23.36684418	0	0	31.10048294	1.637880087	0	37.96031189	2.189647913	3.310524225	94.77793884	5.917177677	0	16.06093597	0	44.40370178	52.7984581	0	3.425498009
41	0	5.017023087	34.07368469	19.92243767	33.79004669	0	55.6809082	132.0910645	53.97053146	0	9.156642914	65.14962769	35.92106628	28.02063751	0	30.33895493	20.80938721	15.78762722	9.409723282	40.1151123	0	67.146698	211.5648499	0	513.8243408	0	0	0	0	6.174750805	48.8203392	1.075119734	73.12667847	7.8045187	62.55112457	20.56555557	0	14.62355614	44.87624359	17.76211929	40.08069611	25.69812584	15.73416138	4.900296211	0	27.22937965	24.7989521	7.127663136	43.98566818
42	0	13.44377422	0	15.55764675	13.86320496	0	13.95794487	34.36408615	33.59327316	0	29.17179871	10.25739288	0	1.432272553	0	41.03487015	14.01765728	10.86187649	13.82411385	0	0	11.08578873	52.46520615	6.451516628	63.15222168	24.77503967	0	52.02221298	0.353211462	2.647320271	5.645650387	17.34163284	0	0	34.48855972	5.07487011	0	38.03198242	11.36898422	6.577512741	30.29578781	11.61199379	18.76329994	0	16.94692612	21.20658302	10.33597851	42.4403801	0
43	0	95.30252075	123.757164	0	108.8907928	13.44910049	39.10941315	10.46593857	1.458303332	0	48.7013588	30.76573944	26.1658783	59.29953003	0	57.46550369	0	0	0	0	58.70895767	16.77139473	80.38198853	3.831429243	48.71473312	0	0	40.71247101	50.86812592	0.038276196	7.183692932	0	1.937843204	0	136.773941	0	0	74.39234161	0	13.71389866	155.1989136	0	45.25919724	15.49423409	0	46.17313004	62.27997208	0	0
44	0	22.49056244	21.46357155	29.45307159	27.653162	0	19.75773811	20.66575241	3.477530003	0	13.30506039	44.06652832	35.03108215	0	0	33.03094482	4.838909626	16.84207535	53.11117935	18.35319901	0	0	38.81163406	0	84.4937439	0	5.988458633	38.1971817	0	0	43.79536819	0	0	0	157.074234	0	0	56.71813202	1.540188551	51.84685135	74.73852539	49.67734528	0	51.1946373	0	40.3155365	41.76769257	0	3.865794182
45	0	37.5047226	59.42177963	67.29184723	281.7878723	0	52.99932861	117.4416809	302.4438171	0	423.1804504	178.4610443	17.55358696	171.1346893	0	202.1033783	100.8549042	0	160.2883453	0	108.9903259	0.124270156	414.2303162	0	110.1776199	0	0	12.60826969	104.9068451	18.41777992	0	0	85.29003143	0	199.7522888	2.749721766	0	144.0663757	0	72.04056549	59.0632515	483.6097412	73.98029327	184.934433	0	143.5845184	299.9119263	43.91191483	86.30873871
46	0	10.51590252	8.976203918	19.52878571	23.44441223	0	17.88297462	20.1611824	0	8.364837646	29.90283775	88.11283875	0	0	0	8.992320061	29.30845833	0	18.70014572	0	33.38326263	0	78.55583191	8.736398697	65.25301361	0	0	31.37280083	0	17.89372253	8.986399651	0	6.480927467	0	25.33671188	0	0	37.45823669	38.49449921	9.840047836	54.17674255	33.90990829	0	21.17106247	0	41.69095612	43.5499382	9.292430878	0
47	0	0	27.83849525	39.31255341	6.520305634	0	10.84617329	156.5171967	52.83800888	0	55.1396637	114.2005768	107.128624	9.840351105	0	128.2363892	98.99462891	97.02435303	47.22262573	0	0	14.85140896	260.8204956	0	82.33422852	11.97698307	6.335473061	90.37110901	0	47.60968399	0	27.42887878	11.2691803	20.72572327	80.82226563	0	0	70.44849396	0	37.73153305	291.4959717	0	0	100.5521011	0	110.3344727	142.7071533	34.09781647	39.68899155
48	0	65.07979584	300.6665344	0	19.51370049	9.470850945	100.9972382	67.86410522	57.1139946	0	95.69030762	85.34671021	23.31547356	156.7829132	0	111.1442108	8.400190353	0	65.42137909	0	0	0	119.241478	0	135.3319702	0	0	55.0893898	0	76.57347107	0	49.15607071	66.48375702	0	97.034935	25.92854691	0	0	10.19224453	11.66464329	30.62744713	24.9295845	7.475813389	30.7893734	0	46.0521965	76.30938721	412.2027893	19.55524254
49	0	165.8802948	93.58622742	25.03851891	55.49775314	0	69.92977142	33.93096924	0	0	110.5614395	144.4347992	0	0	0	178.6347961	48.05191803	0	52.19419861	0.882538021	0	0	108.6759796	104.7828522	188.9225311	0	0	133.5046234	8.385632515	316.8887634	216.3860779	23.6101017	45.53522491	0	53.21171188	171.4524841	0	33.5572319	47.75776672	49.22019958	123.4693222	0	30.82316971	32.44031143	0	45.8524437	14.60083294	88.78055573	21.31361389
50	0	198.1525269	241.4684753	7.200934887	0	36.32411575	43.05712509	167.3805847	16.66946983	0	36.7033844	183.4180908	0	81.16518402	0	177.4542236	13.30612659	0	93.27996826	0	0	0	337.0737915	1.594338894	125.1688461	0	35.51578903	123.1144562	0	132.5528107	18.156147	51.37722015	0	0	0	4.060414314	168.1656647	70.23861694	154.0281677	56.07719803	407.8856201	3.608472586	135.6774139	52.09977722	35.62639236	88.90760803	124.1465378	266.2970581	3.636895657
51	0	106.4535141	67.61304474	88.75528717	93.84416962	0	49.56381989	54.2544136	79.13524628	0	110.6870422	103.6009293	0	77.23157501	24.39623451	81.47784424	0	36.9166832	39.63323975	0.642581165	0	0	130.0232697	0	103.1293488	19.57618523	0	32.51226425	0	71.51560211	51.3772316	68.88514709	15.33697414	0	56.35580063	0	0	91.70913696	49.08880615	9.883392334	101.5327225	209.2417908	0	83.01327515	0	50.96493912	50.3376236	26.84478569	20.56567192
52	0	2.162050962	510.4566956	149.864502	347.2998352	21.41119766	173.5046844	25.68430901	83.82878876	0	323.8227539	252.1663055	129.9409485	95.08074951	0	198.6699219	0	10.11539078	147.0839233	44.54303741	127.1995239	97.56077576	428.2471008	0	441.69104	122.6209717	0	98.69789886	3.557639122	40.75506592	26.04611397	38.25934219	0	0	170.7648621	0	178.9906464	110.7028198	0	28.22390175	373.3044739	75.169487	0	107.6163101	0	102.2329483	307.2667236	76.2973938	0
53	0	32.38631821	58.06996155	23.97258377	10.46370029	30.2880764	12.07738209	56.70462418	33.22200012	0	47.36357117	35.98976898	7.142779827	20.56461334	0	134.4926758	0	72.74727631	40.71955109	17.10294151	0	0	83.80918884	4.073386669	50.61951065	3.372423172	0	59.02720261	0	65.08075714	23.10454941	56.92982864	12.90582085	0	27.01213074	17.4101944	13.25665092	33.5022049	37.93161011	34.15269089	86.23856354	0	0	32.85177612	0	11.32255173	8.410711288	109.4329224	38.10808945
54	0	0	15.02674866	10.21111202	165.6330109	38.29381561	0	0.566225767	19.26920509	0	0	324.4260559	12.6248064	0	0	110.9809341	0	51.71633148	60.13914108	0	0	0	217.1286469	67.66957092	436.1364136	11.12671566	0	0	10.71017265	106.4465256	0	0	0	0	7.956395149	50.30007553	0	13.89957333	0	103.6021042	0	245.1194458	0	22.63249207	0	96.20094299	134.3547058	30.75840378	0
55	0	66.69425201	134.542099	90.15122986	1223.297363	106.1138916	143.8604431	148.5374298	133.8960114	0	61.05900574	728.0738525	183.9408112	245.3854828	95.9098053	561.3321533	51.11852264	17.76031876	262.6998291	358.5275879	329.2477722	75.70483398	607.6720581	7.517225266	389.1559448	0	47.00774384	121.2273941	0	0	156.910965	0	0	0	529.4976196	0	0	316.3340759	0	100.1497574	238.8077545	553.175293	16.65914917	294.8616333	347.8947449	181.8988495	179.0551758	239.6663818	0
56	0	5.280028343	0.382047832	2.578853607	3.282130718	0	1.092314601	4.641973019	21.67154503	0	2.893460512	15.30869961	7.814287186	7.282353878	0	11.33781433	16.50529099	0.956619501	3.415255547	0.656362116	0	2.235950947	25.03725052	0	21.84892654	1.687103629	0	6.544864655	9.17387104	3.148444176	0.119222388	9.958124161	0	1.415232062	8.001552582	0.598873615	2.502431393	1.858246803	1.694515467	1.9780581	10.3967514	4.57427597	1.144884109	2.349962234	0	19.72711372	16.49280357	0	0
57	0	0	67.89412689	140.1555786	246.2378693	0	12.34198093	141.4258881	156.315033	0	145.3284912	278.1637268	330.3349915	159.901123	0	171.449707	28.75363922	16.26019669	0	34.5494194	101.8810806	80.12618256	702.1842041	0	158.8724213	39.15823746	0	393.8913574	0	78.7633667	0	0	0	0	290.6097107	0	0	198.8675842	0	103.2737045	171.4234467	127.1857376	0	79.92845154	0	282.5681152	268.2746277	39.48767853	0
58	0	8.879871368	126.6598206	71.48969269	67.5604248	0	66.81893921	13.97789001	0	0	35.29410553	159.5237427	33.28645706	40.50194168	0	66.15251923	0	18.563097	121.7613525	87.77761841	102.6855316	24.25604439	138.0359497	30.2459259	61.39034271	0	33.03417206	98.55425262	7.240214348	40.10844421	10.3510437	15.01843262	3.650791883	0	67.36110687	24.36159897	9.12683773	25.47830772	76.04654694	35.34068298	178.8230438	40.37376785	44.78941345	15.64937401	0	25.94112968	70.49327087	45.66553116	0
59	0	101.0780029	191.2566681	0	0	0	35.3069191	34.45323944	25.13385963	0	50.8175354	267.8717651	0	25.38769913	0	115.6740417	2.886763811	0	31.53327751	0	0	0	124.0477676	19.00041389	15.70376396	57.40140152	0	84.28253937	0	213.2590027	7.15099144	215.7022095	0	0	46.04162216	88.81997681	147.4763947	69.30117798	69.5045929	44.68661118	92.22207642	3.569914579	9.036485672	31.66168213	22.40567589	71.01507568	19.25709724	227.8141785	11.01233768
60	0	37.27471924	274.0583191	86.42989349	0	41.52050018	34.41068649	221.4670868	90.12725067	0	203.8367615	333.0808105	89.4048233	399.5114441	0	514.2827759	420.3059998	275.0979614	89.4199295	92.27812958	0	179.4936676	638.2057495	0	838.1856079	110.596405	0	0	2.643717766	0	107.0015335	0	0	22.95331001	239.6225128	326.8435364	127.5088043	84.71406555	0	185.1569824	825.6672363	223.8844757	0	357.0822144	77.52659607	490.9100952	346.3733826	307.5953369	181.9755249
61	0	30.6934185	24.68485451	12.8739481	14.46130943	0	34.73091125	36.23985672	3.815756798	0	29.14588356	37.07920837	20.28361511	12.73686314	5.198805332	101.9019852	27.26862144	5.249814034	40.88027573	24.02407074	2.381291151	0	58.15325928	0	57.43344498	12.50533199	7.266925812	21.71745491	38.0931778	4.983726501	29.12857819	5.478219032	45.52009201	0	21.82097435	0	0	14.76333904	0	25.9541111	40.82813263	0	47.01047516	51.29172897	0	29.77050972	38.86909485	2.900704145	0
62	0	0	6.048613071	4.024917126	6.507854462	0	0	0.42099753	0	0	0	6.14390564	5.429850578	7.822478771	0	4.100097179	0	0	0	0	0	0	38.01156998	0	21.04915428	0	0.614911675	0	0	2.568728447	3.439825535	0	0	0	22.86405945	0	0	0	0	17.36284447	23.81606483	17.4970417	0	0	0	42.26881409	54.77651596	0.522166789	0
63	0	31.57721519	4.682202339	9.163612366	1.729127407	0	9.680325508	11.43949413	6.854689598	0	22.4572506	27.32364082	5.760637283	5.199061394	0	2.116518021	9.518767357	10.54166698	10.20934296	6.403984547	0	0	33.16346741	0	59.3591156	0	0	9.887802124	8.852133751	10.6052103	6.041615963	7.591088772	0	0	8.926970482	0	0	10.40527344	0.651953578	4.029070854	20.73636818	29.86564636	0	15.95273399	0	8.68610096	9.692497253	33.84006882	10.59744549
64	0	12.24419785	8.637669563	5.582626343	8.332456589	0	3.406177759	0.113074809	5.84968996	0	7.552847385	34.30872345	3.279273272	14.55602264	0	18.40345192	10.45968151	7.042588234	31.69455147	24.00389099	8.214644432	0.571244121	67.3614502	0	15.12041855	2.504865646	2.465128422	9.815084457	8.689048767	36.69405365	9.864547729	1.004905701	16.62660217	1.870190263	45.76311874	13.25883198	0	8.303089142	20.32133102	25.44644928	24.58180428	46.58625031	8.521089554	4.972140312	0	69.80292511	3.989410162	6.170407772	2.997920752
65	0	52.50908279	214.1258392	0	25.55375862	0	21.35470581	45.32136917	31.46752739	0	30.37859154	118.7584457	34.80841064	26.26176834	0.331124187	75.39614105	116.7850037	28.80429649	38.74073792	34.08748627	0	0.952873766	156.1305084	1.135406852	95.98995972	0	0	94.96892548	0	17.77383804	43.40198135	113.0307922	54.30458832	12.67966843	39.53477097	0	118.3230972	16.51016808	7.930167198	22.34238434	137.3202667	38.67733383	0	25.74203682	0	119.013855	85.10591125	132.5921173	70.51805115
66	0	45.45467758	94.79241943	149.9612427	164.3392181	0	154.1441803	73.74590302	7.12096405	0	470.1035767	652.8236084	283.3311157	130.4645996	0	200.4615021	192.7086182	0	99.96327209	0	123.5048599	62.26249695	563.7017212	0	891.9649048	43.64728546	0	115.0827179	0	386.0231628	0	0	0	0	380.8174438	0	0	6.041090488	0	21.53829193	319.2176514	0	44.1272049	56.42092133	0	281.8064575	367.9817505	155.4960022	0
67	0	0	0	0	0	0	0	0	0	0	0	222.4486237	0	0	0	26.49649239	0	0	0	0	0	19.05113029	71.91246796	19.5725956	230.6127625	0	0	0	0	0	0	0	0	0	309.7104492	0	0	0	0	41.09089279	112.48423	77.8262558	0	6.463418961	0	112.4093323	204.0774231	0	0
68	0	31.00730133	16.51571274	26.65998459	15.3024292	0	39.69089508	32.9626236	34.61923599	0	25.05365753	198.7184753	13.15901089	10.96173763	0	93.33796692	50.97478485	0	82.12409973	22.15051842	0	27.95287514	72.04331207	0	26.19137955	0	0	74.60944366	0	0	21.13627434	8.822274208	48.51313782	0	116.5752563	7.093924999	0	25.7305069	0	31.61635208	74.01353455	55.10846329	0	21.44916153	0	14.74014091	18.35789108	65.16110229	16.64557648
69	0	0.733585835	13.56152916	0	37.34117126	0	7.725376129	30.81430244	0	0	21.72614288	44.4391098	0.306337029	15.80731583	0	30.73565674	52.27072144	0	6.59678793	1.442809463	16.74472618	0	132.058197	0	59.69736099	0	0	2.122124434	28.93911552	0	0	0	19.47933578	0	89.26449585	0	0	24.68738937	1.453283072	4.932617664	97.43332672	31.76788521	0	23.19619942	0	39.5014801	52.65619278	1.172746778	0
70	0	263.8990784	0	48.15912247	354.3445435	0	0	0	18.1492691	0	108.3818893	1389.159668	46.90558624	232.5605927	0	78.65762329	11.28725052	229.0531616	334.6296692	344.9179382	68.12445068	43.217659	340.9059753	0	94.66747284	0	42.54708099	235.1786346	0	136.3081512	192.6831818	111.9872589	0	89.37004089	143.293396	23.92691231	14.89422894	0	203.4256897	114.838501	415.2252502	1324.493042	286.5007629	152.6721497	0	66.48266602	403.5942078	115.554451	0
71	0	54.72819138	0	23.93749046	48.73678207	0	67.255867	0	0	0	348.2306824	92.86799622	62.63975906	0	0	127.1274948	49.69664764	0	19.1958313	41.78710938	0	50.43880081	151.8147583	0	164.1794434	0	0	10.11397171	5.301964283	0	123.1137009	0	165.3303375	61.58776855	229.2993469	196.1376038	0	3.554246426	0	88.16924286	217.6168365	2.435500383	10.9000988	43.11378479	0	135.8437195	127.9902573	144.8740082	0
72	0	20.28790283	0	20.19646263	11.6875515	0	46.3202095	82.26448059	74.87597656	12.93495274	54.92100143	27.08311653	90.24793243	171.1238556	0	44.31702423	35.24291611	33.79226303	34.40781403	0	0	0	186.2207489	0	314.5881348	0	4.16808033	36.21020889	83.01519012	29.03235245	33.53898239	0	6.910013199	0	201.3087769	0	0	30.08659172	0	0	215.1774902	0	0	0	0	95.20201111	150.015976	0	0
73	0	30.11707306	18.19038391	12.21204662	39.28365326	4.014491558	2.062021017	71.57629395	0	0	0	13.15011597	75.81249237	36.95587921	0	38.6072197	1.105119228	40.23200989	38.49135208	9.914085388	21.7683773	26.5355854	168.9933014	23.85869217	200.1079254	0	0	0.89901042	0	5.767622948	5.310723782	37.6759491	0	0	100.8529358	0	30.77691269	12.18012428	0	0	184.8886261	58.71659088	21.91693878	44.93759155	16.63235664	8.895601273	42.47990036	0	0
74	0	0	0	0	0	0	0	0	0	0	0	13.48232365	0	8.925656319	0	9.343549728	0	0	0	0	5.729355812	0	73.05242157	1.823919892	80.30463409	0	0	0	0	0	0.13396512	2.012752533	0	0	8.370664597	0	0	0	0	2.268480539	17.26329613	25.07177734	0	10.3407011	0	28.53568459	53.69148254	0	0
75	0	18.571455	15.05220699	11.8448267	46.71055222	0	28.27083588	45.58086777	4.114572048	0	22.73298836	29.03498077	2.667961597	5.130569935	0	60.95015335	5.939177513	6.383863926	6.94273901	10.73783112	0	0	84.74337006	4.689566135	92.03447723	0	0	16.63449287	0	12.89033604	11.95178699	11.04212856	0	7.622330189	30.69387817	0	0.965291381	31.01080704	44.78343964	8.792692184	90.8024292	20.2717514	27.73968887	15.03270054	0	66.71136475	24.89447212	0	23.14465523
76	0	123.8428497	112.5865631	2.189877987	125.018898	7.388086796	41.80606842	56.52716446	23.42104149	0	123.3091125	140.6187286	0	104.9365692	0	145.0098267	90.85098267	4.507443428	120.2424927	0	31.83737373	0	253.6078186	24.90272331	279.3226013	18.0877552	0	21.08472443	0	202.7541656	2.532815456	50.62357712	0	0	113.7328339	0	16.24287796	45.10069656	76.11373901	0	218.1397552	44.34302521	63.53727722	5.522590637	0	51.46321869	141.8416443	129.6170044	179.6886139
77	0	0	0	17.0042038	16.73324585	0	9.811341286	9.205039978	9.862071037	0	20.86974144	32.68505859	0	0	0	5.53992033	11.47994041	0	7.183657169	4.779026508	0	0	21.60959435	0	25.32121468	0	0	52.95981979	0	6.357728004	11.09929085	0	12.9761467	0	42.61421204	0	0	27.86317444	0	28.03855324	27.35912132	12.10865498	0	0	0	21.95602417	23.66568947	5.106162548	0
78	0	0	3.983193874	6.687713146	8.233446121	0	1.613233805	0	2.532541513	0	1.861209393	2.033489704	2.571333408	4.49257803	0	8.905736923	15.53163338	2.36485815	0	0	0.235926569	2.833387136	21.13020706	0	21.85381508	0	0	0	2.317384243	2.028308868	0	0	2.056006432	0	15.56803036	0	0	0.274526536	1.693815589	1.451574326	17.22742081	2.391301632	0	7.964124203	0	8.08995533	18.95083618	1.078125	0
79	0	0	0	21.34952354	1.880415678	0	13.13230038	71.28062439	0	0	16.09557533	5.670659542	26.326334	0	0	19.54659081	0	0	0.418997526	0	0	0	42.6565094	0	17.63406754	0	0	21.20318222	0	0	21.39596748	0	0	0	89.67068481	0	0	19.73694992	0	2.512825966	43.48038864	19.28883743	0	0	0	30.37587738	93.5506897	11.69834995	0
80	0	0	2.360925674	20.29533386	18.72552109	0	9.655867577	24.26506042	13.03560734	0	1.617247105	33.51527023	4.086679459	5.042129517	0	25.7252903	19.53482056	0	4.552264214	0.17687194	0	0	82.05831909	0	137.8031921	0	0	27.73419189	0	0	0	0	0	0	17.72735596	0	0	30.04266548	10.2301321	4.79269886	54.68737411	0.132709265	0	9.895795822	0	43.14059067	59.21901703	4.175664902	0
81	0	0	1.78084743	9.884950638	4.976189613	0	24.17453957	28.31451416	40.99065399	0	29.92292786	100.7106857	0	0	0	109.2527771	17.26146698	3.734923363	8.38338089	11.06011677	0	0	81.26432037	4.536468983	74.67773438	0	2.429376125	25.91286087	0	18.7967968	2.706851006	60.92839813	0	0	80.36045074	0	0	73.37533569	34.14864349	0	146.1554108	3.638541698	51.8077774	23.75289154	0	31.50258636	60.96058273	0	0
82	0	0	47.95534515	0	39.76147842	0	0	26.72033501	14.61796093	0	12.16310024	11.97771454	0	44.59095764	0	81.20084381	30.67598343	0	37.64055252	0	0	12.66120434	156.5570068	21.84296989	98.61135864	0	0	0	30.32250404	40.15684891	6.497369766	0	0	0	24.83448219	0	0	9.835849762	0	44.77848053	232.3887177	17.71645737	0	99.46942902	0	78.95028687	103.2134933	98.132164	21.61926079
83	0	62.9981308	39.9978981	26.44211388	56.54865265	0	24.1752739	6.608226776	29.64678764	0	57.89347458	24.19630623	0	3.264533281	0	66.33179474	89.04281616	13.32021999	36.31893158	0	0	34.7770195	111.580513	0	176.1581421	0	2.955631018	121.2764282	1.242014408	1.637812614	22.29660988	0	68.00935364	0	61.21747208	3.254352093	0	40.03746796	0	0	53.67811966	0	20.59509277	33.66836548	0	45.05609131	49.93387222	33.68520737	0
84	0	35.39991379	0	309.3143616	59.06772232	12.23853779	227.3957214	299.45578	101.1897049	0	260.4693604	418.7013855	97.90698242	28.61938477	0	304.8049622	0	130.5561676	192.7321014	202.8896942	66.88893127	0	446.8824768	143.5530243	1768.949707	5.530127048	0	267.3549194	0	88.17021942	174.3595428	0	0	0	193.8172913	0	0	19.35816765	161.2619324	183.6495361	472.867981	492.6537476	193.0218201	284.9458618	0	422.0979919	129.4098053	179.3618011	0
85	0	19.58247566	21.27466393	41.41581726	20.44680023	0	25.02446175	82.43479156	50.50328827	0	35.87881851	72.36320496	7.858289719	14.17765999	0	43.85780334	48.50160217	4.165456295	14.93408012	4.293054581	0	0	106.4952621	55.87694931	155.2264709	0	0	26.3691082	0	23.92486	0	23.84857941	0	0	102.9143906	0	0	30.24347115	0	5.893203259	122.8011017	5.914590836	33.36867523	19.3604641	23.05667305	42.12145233	76.56541443	34.60908127	0
86	0	0	71.90054321	0	6.370998859	0	24.77397156	1.591363907	7.750985146	0	11.96194839	34.67266464	0	15.96805859	0	28.40246964	27.42636299	4.584739208	6.92873764	0	0	2.837001324	45.41067123	3.845918417	19.04496574	0	6.255213737	42.39041901	0	2.395371914	0	0	0	0.319753617	48.2011528	0	16.99696541	39.04942703	12.89984226	7.163345814	150.3445282	34.81860733	0	20.35284805	0	33.83611679	21.28458214	40.99283218	0
87	0	0	7.23303318	3.998925686	5.611546516	0	0	7.110426903	7.580591202	0	16.90384293	10.13129425	12.4086113	6.133467674	0	2.659796715	5.432490826	0	3.190593481	0	2.309712648	0	40.11401367	0	65.65129852	0	0	0	0.429266244	3.228067875	0	2.621040106	0	0	13.10657978	0	0	2.540462732	0	1.642652392	15.79728603	12.43332195	0	1.406238914	0	22.38412857	20.60761261	4.785371304	0
88	0	0	0	25.99617195	19.40402222	0	11.12540245	23.71183968	23.32811546	0	13.21311474	5.435375214	7.740160942	5.400995731	0	24.61289787	14.74097252	0	5.307712078	0	0	0	61.9083519	0	55.48912048	12.65517807	20.19758034	31.09268951	13.53083134	8.634150505	0	0	0	0	53.79298782	0	0	22.89964676	0	19.79224205	6.157688141	0	0	12.32292843	0	36.19499588	30.09149933	0	0
89	0	2.204128027	118.2562256	116.738121	164.3307648	0	444.8440552	269.8591614	233.9210205	0	122.695282	359.260437	113.121582	127.306488	0	284.4365234	113.3707504	189.6302643	148.6979828	0.491735637	123.6712723	17.70440674	563.9258423	0	183.3310242	25.83282661	0	237.0396118	13.24373531	79.55532074	24.25238609	0	0	0	252.5567474	25.39135933	0	182.5904236	0	60.32685471	572.0866089	11.85712719	0	213.6869659	0	145.9403687	190.1340485	98.77973175	0
90	0	0.836176276	2.51012516	9.43688488	1.812546253	0	2.468312502	1.497731209	6.790364742	0	0.029357418	8.148000717	16.98059273	14.19134521	0	9.616874695	6.199269295	5.38996315	7.647016048	0	6.781312943	8.122550011	25.24792862	0	48.67227554	0	0	13.50494862	4.087147713	2.747605801	9.393035889	0	7.356946468	0	23.8297863	0	0	4.63011694	0	1.461038589	8.360340118	22.20869827	4.539458275	0.495323598	2.111297369	11.88536739	30.42261887	4.033112526	0
91	0	0	69.275177	24.06414413	4.250827312	0	2.666637182	0	0	0	0	7.248068333	0	7.290764332	0	16.61214447	0	0	0	0	0	0	49.95571136	0.271832317	29.93117142	0	0	0	0	6.71274519	0	0	0	0	12.60138893	0	0	0	0	9.112433434	31.71011543	27.70175362	0	21.14463615	0	24.23461533	15.63358784	5.638325691	0
92	0	136.9692383	144.0885162	0	57.11881638	0	94.89836121	96.40544128	17.61868286	0	66.02655029	228.9229584	0	44.27361298	0	64.01941681	71.78843689	0	72.09011078	0	0	0	134.288681	122.2165833	18.47812271	11.20942497	0	69.21368408	0	192.9715271	0	154.1640472	0	0	72.31519318	15.42703152	153.3540802	77.0619278	24.42879486	2.867555141	254.0211029	39.83895111	0	81.63750458	0	44.40256882	73.15622711	149.5797424	23.37857628
93	0	25.27524567	26.54568672	3.564143181	21.08031845	0	2.29707098	0.716660976	20.52121162	0	8.338084221	25.42664528	7.756462574	0	0	29.6089592	0	0	0	8.633617401	8.233427048	10.15529251	24.59404182	8.830964088	27.5229969	10.93975544	0	12.0072279	0	29.03654671	0	0	0	0	20.58477211	0	0	30.50056458	0	8.810035706	9.476076126	16.41074371	0	12.55028248	0	37.69020081	63.79322052	0	0
94	0	22.25328636	67.04714203	44.50743484	39.00884628	0	4.710493088	52.41890717	38.72745514	0	64.68548584	215.6816711	15.69671917	0	0	48.28526306	63.54943466	12.58077812	6.940551758	136.8838654	0	4.905927181	99.10777283	0.317948908	97.55169678	0	36.83968353	46.73323441	13.29871655	37.79718018	41.78462601	4.180480003	37.46863556	0	69.42331696	9.95471096	27.8229847	46.55848312	0	62.855896	58.67362595	58.94087601	36.59825897	41.13727951	0	47.67957306	21.64917183	6.515189171	10.33473015
95	0	100.7471008	0	34.77139664	22.03894615	0	77.30712891	52.70279312	0	0	95.48701477	46.77759552	0	0	0	38.76298523	0	0	63.87240982	0	0	0	133.1786194	32.74495316	74.36904144	15.26832294	0	106.9990463	0	39.04000473	0	14.78814507	0	0	50.91535568	0	0	36.15563965	32.20333862	5.677416325	198.0769196	44.74214554	0	98.80791473	0	28.18954659	18.11374474	129.8532257	0
96	0	0	0	0	33.97931671	0	2.767531395	14.01793957	0	0	0	21.57086754	0	105.7897873	0	138.3148499	54.55057526	0	21.99290276	0	2.952912331	11.51966381	138.2173309	0	303.1350403	0	0	20.70895576	0	26.69108391	0	25.29318237	0	0	85.35691071	0	0	54.50843811	0	0	70.73200226	6.188463211	25.88189316	4.373114109	36.67263031	91.64836121	210.7711792	0	0
97	0	152.9507599	23.47418213	15.81393909	233.0315399	26.29482841	46.91164398	299.2490234	220.5058899	0	289.8832092	353.3963013	17.89170456	101.2835388	0	382.2597656	242.1087036	0	236.9172668	340.3651733	108.997406	225.8603821	501.1644897	0	334.74823	17.93826485	105.2076797	415.9424133	36.79979324	206.4013519	53.95458984	44.38951492	84.0402298	0	363.1534729	0	0	145.304184	24.61388016	257.1227112	445.2552795	794.9108276	0	188.9219666	0	539.2320557	328.6383972	122.8284988	83.80927277
98	0	114.6116714	142.8117218	135.0737915	312.6716003	0	17.50551414	107.0992355	125.3071442	0	317.0706177	173.2294617	2.281181812	59.59816742	0	345.8796387	255.8667755	0	108.0200577	90.26139069	32.68893051	40.97998047	351.277832	0	226.0540466	0	0	268.400238	34.79005051	0	96.39584351	0	181.5473328	0	171.8704071	83.03953552	0	202.3179321	0	158.0287018	23.96864891	50.49981689	0	293.3573608	0	216.1095734	476.7294617	111.9125671	0
99	0	61.48300552	51.10545349	28.27874947	5.047982216	4.104818344	30.12151527	36.10619354	7.421841621	0	74.42513275	65.37676239	15.3914957	0	0	43.63498306	9.480812073	0	20.75251198	0	0	0	53.50303268	0	24.4070797	22.70823479	24.64326859	33.66407776	0	22.56202888	0	78.34888458	24.75162888	0	0	35.59421158	48.97027588	36.67822647	35.57979584	12.95783424	178.7168274	22.34993744	9.946950912	30.29779434	0	65.88434601	32.242836	111.4088669	0
100	0	47.90546799	70.92377472	0	38.2554245	0	56.62255096	8.156294823	63.12691498	0	120.7429047	45.03129959	0	35.60276413	0	118.7903442	105.5549011	54.3938942	44.55046463	0	0	20.27928925	205.0599213	9.275598526	57.19178009	0	0	119.8418121	0	86.1577301	31.16616631	28.92072105	62.39388657	0	120.3562088	18.25402451	0	64.65641785	38.87211227	0	105.348381	156.1312714	15.07586479	65.35202789	0	116.1246414	13.54691219	65.2882309	21.11073494
101	0	0	0	26.60075378	11.77115822	0	22.90189934	11.12877083	16.3335247	0	19.94335365	38.12990952	10.44704533	0	0	29.68272781	4.182964325	3.033821344	8.455752373	4.131093979	0	0	37.9373703	0	131.614975	1.065653443	0	22.69494057	0	12.71735287	1.100321412	0	0	0	41.99780273	0	0	21.85709	4.239337444	7.011610508	23.0626812	8.940093994	0	0	0	8.633476257	38.78791809	9.638139725	0
102	1	52.62237549	52.38256454	43.03460693	98.65524292	0	56.95053482	36.9805336	15.27869034	0	127.4660034	185.7071686	38.3574791	120.2735291	0	125.9212265	114.6877518	84.7600174	50.85448074	0	10.51677418	0	170.9957428	5.89441061	152.6084137	0	0	63.69458771	0	132.4108276	63.86297607	26.32169724	22.62770081	4.104267597	65.36450195	49.64936829	0	60.87440491	22.16845894	26.87620735	123.0550461	113.1239243	26.56320763	27.44581604	0	178.2457275	95.32692719	288.8799438	0
103	1	170.8122711	250.8063049	51.1601181	227.2245483	0	27.18756866	97.66731262	0	0	176.3311768	83.07507324	96.19512177	6.809483051	0	115.9287567	35.40281677	17.59536743	53.55024719	0	34.03655624	4.305570602	218.3181458	39.18902969	112.7271576	7.52385664	0	100.1750259	0	13.56133461	0	37.0913353	4.15250349	0	246.1711273	0	0	10.15759754	1.873983145	0	247.0114594	34.50897598	0	98.6104126	0	62.37760925	151.8318787	150.2109375	0
104	1	56.93434143	61.34558868	0	39.7587471	12.70243263	73.2164917	69.79624939	15.14363194	0	42.55733109	120.8321228	0	66.64338684	0	60.19227219	13.34656143	0	41.66723633	0	0	0	95.40783691	25.51976967	31.23526192	11.96561527	0	20.39974594	0	73.67420959	0	84.64557648	0	0	45.89800644	14.9690094	0	0	0	65.7042923	211.7176208	14.52574348	0	53.34098053	0	76.65585327	6.045669079	43.67124176	0.814614713
105	1	191.0740509	279.4550171	125.5616455	14.55165768	15.91962051	93.00621033	185.7851257	0	0	167.7073212	85.40055084	35.59516144	82.70750427	0	97.97016907	48.45306778	0	15.96545601	2.295722723	0	0	213.7389679	6.241043091	239.7623291	38.90558243	0	137.2768555	0	179.7893372	0	0	88.37954712	0	27.01204681	0	104.434082	50.524189	85.5189209	0	56.88508606	0	0	136.4124908	0	52.9289856	17.10627937	482.7220764	3.579778194
106	1	34.07019806	0	62.01934814	67.28599548	0	73.22768402	38.42284775	77.32200623	0	66.43262482	219.6568604	157.4068146	82.02256775	0	103.1387024	42.57088089	18.03135872	45.95759583	3.464350939	0	53.22283173	148.2994995	0	61.525383	9.040147781	48.06767273	148.2207947	29.29003334	0	27.8063755	95.10897827	0	0	22.90099525	27.41548157	0	4.815330982	0	17.52001381	214.8937073	160.5772705	9.901865005	95.99581909	11.58087635	71.7883606	120.6829529	5.420563221	23.39696312
107	1	80.18602753	473.8909302	73.06252289	33.34246063	9.196368217	127.6572723	82.11743164	65.98549652	0	82.40506744	107.780983	0	53.25952148	40.50356674	81.82369232	32.42800522	5.820604324	60.76932907	66.47969818	12.7341671	0	268.4172363	23.11351013	45.48302841	6.41499424	0	38.26286316	15.73751354	84.91051483	49.5758934	94.95810699	71.19782257	0	114.7997742	54.66916656	25.8310585	0	100.1646576	0	108.1585159	268.2623291	157.4476624	78.75981903	3.244561195	43.11813736	51.00780106	344.8432922	42.5375061
108	1	43.72586823	0	108.7915955	0.442908227	0	4.460433483	103.5667267	0	0	52.10449219	63.72404099	138.5154114	0	0	66.7729187	17.85795593	0	26.28681183	2.304990053	0	18.48408699	269.590271	0	191.8188324	0	82.11624146	0	0	0	28.38147545	0	39.29138184	0	286.7161255	0	0	34.66405106	0	31.45296669	212.8162994	316.4599304	0	0	0	99.44464874	443.0525513	0	0
109	1	74.50204468	68.23538208	58.6851387	75.23357391	0	57.01863098	78.06079102	46.57844925	0	81.5311203	370.3483887	44.61543274	11.46860981	0	91.1893158	145.4600983	15.28510284	74.17194366	36.22035599	0	0	134.4360199	30.57307243	34.97843552	34.89842987	40.0442276	134.5561218	11.4053936	36.30914307	14.82676697	4.594987392	97.37046051	0	45.36782455	65.17830658	0	64.58193207	0	88.31491852	134.8559875	220.9018402	50.87045288	37.56109619	0	53.85096359	97.13833618	57.2870636	16.14592171
110	1	135.099411	113.1846313	54.42087173	103.5198593	0	25.82731056	85.4125061	7.015300274	0	152.423996	55.71876526	29.42573738	92.90697479	0	172.0845947	0	39.49827576	59.58612061	0	0	0	180.9052124	4.394577026	58.02888107	25.14271545	0	71.74211121	39.83657455	113.6540527	22.00237274	143.2333832	113.5863724	23.83215332	134.2056885	0	52.36080551	5.707956314	79.60362244	0	189.0188141	33.89071655	88.16184998	4.135879517	0	125.6159286	60.00663376	72.0040741	0
111	1	0	15.55560875	0	0.771088541	0	44.42366028	18.15558243	34.03976822	0	25.0789547	55.64341354	54.56419754	2.466475248	0	44.40624619	8.80123806	5.992707253	33.92534637	12.18432045	29.21664238	10.80446911	95.78898621	0	68.56843567	4.289061069	0	30.73454666	56.19539642	0.173118353	2.387075901	0	4.973928928	0	40.47089386	0	0	11.7355051	0	2.271548271	76.55431366	9.432094574	43.11536407	3.524992466	0	63.46562195	52.11869431	28.69102669	0
112	1	36.95129776	0	35.8704567	6.560917377	0	12.55062389	24.75354958	1.334650159	0	48.22217941	47.20312119	21.10782814	0.352881968	0	15.23190117	9.940307617	0	17.76680756	7.670427799	23.62457848	0	62.02972031	2.404475927	173.4843445	0	4.016167164	50.00710678	0	49.7754364	18.20479965	60.14435196	4.428825855	0	33.03249741	0.747940123	0	31.42211914	19.22342491	0	78.23038483	0	0	21.81064224	0	10.29318047	15.08488464	42.05428314	0
113	1	26.28940392	66.87161255	65.25049591	56.51752472	0	23.43712997	50.05023193	31.09048462	0	2.366834402	98.70339203	45.71417999	39.07187653	16.84469414	87.02364349	25.060215	92.95436096	36.81139755	84.89742279	12.41004276	0	167.8142548	13.2337904	214.4519043	0	36.74863052	43.73899078	2.529361725	40.63125229	36.52027512	46.64533997	0	0	69.14037323	22.83663177	0	30.97195244	37.55978775	97.32312775	127.9484024	181.7329407	30.03632355	27.08944321	22.04285431	21.56627083	53.90733719	71.57310486	101.2115631
114	1	162.7597198	74.6546402	19.91553116	30.46016884	0	76.32116699	56.36423111	42.49473953	0	97.28131866	102.6432343	0	6.509064674	0	42.83641434	196.7204285	59.77786636	48.73019409	0	3.717193604	44.02339935	137.1275024	21.54774857	53.49171066	0	0	77.13240814	0	17.62195015	13.52135658	115.2541122	15.54981613	23.8201313	128.0786896	11.0464077	0	131.0696869	0	22.42017746	514.5161743	69.40538788	26.92415237	57.84054947	22.24407959	67.86090088	43.0304985	92.72741699	13.98157597
115	1	128.9516296	178.5601959	0	95.70240784	0	107.5187149	44.5016098	0	0	56.24967957	157.706604	40.12393951	59.35888672	63.5463028	100.0104599	80.6060791	66.87535858	57.25034332	26.86410713	0	12.62847519	219.575058	0	64.63046265	30.17380905	10.00414085	98.47607422	57.02445602	162.0962677	0	61.62567139	79.81413269	2.366117954	71.35402679	76.57297516	40.49785995	43.11363602	51.57966995	19.23585701	77.80145264	124.7540436	48.77722168	78.43100739	0	48.58755112	66.61382294	158.3249969	0
116	1	0.779227257	0	38.62786102	80.28528595	0	57.9199028	11.41212368	10.19732094	0	30.12166405	96.31616974	17.07400703	15.3398037	0	38.63285065	49.8503685	32.0460434	16.44896317	12.62118816	0	58.17074203	108.8482285	7.03380394	103.9229584	0	0	104.3647079	81.74866486	34.34428024	13.25510979	0	0	4.448440552	74.0766983	14.82678318	0	76.26969147	0	28.22094536	63.3460083	8.788533211	7.927020073	31.38360596	0	97.83558655	60.99545288	5.379829884	0
117	1	51.66107178	41.404953	15.18224812	45.56410599	0	28.60155487	54.76943588	45.61489868	2.841453552	24.94957733	121.0468597	34.63455582	57.54735184	0	73.35152435	21.0291481	45.12771225	32.47034073	4.275407791	8.649355888	15.26287651	226.0156555	21.29488945	27.66474342	0	17.5341835	50.92023087	9.222790718	53.55606079	3.574235439	20.97030449	38.07129669	0	57.53281021	16.50671005	0	57.26647949	34.91930008	16.80218506	62.48029327	0.029551513	1.680086613	60.30488586	53.78622818	38.30435944	60.53227997	4.598883152	0
118	1	0	0.391724825	10.70449448	22.78554153	0	34.2487793	36.92856598	28.77538872	11.85608578	23.0969677	30.99687767	0	9.340283394	2.024172068	46.39723587	16.69289017	0	13.77772713	9.559752464	0	0	46.16101456	5.490180016	21.59491158	1.056542397	12.73764896	27.13684082	22.54525948	23.10970688	13.87632465	0	27.30361938	15.06916618	24.69838905	0	0	16.50417709	6.834651947	12.61477566	82.33662415	6.086045742	7.684950352	26.7078476	4.977541924	30.15609932	9.471390724	11.03442192	0
119	1	52.64024734	143.882431	27.85688972	20.13233376	0	48.02473068	114.6161957	27.68909264	0	62.05434036	102.4910202	37.71630096	39.19714355	0	167.6035309	14.07825851	108.2725143	41.66593552	48.02104568	0	0	211.9699097	0	104.2366943	18.80280685	253.8822021	83.22431946	1.918288708	94.45591736	156.6945496	141.6291199	0	0	64.11950684	18.12077713	6.104766846	20.60577393	38.2558136	41.61397552	83.34249115	503.8777161	29.32769203	59.05467987	0	31.91961861	0	147.7171478	47.26078796
120	1	10.69899559	7.368699074	4.950169086	21.05039597	0	16.6515789	9.92714119	30.0508728	0	5.302278996	7.434277534	5.755786419	23.57579041	0	24.82107925	35.3718605	13.58947849	17.41335106	0	6.241145611	9.280627251	60.9164238	0	25.27049255	0	0	0	0	4.680992126	0	0	0	0	43.53358459	0	0	19.43082428	3.311200857	8.074728012	9.579126358	0	1.209161282	16.67199135	0	28.10978127	74.32613373	0	0
121	1	1.357268929	4.817281246	9.40555191	1.881227016	0	27.61698341	16.73797607	9.833436966	0	8.836375237	28.88543701	19.28419113	1.530710936	0	34.01174927	9.403128624	3.845472813	6.650283337	0.411764443	0	13.34529305	54.64058685	1.552112341	48.80913544	0	9.12171936	14.22366428	0	4.917146683	6.136728287	0	6.527998924	0	37.36433029	0	0	13.0374794	8.759008408	1.409006119	16.22393227	5.566243649	5.209362507	16.87599182	0	18.89404297	34.96620941	0	0
122	1	7.718123436	64.81751251	0	28.9879055	0	26.62851906	50.84727859	30.09462357	2.321904659	20.49888229	31.66724968	7.652298927	0	0	66.47185516	113.3268814	30.47466278	26.4623127	0	8.408312798	51.58892822	148.1731262	10.93626404	214.3757324	0	12.92026043	54.80118561	0	2.74686718	25.21768761	17.3168335	16.72807121	0	182.3867798	6.282239437	0	51.37446594	32.77823257	5.027242661	5.009513855	0	18.60574532	24.98643494	0	54.32052612	19.54198074	0	0
123	1	0.443270922	0	23.78963852	21.63524055	0	13.92065525	7.898574829	25.68698692	0	9.526005745	17.43962097	35.62192154	7.776999474	0	18.13886642	20.63772011	0.688771009	17.58538437	0	0	9.060430527	46.94195175	0	73.51197052	0	0	6.896774292	13.29063702	2.375994205	0	7.594683647	0	0	55.17765427	9.452139854	0	5.018874645	0	0	66.11174774	18.12442207	3.998712778	3.295085669	0	15.38995647	43.79722595	5.539530277	0
124	1	74.4576416	13.82559776	24.63118553	0	0	52.40693665	71.8509903	45.05830002	0	38.58342743	113.7024078	0	32.87762451	0	57.13644028	22.37253761	4.146315575	58.26039124	0.611783206	0	31.6816082	106.8806763	0	200.1054382	0.305449277	0	82.70825195	0	65.39458466	0	38.6352272	13.83796597	0	45.83016586	8.273465157	0	127.0699158	80.66692352	6.335601807	121.1395569	27.22450638	34.53557205	49.31991196	29.63479424	34.81991196	54.65020752	215.4551239	0
125	1	187.9455109	209.7510071	179.2832947	181.7880707	0	116.598053	369.5862427	40.1663475	0	476.8410645	816.1256104	290.7297974	143.546051	0	515.9276123	263.7143555	15.25758648	208.0366974	153.747757	88.70057678	0	623.2869263	0	422.1891174	0	44.68740845	156.4072418	26.2420826	131.5714569	47.62928772	18.87575912	7.298330784	71.34189606	274.1315613	0	0	103.337616	243.5621033	135.3068695	505.5323792	0	0	42.35242844	0	447.9172974	330.8448486	255.4552612	0
126	1	105.7344742	18.08548164	0	41.34578323	0	0.369827926	6.316223145	8.99247551	0	111.8747787	35.54803848	42.64641953	37.43320847	0	48.07785797	68.91189575	22.94915581	57.82640076	0	13.32736588	35.58817291	131.3656616	26.90491104	47.15270996	0	0	33.37110519	12.23381424	4.82877636	48.14303207	19.98873901	100.3676605	0	53.12905121	0	0	7.715466499	26.61406898	0	90.01826477	165.7369995	29.0471344	53.96960068	18.86044312	23.69345284	41.66442871	24.07789421	0
127	1	23.22420692	0.129169822	8.300744057	4.280777454	0	12.77261257	23.52435684	7.476867676	0	4.003312111	34.00557327	4.082812786	13.1302166	14.62730598	23.77683449	12.70065308	4.281201363	16.66875458	0.772505522	0	0	54.65215683	4.434937954	14.24937344	0	0.659823239	12.11668587	0	10.56914043	11.8940258	8.378026009	12.62537575	0	10.3782196	2.667114735	0	8.288571358	7.541672707	0	22.08630562	47.29674911	9.911162376	15.7522831	0	0	5.329031467	34.69371796	20.67627335
128	1	179.6459198	76.07518768	56.24340057	83.8286438	0	18.12660027	190.5034027	57.45806122	0	173.8465881	139.3996582	16.63237381	166.2234344	0	224.041748	245.7386169	0	101.8073654	0	0	44.05741882	249.3075562	0	248.2979279	0	0	431.1073303	40.50580978	125.7898407	0	221.3691406	0	0	408.3237915	11.96938801	0	277.3632507	0	0	19.66456604	60.7350235	0	60.36365891	0	156.8115692	285.8987122	30.65311623	0
129	1	0	43.90205765	45.72857666	23.2893734	0	40.71952057	36.71849823	0	0	11.69295311	44.47367096	62.36423492	52.61315536	0.062107712	31.35319519	10.54011917	0	5.683869362	29.37360191	0	39.93854523	118.0818329	41.66789246	44.19971466	0	0	23.8139267	0	21.07045746	0	107.9441757	0	0	65.77371216	0	0	8.556275368	12.24971676	0	115.2325668	37.87173843	25.91324425	0.312420875	0	27.93594551	49.2409935	0	0
130	1	29.75448227	48.88964462	11.80560684	59.5148201	0	83.6687851	33.61577606	75.41807556	0	32.92350388	22.67017555	43.66305542	21.12611008	0	73.17168427	21.21998215	0.450646728	36.14042664	0	3.589716196	0	112.7349625	0	40.47040176	0	0	26.90934372	0	21.44952202	8.302175522	0	28.47516823	0	48.73137665	0	0	65.22719574	48.55689621	0	48.44099808	26.66747856	58.17259598	39.2428894	0	24.19342995	45.33587265	42.81748581	3.55201292
131	1	0	21.04187012	10.74346066	2.058514357	0	0	1.971229553	0	0	0	55.75583267	10.29493618	5.257451534	0	22.54011917	0	0	0.329957724	0	4.183161259	0	48.81406403	0.285614818	28.31188583	0	0	0	0	0	9.899792671	0	0	0	44.95596695	3.999242067	0	35.1581955	0	2.888012648	17.94111061	13.15466213	0	1.045656323	0	41.29237366	24.62605476	0	0
132	1	189.1790771	55.98401642	0	87.39659119	0	35.21451187	61.80620956	44.03201675	0	45.9646225	67.30133057	0	48.54575348	0	119.4207153	127.1890717	26.86343384	37.97534943	0	0	78.48511505	152.9249268	8.610857964	86.19296265	0	0	41.16916275	0	0	21.07006645	21.95647049	33.23104095	0	103.1420364	68.27938843	0	26.51029587	25.91428375	0	54.78633118	0	48.49936676	48.86971664	0	37.55430222	85.09450531	6.42322588	0
133	1	40.40275955	197.5368195	19.41871452	133.0554962	0	123.4583817	56.54182053	15.90295601	0	0	161.2074738	89.46012878	46.75934601	79.97750854	127.3919907	18.91713142	77.65628815	70.12854004	37.44704437	44.44579315	100.4557648	156.4460144	3.728250265	57.90141678	0	14.01349163	283.6736145	80.37240601	66.90280151	118.8228989	15.12451649	107.75177	20.07401466	127.831398	112.9990768	131.4223938	88.60446167	0	93.13610077	124.3352737	43.67743301	0	86.94426727	101.6714554	86.30747986	85.53144836	124.478569	51.18622971
134	1	2.413932323	78.87960815	15.76256657	55.64823914	0	38.66987228	31.92740631	18.3103199	0	46.94458771	31.22147369	52.23718262	21.31938934	11.82555294	91.0749054	29.64151764	28.96114731	35.54236221	0	68.3458252	14.30662823	160.9687653	6.002956867	33.6047554	0	0	75.1386795	2.465872765	18.52263069	29.98379517	0	27.17573166	0	51.71430206	12.37642288	0	45.88250732	22.23720932	0.245090634	182.5225677	51.17110443	53.41096878	23.90564156	0	25.18480492	70.85241699	58.94314957	0
135	1	49.3877182	7.350860119	5.261711597	9.064768791	0	38.33907318	31.21626282	0	0	53.79844284	26.74237823	1.574609756	0	9.263366699	86.50332642	59.58778381	29.94812012	47.5016098	0	0.778240502	27.20156097	112.2760696	6.886748314	192.2779846	0	0	37.85085678	24.63888741	0.58226335	17.76819038	63.44285965	10.65940285	0	99.45963287	59.73713303	8.487224579	58.79184341	46.75517273	16.8188858	148.6375275	63.64723587	141.460022	86.45606995	0	71.74620056	59.9519043	10.32891846	0
136	1	25.09459114	223.3160095	52.33574295	159.358429	4.114298344	143.6242828	104.1291962	53.17855072	0	230.0973358	43.1299057	3.768686771	37.99297714	6.261553288	96.24002838	20.3856144	0	72.32436371	0	21.10655785	15.21474934	234.9869385	34.93165207	152.0707855	39.56694412	0	163.3526154	0.257823765	40.78049469	8.300347328	0	0	0	131.4271851	0	0	46.19093323	131.3605042	0	106.709404	17.2914753	68.64393616	98.6940918	0	0	32.36082077	108.225769	15.38174725
137	1	81.5306778	29.74630165	0	0	15.429636	20.63916016	54.48226547	43.80431747	0	43.36344528	71.78079224	0	0	0	121.7074127	114.1397324	0	28.51737404	0	0	10.93544292	151.320282	0	130.6166077	0	32.60879135	15.5065403	0	45.46390915	0	236.4905701	0	0	47.82112885	4.624668121	0	110.3408203	8.637526512	41.20536423	137.852356	46.36855698	0	59.76257706	0	51.5138588	122.248703	0	0
138	1	22.01666069	0	4.387607098	0	0	20.55928612	45.14987946	19.97616005	0	51.11738968	47.16466522	62.72967529	37.06673813	0	51.80773926	0	0	19.87829018	0	0	2.714286566	39.80968094	0	41.75616074	6.34314537	3.957274437	47.60404587	0	15.6476059	5.861501694	14.6356535	0	0	54.01847839	8.551592827	5.729600906	87.57307434	5.947515488	7.356401443	100.0823669	21.45633316	52.69793701	43.99219513	0	44.67852783	78.91034698	8.409462929	26.31090546
139	1	3.453387976	0	38.64347458	3.479089499	0	11.96897602	0	4.293722153	0	15.72811699	37.81269073	26.30343056	0	11.05098152	60.1772995	0	0	7.790410995	5.133366585	0	54.25337601	34.79096985	0.418595165	158.6647034	19.01820183	4.10324955	7.750905991	0	0.933567405	22.21530342	0	0	11.85509396	55.28878784	0	0	56.7261734	0	15.76221752	57.23427582	4.225065231	0	19.8800602	0	24.05356598	25.54600525	21.84490585	0
140	1	87.08850098	98.9243927	90.9477005	53.6768837	0	93.94855499	243.039444	9.770167351	0	41.11029053	100.3733597	0	0	18.6541996	66.26862335	24.5395298	0	29.05199623	9.392450333	66.44576263	58.8653183	152.8876953	46.28230667	95.48925018	42.5032692	49.76808929	73.17152405	3.746594429	132.8692932	28.97894669	10.74884892	159.4351196	0	63.64749527	43.56346512	0	102.8531494	0	0	134.3979034	138.5843658	84.71385193	118.9993668	0	43.96829605	0	114.5472107	0
141	1	60.96006775	24.57950783	160.7339172	17.30773354	0	137.9025421	31.86392593	152.9747925	0	19.6942482	95.39290619	65.57471466	18.82819176	31.92176247	101.6368866	88.59519196	157.6140747	43.15427017	63.73437119	0	24.49444771	104.4659958	31.77811813	174.6281738	40.37632751	49.84951019	72.55904388	0	131.4822388	25.3879261	32.31375504	72.94609833	0	119.229805	33.2808876	0	150.031723	53.02600861	19.74602699	112.8173904	131.2329407	27.67977333	86.38866425	0	100.1592331	123.7994995	120.9442291	0
142	1	1.935232401	22.76045227	0	65.20405579	0	36.30782318	36.30410385	11.58709431	0	72.36660004	79.25814056	47.78668213	17.08070374	54.41448593	128.9634705	73.08946228	21.16386032	36.01361465	0	0	27.9003582	137.3195648	2.817364454	138.7737732	6.991643429	23.17484474	59.98983383	61.93919754	0	45.39728546	0	23.46761703	0	94.64880371	13.72890663	0	49.46967697	0	40.58156204	36.97352219	0	16.27531242	60.39116669	0	56.85908127	150.535553	8.325797081	0
143	1	28.0181179	95.8553009	0	22.62457085	0	47.15061569	46.84477997	27.63493538	0	4.03687048	32.50637436	49.61081314	45.72065735	11.45565891	63.10923767	57.02640533	0.501405835	40.48875427	6.815220833	58.42110443	25.75026894	131.0582733	23.10739899	33.97916412	0	72.15639496	43.31479645	0	39.21470642	9.929913521	9.247811317	2.133243561	0	141.5517578	12.90680981	13.40589333	44.27044678	38.79365158	6.21137476	116.1421127	83.63980865	38.86735916	33.11989975	22.14527512	47.88843536	43.11713409	134.145813	80.88456726
144	1	15.81410789	9.006503105	0	17.04431343	0	6.556834221	17.99146843	24.15456009	0	12.75103951	9.708353043	12.36127853	11.64656448	0	6.28198719	4.938032627	0	8.434352875	0.881970584	0	0	21.16348076	2.66159749	16.30646896	4.644727707	0	13.29415989	0	14.63341045	0.766076386	14.32309818	0	3.854435444	9.600095749	2.632128954	9.029535294	25.2583313	9.066244125	0	42.14474487	17.07299805	14.08686829	10.24606895	0	25.18996811	14.95727062	8.333218575	9.852707863
145	1	151.3295593	72.13527679	66.00493622	32.97022247	0	106.2067795	24.17454529	99.22207642	0	134.6685181	202.2080994	46.82855606	44.61368561	0	69.10888672	532.1239014	28.91524696	103.1495972	129.951416	28.38223457	18.38809395	379.3027344	3.081768036	55.82350159	0	29.5331974	119.0505981	50.39352798	91.2230072	68.65209198	103.9959335	39.99131393	0	92.69652557	0	0	30.29185486	81.43525696	5.214762688	184.408844	310.6339417	34.0411911	58.47511673	12.84911537	53.00382614	7.735274315	113.8471603	3.7199893
146	1	18.17403412	11.98205662	21.05742073	19.07590866	0	4.922962666	24.56070518	15.01347923	0	3.150438786	27.76652908	27.21306229	36.09708786	0	22.11267662	14.25704765	1.833702207	10.31630325	7.106372833	14.03775597	0	52.79666519	0	38.11485672	4.052326202	0	23.77054596	0	0	2.521564245	5.350959778	13.29130459	0	17.23050308	0	0	7.636651516	0	7.475521564	20.38375092	7.478831291	4.250926495	19.93014717	0	17.70851898	30.77211571	5.295269966	0
147	1	32.79968643	33.13166809	40.07014084	105.4036026	0	101.5176239	51.78628159	57.89579773	0	45.48149109	24.06426811	34.54880905	37.12014008	19.15279388	111.4423065	29.83034134	11.1047554	52.62742233	0	14.04859543	36.89174652	172.091217	11.10914803	89.94152832	7.596757412	0	46.30234909	50.40976334	13.06571674	0	0	0	0	173.7821198	27.80270958	0	49.1758461	37.38854599	0	160.9143372	11.99561882	50.77189636	32.11055374	0	30.89494133	74.38904572	35.22510529	0
148	1	78.46472168	108.105278	54.74448776	24.94163704	23.19449997	39.42841339	89.98610687	87.96300507	0	28.61262321	106.1954117	24.33706856	16.94025803	0	65.49493408	82.42677307	26.86585999	49.72776794	9.29446888	0	0	227.0191803	17.69741249	24.57125664	0	0	71.36779785	0	89.30807495	20.97518921	57.14028549	0	5.363629341	39.13049698	30.21827888	0.652911723	49.21737289	71.75821686	48.27054977	64.44620514	112.2302246	13.66277122	58.02188492	17.57126617	56.47172546	118.9779663	36.43650055	0
149	1	36.34655762	6.099972725	6.287404537	0	0	16.82249641	81.06626892	12.02554703	0	46.14614105	140.1130371	3.24892354	27.66911888	0	113.76754	63.89719772	5.675289631	28.20289421	0	0	30.87433052	139.672287	2.366983175	95.63511658	0	0.140662491	52.31969452	0	117.190918	0.3718009	10.80768108	7.878740311	0	28.06240845	0.850659668	0	78.44970703	59.66652679	0	148.611145	0	36.76307297	69.91904449	0	54.72598648	131.2347412	43.73573303	0
150	1	0	0	6.686167717	19.8161335	16.60522461	0	39.96335983	0.272428662	0	0	89.276474	55.71311569	18.284729	0	123.4753494	37.1615715	0	8.732599258	0	0	0	78.74711609	0.199408859	62.73622131	0	12.29173851	54.4173851	95.15106201	3.355973721	5.578229427	10.14885235	0	0	76.61672211	0	0	33.13625336	0	0	83.99130249	2.790481329	66.98894501	2.407242298	0	61.25350952	101.58004	0	0
151	1	8.874601364	11.59164333	12.84596157	3.051989079	0	2.457753897	10.62900829	5.64099884	0	11.50138664	13.58132076	0.669187784	2.868687868	0	11.34941196	21.53244019	7.019477367	7.939763546	4.058271885	0	0	43.12862778	0	98.21742249	4.978400707	5.658736229	11.39979362	0	5.068902969	3.279824972	3.10406065	0	0	29.73318863	0	0	24.15539169	9.486013412	0.616287112	15.55795097	20.13288307	5.094417095	6.308742046	0	16.43863869	17.64772224	7.240681648	0
152	1	115.9932556	53.26076508	57.25086975	125.5102234	4.494773388	48.28845215	18.23553276	39.34388733	0	39.20431137	168.5672913	27.09442902	43.44673157	22.130373	104.8734894	109.0892715	254.5791779	67.48728943	250.1416626	0	0	115.456543	28.15036583	48.75660706	6.925223351	59.04029846	77.79232788	34.10007858	95.52703094	74.33590698	71.68067932	262.0162048	0	82.55838776	0	0	94.75209045	0	213.0984955	133.1261749	310.4252014	85.23337555	121.5130005	0	73.05561066	7.303698063	31.83477402	18.7073822
153	1	290.7261658	197.5970306	85.21639252	36.43359756	0	38.34158707	101.2633209	202.8197479	0	111.6229248	114.9962234	156.1322021	118.4560928	0	182.7931366	213.8369141	0	182.8856506	63.4827919	0	7.041475773	508.5593872	0	395.873291	0	5.916079521	107.850029	218.3177643	149.8639679	60.40295029	44.49039841	202.0605774	0	119.9552689	56.86683655	0	140.6393433	0	23.07810974	171.2557526	179.451828	0.716479003	219.4005432	28.57639694	116.1755447	316.5913391	68.31005096	0
154	1	61.89899445	10.55601883	116.0448608	99.90119171	10.03714943	65.30673981	153.7868195	70.72749329	0	217.2142029	215.6389923	19.07291603	49.79092407	0	117.718071	467.672821	55.54346848	116.6330414	0	113.6727448	15.51817226	298.9428711	126.5660858	114.6278152	0	0	167.628006	10.34314728	160.3211823	126.5508499	0	28.7246418	18.09098434	131.4324188	76.37088776	8.585634232	92.80186462	52.74089432	39.26467896	98.66208649	72.92459869	41.5907402	101.6799545	0.068678401	183.3200226	72.83026123	94.61529541	0
155	1	47.93167496	17.32223892	10.44186497	38.97906876	0	108.0629883	45.35232544	8.582717896	0	43.60526657	53.32925797	51.20495605	55.57105255	39.47437668	81.688797	61.37678528	16.15119171	35.08751678	0	0	13.45318604	103.0654526	0	48.9251976	0	4.837216854	33.67925262	40.01103973	35.29333115	22.65418053	34.88046646	60.6810379	0	142.3357697	0	10.26916981	50.67814255	31.69683456	0	44.37467575	6.353872776	42.21984863	24.20016861	0	57.21492386	83.92739868	40.52231979	0
156	1	35.2746582	88.82523346	25.96429634	71.05912781	0	28.06850243	24.19740295	33.70718765	0	25.86192894	12.75969982	0.395948559	20.86664581	0	90.5681839	44.07275391	0	10.85138512	24.95987511	0	42.50481033	98.79788208	4.999799728	57.35359573	0	0	13.79677391	30.86055946	56.33153152	13.91091442	22.53816795	61.37481308	0	59.08602524	2.259156942	0	20.24871254	0	20.40077972	65.6135025	19.25714111	16.36269188	31.15758514	16.73801231	42.92583847	70.30124664	144.1322784	0
157	1	204.6515045	186.6708069	0	73.57207489	0	582.5578003	142.7158203	335.9194946	0	157.1094513	433.3397217	138.6838226	91.23795319	0	575.4064331	159.1045532	0	225.9350586	0	0	29.24644279	1152.460449	0	255.9189911	68.26274872	231.233078	110.1503143	143.719574	493.1025391	0	30.70858574	59.37604904	0	446.7037354	4.250048637	0	399.3478394	0	309.1183777	1692.651001	678.8532104	48.53368378	169.1626129	0	456.0343628	437.7176819	881.1751709	0
158	1	374.1114807	2.672095299	95.37836456	70.56842041	12.99509239	101.8409958	40.13611221	26.01236153	0	61.74848557	80.93225098	31.05564499	7.391891003	0	36.06047821	10.84026623	43.85042572	74.19870758	16.22474098	0	0	233.8150787	0	144.9698792	2.467721462	50.30767059	283.2025452	0	88.52740479	24.89362335	16.0083313	86.56656647	0	126.9303207	0	0	69.01783752	188.4843292	11.0610342	122.3501053	18.12599754	16.22259712	61.73078156	0	43.19226837	49.61723328	13.63744068	0
159	1	153.5487976	205.3677673	0	120.4904022	0	128.1503143	79.07572937	33.98149109	0	326.8958435	546.4954224	167.1447906	63.46456909	0	249.3418427	140.3369751	128.9435577	254.7923737	133.0865479	0	0	329.8599548	5.419379234	203.6114197	69.30885315	62.19273758	389.5894775	84.07642365	214.2007904	160.9001312	17.7464447	185.04039	83.17592621	174.297699	1.643689752	1.004569173	97.09772491	111.3880234	235.3305359	181.5059052	0	180.3187256	64.55573273	0	261.0664673	240.552887	146.3401184	0
160	1	32.47510529	30.84899712	32.20945358	43.18989944	5.585987091	14.56626034	16.26634216	14.71472168	0	68.19405365	17.34403419	36.60507584	9.450826645	33.04121017	97.33831787	0	19.11173439	109.8338699	45.17616272	13.27638817	52.55086136	125.243927	21.03606796	130.3452148	0.196525007	0	80.90599823	27.57263947	34.79066086	21.36666679	32.78456879	22.09489822	11.50362015	85.88639069	7.474607944	0	53.82107925	32.32913971	0	49.4499855	11.4465065	0	104.3507767	0	23.85678673	82.88726044	17.08652496	0
161	1	16.47468948	30.46795273	63.20080185	42.4758873	0	55.44614792	78.43065643	30.74284554	0	69.34983063	204.1676178	62.28078461	0	0	79.72140503	32.71083069	21.10687637	22.19628716	41.62553787	0	5.419472218	138.1565857	4.239992619	58.71789932	6.456739902	0	51.5485611	0	29.69563675	18.01298523	34.55195618	107.5200348	16.77889252	78.4311142	0	0	192.5659943	16.71096992	17.79426003	117.6470184	53.20037842	0	126.7180328	0	60.96977234	15.20415878	5.890285492	0
162	1	77.85665894	88.2473526	14.66872501	30.48616982	18.35149574	0	81.99446869	0	0	32.56907654	116.2432022	0	0	0	53.60737991	14.87766361	0	63.0634346	0	0	0	80.37473297	22.75601959	43.5422287	20.05114174	27.79441643	26.90743828	0	106.0658264	62.20724106	91.94411469	0	0	2.354228497	0	0	41.78813934	35.21328735	25.61263657	71.68022156	10.55636215	48.1285553	48.21290588	0	88.65877533	73.44733429	108.4705276	0
163	1	21.87276459	5.268986225	10.98361397	1.002783775	22.64749336	23.65420914	37.51129532	36.74990082	13.53358173	11.22711563	19.5972271	12.43915749	0	7.037295818	60.46789169	0	5.264765739	30.44704247	0	0	0	91.37042999	42.2004509	103.531868	4.436100483	0	40.79366684	12.90167618	11.58767223	10.98831654	0	25.00864601	11.12682247	64.82329559	0	0	40.28939438	3.597205639	8.519921303	109.5098495	51.68100357	51.29367828	29.24159431	0	14.165658	94.15955353	31.07363701	0
164	1	1280.976563	2140.647461	0	417.7110596	0	639.0596313	796.739563	0	0	655.616272	636.1343994	134.7749786	1079.416138	0	734.4901733	269.7772217	642.7337646	670.4476318	0	0	174.1056366	1552.362793	152.5919647	828.520813	460.0689392	0	684.4214478	0	1936.025391	57.77463913	194.8853149	717.7661133	0	683.8883057	269.2526245	0	414.9617004	539.8699951	0	263.7263794	91.97481537	0	432.5709229	0	63.85087967	724.3131714	2429.776123	537.9799805
165	1	1.106503725	0	30.36269188	0	0	85.17999268	2.083373785	10.63043022	0	84.37728119	67.82209015	35.29268265	9.852501869	0	65.0089798	0	30.03922653	6.721304417	24.00334358	0	69.64450073	77.0668335	0	177.4930267	5.787732601	26.22001648	166.5616608	1.193365097	13.6498127	16.61652756	31.44248962	0	0	70.74068451	56.93928909	0	64.48171234	0	44.88788986	106.1489487	64.14745331	7.698801517	10.02771282	0	27.2419529	61.26428986	16.80643463	0
166	1	83.7289505	95.08013916	146.7485962	56.37670135	0	97.06137085	102.0618057	5.67851162	0	139.812088	53.20764923	120.518631	102.927124	0	87.34236145	6.641544819	18.64276695	55.2931366	0	64.01010895	3.966803312	337.5462952	17.38056946	100.3826141	8.881869316	0	21.10831642	23.71837044	26.085186	9.948807716	28.0333786	0	0	271.3697815	0	9.64104557	70.25411987	40.5574379	33.13994217	281.6252136	11.67694473	0	59.52507401	0	54.34165192	58.07289505	67.98326874	0
167	1	0	0	27.87175179	5.193721771	0	5.235642433	16.85256958	2.392499685	0	0	109.9920731	5.395703793	17.02671242	0	11.14346504	26.79106522	21.43674278	12.50958252	22.39297295	0	0	112.8676987	0.000225872	82.49987793	14.96464157	0	4.551535606	0	16.19449043	0	8.061646461	0	0	37.0664978	0	0	15.39624214	14.48953247	1.167118669	30.66052246	5.863829613	3.573135614	0	0	72.86508179	96.39800262	10.72106934	0
168	1	128.3558655	74.61251068	35.88724899	20.70412254	0	55.53237915	29.8520031	97.8518219	0	164.205246	209.0232391	0	49.69417953	28.65962791	48.28325653	52.90023804	0.660582423	48.26255035	14.41793728	0	31.1218338	205.1397095	0	155.957901	32.82398605	0	79.34965515	1.359773636	131.6304016	34.68319321	63.21301651	84.08409882	0	58.97235107	16.07977104	0	83.12509155	0	5.600645065	47.76197815	276.3052979	16.21699905	87.61640167	0	39.67728424	47.38918686	351.9400024	112.4865265
169	1	11.4167099	1.679911971	8.34469223	11.35504913	0	2.256336212	5.877804756	16.28968239	0	10.34499645	29.3821907	13.36074352	6.351634026	0	19.0783844	19.24165344	8.919723511	12.58620071	2.260351658	0	1.136328697	42.14021301	2.396677256	61.95051575	0	4.56715107	15.03786755	0	16.2367878	7.081628323	2.270838737	0	0	16.29952621	1.307655215	0.437400579	22.63781929	22.76328468	0	13.91602421	8.165039063	31.01685524	9.861182213	0	28.8196888	8.238594055	11.10915661	0
170	1	1.119054079	2.294039249	8.67923069	6.832742691	0.511320949	11.01875019	0	0	0	11.35512161	8.867357254	4.617353916	7.137615204	0	3.856546402	0	13.31321812	14.68370819	7.308274746	0	9.452000618	40.59761429	0	43.92316055	0	6.157475471	0.52099818	0	3.272053719	4.272682667	6.525654316	1.546978593	3.570171833	7.30948782	0	0	4.227920532	5.074315071	1.715548158	60.79004669	21.79086304	0	4.61260891	0	20.54684639	12.57833004	4.121971607	0
171	1	13.56071091	143.7537079	2.972816706	15.13736057	0	19.52821159	5.767580032	7.281157494	0	9.777082443	7.79891777	15.57716942	19.71287346	0	32.33208466	0	10.58350277	19.73843956	28.40447807	0	5.602403641	26.39358139	0	31.49538422	0.481508166	13.19122887	40.68877792	0	5.901150227	12.56686878	0	0	0	42.05280685	0	0	0	13.92189217	6.896999359	130.9877625	60.3607254	5.460613728	10.81672668	0	11.58686924	23.2396698	17.79850769	11.99346352
172	1	125.7687149	33.99476624	0	82.54075623	0	344.8344421	139.7533722	49.86708832	0	118.6879425	267.0305481	123.9021606	70.44545746	0	302.0221252	143.1447296	140.7544403	78.11842346	18.16836166	0	162.3786163	327.1563721	18.50436211	190.9372711	43.06842041	0	205.6655121	48.02040482	247.2149506	164.1596375	115.6958008	25.74214363	21.35978317	243.4260254	19.26772308	0	196.2666473	65.78167725	17.41622925	234.8711548	29.21528435	43.85400391	96.07496643	26.72097588	175.0834808	138.9804382	285.6273499	0
173	1	137.8716278	54.04006958	57.11341476	62.17635727	0	76.85379028	62.86011887	12.58314419	0	37.01635742	52.47377777	74.55606842	130.9406586	0	53.44512939	45.63959885	19.2035923	33.27841568	0	0	0	167.7984314	3.028293371	179.1524658	0	0	50.47126389	2.105905771	17.65585136	10.34788132	1.420452118	21.30236244	4.216160774	54.26205063	15.33336544	0	26.9733963	0	38.46981049	45.73116302	21.85978699	30.2743988	59.72704315	7.177793503	0	169.103302	74.51525879	0
174	1	18.89432144	0	11.06950665	32.86073685	0	22.56926346	41.73845291	18.01239014	0	22.32862663	61.44073105	0.693140626	14.38063717	0	42.68592453	16.67090797	9.826321602	0	0	0	0	69.12483978	1.999835134	179.4165497	0	0	22.00156975	0	10.15767574	0	1.169751644	4.218101501	10.85127926	20.62115479	0	2.309848309	30.80389977	5.473850727	5.960290432	81.86302185	0	30.89749527	11.74087524	0	39.65816116	38.81840515	10.7611351	5.862251759
175	1	0	2.264149189	0	52.6872406	0	2.411048651	23.77187347	2.355363846	0	20.13311005	15.35134411	35.16852188	20.1317997	0	17.39710617	0	6.797771454	0	0.296886384	4.813079357	14.75179195	74.32971191	0	39.73980713	0	0	4.777760029	0	0	0	0	0	0	10.47490788	0	6.203548431	0.31498161	13.83428288	0	11.61135292	12.07564831	0	19.14043999	0	41.21486282	29.80833626	5.283866405	0
176	1	74.7377243	87.06388092	41.32237244	46.01741028	18.9499321	31.0194149	53.91235733	17.88923454	6.49252367	109.3227844	87.21733856	17.9206562	51.12088394	0	95.29131317	53.84936905	48.06929016	28.13250732	0	12.6073122	29.74120522	103.2213669	8.577622414	131.0338287	0	0	86.81085968	36.42398071	67.18097687	46.45142746	0	67.0220108	8.189216614	42.94763184	0	0	160.3271027	24.8207016	13.94683456	81.25905609	0	5.791929722	94.82857513	0	31.46116066	43.53049088	95.21186066	0
177	1	109.0079575	28.31965256	71.95162964	39.5602951	9.206049919	60.61415863	29.08948898	82.40054321	0	36.98776627	111.1293716	73.82797241	14.98783684	28.17920113	46.36435699	62.1699791	347.4699402	71.51974487	1.700407624	40.550354	21.60653496	496.3612671	65.50935364	117.7782059	0	0	38.86461258	0	155.3455048	10.77869129	16.47692299	38.7103653	0	221.616394	73.48907471	0	23.75078011	122.7668228	0	64.64914703	904.4568481	11.997612	60.23864746	0	11.10631943	73.07159424	145.7077942	0
178	1	77.91114807	35.20444107	18.14203835	107.4710846	0	109.7853622	34.13512802	14.30687237	0	100.0784378	87.77709961	0	17.49761009	18.51712227	124.715416	203.1844788	10.13418293	19.56324959	0	0	40.79772949	237.5817871	0	74.94503021	18.08035088	27.59716415	38.61715317	10.14838505	174.2200165	14.93970966	45.79080582	179.2102814	11.9135437	76.25189972	0	0	61.23067093	101.4103775	0	0	45.23987961	23.24432755	94.50106049	0	9.534768105	201.3368225	121.3312988	0
179	1	331.1189575	596.1715698	115.9586945	387.7636414	43.95105743	315.3614807	589.2166138	325.6219788	0	350.6027832	842.6410522	856.0974731	474.5505066	0	206.47612	76.28816223	25.36495781	363.815979	0	423.2077637	0	649.1352539	0	366.7032776	0	0	195.0262604	208.2028961	159.3326263	0	466.3551941	0	0	711.3167114	0	73.55973816	162.515686	0	0	438.5699463	306.9266357	91.71930695	260.2115173	0	95.759552	520.5596924	491.740448	0
180	1	148.284668	104.7244263	0	162.2308502	9.764473915	71.26688385	87.58236694	34.11725616	0	216.5909424	141.0213928	0	88.61500549	102.4991837	182.6781921	101.3333588	13.07736301	70.15368652	0	0	39.71412659	175.4479218	30.43201828	120.6901932	49.46802902	0	106.3005371	0.881504357	227.0655365	75.68156433	154.8346558	152.4819794	0	216.5834198	43.6815033	0	33.42038345	119.1922302	60.89770508	213.5779266	21.71767807	64.90304565	170.8982239	129.1274414	72.21289825	50.12926865	167.7819061	118.1317978
181	1	57.15480042	40.17085266	22.28820038	35.17987442	0	38.83361435	89.44503784	40.39372635	0	15.9392662	24.65945053	44.20753479	17.13679504	0	74.94999695	23.23414803	24.77026558	25.35381508	11.3479805	42.23771667	0	108.5681763	0	154.3575745	0	0	10.21869373	0	69.37077332	0	94.7833252	4.373104572	12.16984653	57.07617569	0	0	48.11610031	94.04499817	0	93.88581085	6.29159832	53.40795517	32.57670975	0	55.6423378	75.01013947	16.87182617	8.065032959
182	1	577.3591309	684.9938965	62.78200531	162.8140411	0	284.6471558	254.8340149	113.9947662	0	472.0421753	945.201355	215.3226624	73.8011322	0	793.7446899	582.9818115	146.4747162	264.1672058	752.5645142	0	64.19512939	681.3008423	21.55334473	245.440979	101.7328033	0	52.5524292	0	476.5845642	0	340.3065491	30.67025948	0	612.980957	0	0	388.2613525	111.8277588	315.0162964	547.5404663	328.6129761	195.4483795	251.348938	0	78.72744751	45.31953049	678.9882202	61.21660614
183	1	6.497475624	30.27595711	11.90992451	34.29873657	3.234947681	48.10193634	14.26950169	34.07292938	0	83.60975647	20.77308083	9.553028107	0	0	50.79394531	3.672621012	63.14754868	25.55480576	0	20.34149933	14.01146698	135.2107544	20.65774536	140.8679199	2.368893385	0	25.8537426	0	16.16717529	0	0	0	0	89.41964722	0	0	53.33925247	57.87182617	0	82.69393158	41.92087555	33.28902435	43.24350739	0	91.04082489	56.7748642	0	0
184	1	0	35.61452484	5.610148907	13.78310871	0	0	2.630178452	0	0	0	6.8697505	6.327830315	4.379300594	0	12.70783424	11.63059616	0	1.105140209	0	2.618679285	1.227200747	29.98851395	0	24.12880325	0	0	0	13.22205162	12.31917953	0	0	8.64418602	0	28.29307365	0	0	1.882776022	0	7.31232214	17.4610939	9.903840065	0	8.644914627	0	11.38632011	34.95619965	7.320755005	0
185	1	51.1105957	173.5120087	1.484349608	27.86219597	0	60.49194336	47.03743744	36.28915405	0	17.46405792	29.12287521	17.86732292	7.007723808	0	94.20347595	48.73602295	36.34424973	47.89561462	0	24.50412178	0	196.7631683	16.58546066	261.5231934	7.370445728	0	0	0	54.42344666	0	0	0	0	61.36965561	57.3473053	0	0	107.8733749	38.05366135	295.6066284	181.5111084	0	54.75840378	0	80.43932343	69.82911682	88.91468048	0
186	1	54.46852875	309.5085754	32.39992523	53.07012558	42.86303711	57.51991272	50.57597733	0	0	37.72270203	187.6583252	24.12872124	47.09755707	95.34580231	158.128006	17.80046844	46.46834183	50.88898849	47.62859344	79.69577026	0	113.2421646	12.96301365	148.8378296	13.53163624	30.14107132	100.8458328	55.97714615	173.7604828	67.00614166	89.03526306	0	0	49.64437485	66.42034912	39.59725189	165.8493958	86.48683929	10.89772511	82.55892944	0	0	25.79148865	0	0	37.395504	323.0436096	0
187	1	57.34300995	142.8863678	10.25806046	44.28722763	0	57.60128403	26.89250946	0	0	79.82720184	143.6506195	0	0	0	135.3619843	130.0762939	50.85055542	86.99945068	37.95493317	0	52.0262413	167.4065552	18.58475685	283.9008179	0	61.73111725	54.42812729	0	99.05566406	61.40613937	191.153595	106.3975067	11.3867588	98.21553802	30.9156456	0	74.40174103	79.98893738	0	63.33191681	25.38758469	91.29212189	65.36038208	25.67729187	47.39885712	35.47791672	135.6331482	0
[truncated: 464 more columns]
