# Supplementary material for: Differentiation of Brain Abscess From Cystic Glioma Using Conventional MRI Based on Deep Transfer Learning Features and Hand-Crafted Radiomics Features
Source: Front Med (Lausanne). 2021 Nov 12;8:748144. doi: 10.3389/fmed.2021.748144 (PMC8636043; doi:10.3389/fmed.2021.748144)
Supplement: Supplementary file 2 [file Presentation_1.ZIP › Intermediate data/t1/test_DTL_10.csv]

	label	370	11	66	435	345	449	108	13	208	458
0	1	-0.528108352	-0.300424256	-0.668453995	-0.221937626	-0.470292784	-0.284947938	-0.534419152	-0.336535713	-0.451925246	-0.531691584
1	0	-0.524024729	-0.300424256	-0.728763672	-0.599478248	-0.474420341	-0.432607756	-0.345120076	-0.336535713	-0.689042579	-0.531096198
2	0	-0.528108352	-0.300424256	-0.682380052	-0.471321178	-0.428418403	-0.432607756	-0.622585879	-0.336535713	-0.384258007	-0.491313065
3	0	-0.448931669	-0.300424256	-0.728763672	-0.29761731	-0.394197417	-0.217454374	-0.050171977	-0.336535713	-0.507045558	-0.531691584
4	1	0.357436127	-0.29686829	-0.728763672	-0.423290063	0.244937069	-0.432607756	0.396456437	-0.336535713	-0.522483231	-0.477665661
5	1	-0.435894052	-0.300424256	0.381047567	-0.41672626	-0.090642452	-0.432607756	-0.622585879	-0.336535713	-0.058174093	0.558211643
6	0	-0.528108352	-0.300424256	-0.461742013	-0.539374772	-0.298029421	-0.366080941	-0.38353136	-0.304284266	-0.56758813	-0.244700737
7	1	3.586119844	-0.300424256	0.03167664	0.769749133	-0.55313866	-0.065009077	-0.622585879	-0.336535713	-0.312993411	0.172457172
8	0	-0.528108352	-0.300424256	0.49285185	-0.093086254	-0.375222964	-0.432607756	1.127914247	-0.336535713	-0.081853381	-0.531691584
9	0	-0.528108352	-0.300424256	-0.728763672	-0.348292734	-0.651144354	-0.432607756	-0.622585879	-0.336535713	-0.74567166	-0.531691584
10	0	-0.528108352	-0.300424256	-0.728763672	-0.569228853	-0.36016206	-0.432607756	-0.192409058	-0.336535713	-0.298552233	-0.504872958
11	1	0.450861796	0.355467346	-0.152372019	-0.419492974	-0.346793695	-0.432607756	0.188063333	0.032936047	-0.733149235	0.046788833
12	0	-0.528108352	-0.300424256	-0.728763672	-0.191084553	1.493337396	-0.432607756	0.331489817	-0.336535713	1.525774965	-0.531691584
13	0	-0.528108352	-0.300424256	-0.728763672	-0.639670228	-0.596863217	-0.366882926	-0.495843948	-0.336535713	-0.579673795	-0.531691584
14	0	-0.528108352	1.096377574	0.141534019	-0.309518996	-0.651144354	0.279506019	-0.622585879	-0.336535713	-0.05426382	0.434683497
15	1	3.214049648	-0.300424256	4.829291398	2.790754668	4.135792609	4.972904644	2.895823428	-0.336535713	0.282228726	0.938413811
16	0	-0.528108352	-0.300424256	-0.373728644	-0.326065312	-0.53370293	-0.432607756	-0.578990928	-0.309931898	-0.484176045	-0.531691584
17	1	-0.248425255	0.537059404	-0.597604486	-0.537172574	-0.604796282	-0.257692705	-0.555872017	-0.336535713	-0.759535692	-0.294597905
18	0	0.437610974	-0.300424256	3.566831567	2.586512626	0.812508444	1.708206293	2.102349957	0.14953823	1.424395793	3.202005644
19	0	0.82093161	-0.300424256	1.062135021	-0.39004597	0.273757511	0.177188888	-0.585310977	-0.336535713	-0.202338584	0.034255621
20	1	-0.200605119	0.759770106	0.172699088	-0.442567875	-0.176353782	-0.432607756	-0.622585879	-0.336535713	-0.073465563	-0.531691584
21	0	-0.528108352	-0.300424256	0.020484445	0.152217418	1.082875953	-0.432607756	0.42529496	-0.336535713	3.049597531	-0.091291019
22	0	-0.528108352	-0.300424256	-0.133907736	-0.433750707	-0.585358961	-0.432607756	-0.371086195	1.013104597	-0.577920073	-0.531691584
23	0	-0.528108352	-0.300424256	-0.512235923	-0.504474504	-0.310721098	-0.345024782	-0.226039291	-0.336535713	-0.431826083	-0.296740817
24	0	-0.528108352	-0.300424256	0.434272745	4.397344896	1.707542574	-0.432607756	0.838304298	3.177657726	4.411666524	0.070921114
25	0	-0.528108352	-0.300424256	-0.592572088	-0.563783153	-0.287863707	-0.328184046	-0.20732854	-0.336535713	-0.631429503	-0.531691584
26	1	-0.528108352	-0.300424256	-0.208415875	-0.139643124	-0.43943712	-0.432607756	-0.622585879	-0.336535713	-0.171427204	0.228009781
27	1	0.091254192	-0.300424256	-0.253614526	-0.309311437	0.079594488	0.824846113	-0.04589738	-0.336535713	-0.693181872	-0.531691584
28	1	1.092566937	0.796165365	-0.426240439	-0.102313172	0.092603083	-0.432607756	-0.058052402	-0.336535713	0.06240206	-0.140698738
29	0	-0.528108352	-0.300424256	0.728803126	-0.196757708	-0.651144354	-0.432607756	-0.622585879	3.889963825	-0.719546192	-0.096162304
30	1	0.265156472	-0.300424256	-0.168305783	0.077612659	-0.651144354	0.280633233	0.395092844	-0.336535713	0.966037213	-0.531691584
31	0	2.128666727	-0.300424256	-0.501466916	-0.425993439	0.160977939	-0.432607756	-0.188263147	0.824782183	-0.425523045	-0.531691584
32	1	0.906246882	0.102494796	-0.031271891	-0.369224271	-0.634578419	-0.432607756	-0.419327908	-0.336535713	-0.401539302	-0.531691584
33	1	-0.528108352	-0.300424256	-0.043299452	-0.364303377	-0.651144354	-0.432607756	-0.622585879	-0.336535713	1.160679803	-0.383201251
34	0	-0.465305361	-0.300424256	-0.576783341	-0.607631335	-0.606950087	-0.432607756	-0.494899084	-0.267567707	-0.686464077	-0.531691584
35	0	-0.472446775	-0.145389257	0.205197483	0.526106669	-0.356728454	-0.432607756	-0.622585879	-0.105631377	0.483459923	-0.531691584
36	1	-0.528108352	-0.300424256	0.385996652	0.020051602	-0.625783617	-0.432607756	-0.115131303	-0.336535713	0.464397827	-0.531691584
37	0	-0.528108352	-0.300424256	-0.728763672	-0.599315127	-0.241169895	-0.432607756	-0.281991745	-0.336535713	-0.500870651	-0.531691584
38	1	-0.528108352	-0.300424256	1.835659148	0.31259025	1.747420589	3.028847237	1.928641135	-0.336535713	0.115216045	4.605839428
39	1	2.716913553	4.278672991	-0.056757817	-0.320368856	0.244740504	-0.395019583	0.839207999	3.285517812	-0.428604684	2.679993332
40	0	-0.528108352	-0.300424256	-0.728763672	0.674068797	4.297915314	-0.432607756	4.775144651	-0.336535713	1.703599106	-0.531691584
41	1	-0.358743703	-0.300424256	-0.461965144	-0.243647023	-0.040258194	-0.432607756	-0.34359367	-0.336535713	-0.168346573	-0.531691584
42	1	-0.528108352	-0.300424256	-0.578441017	0.226538573	-0.651144354	-0.432607756	-0.27768034	-0.336535713	-0.510626215	-0.531691584
43	0	1.865022228	-0.300424256	1.499475185	0.591641033	0.619068799	-0.432607756	1.240538661	-0.336535713	1.257224468	-0.531691584
44	0	-0.528108352	-0.300424256	-0.679799309	0.004592492	-0.207949158	0.471223883	-0.622585879	-0.336535713	-0.428170979	-0.531691584
45	1	0.379641513	5.568147277	0.774586084	-0.569102493	-0.112031495	1.076114763	-0.622585879	-0.336535713	-0.718369608	1.596652956
46	1	-0.16408141	-0.300424256	-0.23491219	-0.284055271	-0.476578388	-0.188978332	-0.497546	-0.336535713	0.135279372	-0.48585626
47	1	-0.528108352	-0.300424256	0.503967235	-0.30906252	-0.041525586	0.870854875	-0.224913997	-0.318541206	-0.77333369	0.495699843
48	0	-0.455419545	-0.300424256	-0.728763672	-0.522218689	-0.243168297	-0.332285145	-0.622585879	-0.336535713	-0.472054082	-0.516304492
49	1	-0.528108352	-0.300424256	0.767741709	3.718492875	1.186647925	2.997307014	1.643531615	-0.336535713	2.386584619	1.799417565
50	1	-0.528108352	-0.300424256	-0.573941027	-0.514247344	-0.62449973	-0.343419917	-0.404269034	-0.324480779	-0.617962783	-0.341642264
51	0	-0.528108352	-0.300424256	-0.728763672	-0.554329104	-0.651144354	-0.432607756	-0.622585879	-0.336535713	-0.609224391	-0.531691584
52	1	2.158970135	0.767618443	0.427425106	-0.432228598	-0.536620008	0.984774637	-0.622585879	-0.336535713	-0.090241816	-0.193804962
53	1	-0.528108352	-0.300424256	-0.289688443	-0.264165597	-0.317302993	-0.337979651	-0.466487758	-0.336535713	-0.399989768	0.378210729
54	0	-0.528108352	-0.300424256	-0.728763672	-0.429590654	-0.651144354	-0.432607756	-0.199716146	-0.336535713	-0.530561524	-0.531691584
55	0	-0.326212106	-0.300424256	-0.414024299	-0.385448126	-0.276945034	-0.432607756	-0.622585879	-0.336535713	-0.315472307	-0.101765441
56	0	-0.528108352	-0.300424256	0.157412417	-0.167336283	-0.302060712	-0.432607756	-0.622585879	3.727972471	-0.619667289	1.242442708
