# Supplementary material for: Differentiation of Brain Abscess From Cystic Glioma Using Conventional MRI Based on Deep Transfer Learning Features and Hand-Crafted Radiomics Features
Source: Front Med (Lausanne). 2021 Nov 12;8:748144. doi: 10.3389/fmed.2021.748144 (PMC8636043; doi:10.3389/fmed.2021.748144)
Supplement: Supplementary file 2 [file Presentation_1.ZIP › Intermediate data/t1/test_HCR.csv]

	label	original_shape_VoxelVolume	original_firstorder_10Percentile	original_firstorder_90Percentile	original_firstorder_Energy	original_firstorder_Entropy	original_firstorder_InterquartileRange	original_firstorder_Kurtosis	original_firstorder_Maximum	original_firstorder_Mean	original_firstorder_MeanAbsoluteDeviation	original_firstorder_Median	original_firstorder_Minimum	original_firstorder_Range	original_firstorder_RobustMeanAbsoluteDeviation	original_firstorder_RootMeanSquared	original_firstorder_Skewness	original_firstorder_TotalEnergy	original_firstorder_Uniformity	original_firstorder_Variance	original_glcm_Autocorrelation	original_glcm_ClusterProminence	original_glcm_ClusterShade	original_glcm_ClusterTendency	original_glcm_Contrast	original_glcm_Correlation	original_glcm_DifferenceAverage	original_glcm_DifferenceEntropy	original_glcm_DifferenceVariance	original_glcm_Id	original_glcm_Idm	original_glcm_Idmn	original_glcm_Idn	original_glcm_Imc1	original_glcm_Imc2	original_glcm_InverseVariance	original_glcm_JointAverage	original_glcm_JointEnergy	original_glcm_JointEntropy	original_glcm_MaximumProbability	original_glcm_SumEntropy	original_glcm_SumSquares	original_gldm_DependenceEntropy	original_gldm_DependenceNonUniformity	original_gldm_DependenceNonUniformityNormalized	original_gldm_DependenceVariance	original_gldm_GrayLevelNonUniformity	original_gldm_GrayLevelVariance	original_gldm_HighGrayLevelEmphasis
0	1	2281	-166.1504781	303.4446477	2690656132	4.805415257	279.6854825	2.408923635	725.2815144	71.32288044	149.1894534	70.60151013	-309.010242	1034.291756	112.8742123	1086.091604	0.20451068	2690656132	0.03899222	31862.2583	268.3840498	67927.40752	622.6432517	170.9180354	19.77649679	0.791084332	3.259168489	3.202014239	8.777733449	0.371610971	0.287041175	0.989786508	0.933188678	-0.207313721	0.916445306	0.290428538	15.1821376	0.003722724	8.499657738	0.012530756	5.638041693	47.67363304	7.350776404	371.2148181	0.162742139	3.876479566	88.94125384	50.99270627	318.4822446
1	0	16852	348.278545	488.0421604	33575695558	3.161832185	67.87879138	5.834733076	733.7514247	410.1770888	45.65196541	397.4802583	244.7164891	489.0349355	28.80700659	1411.51918	1.390303634	33575695558	0.14207241	3786.974949	68.46564778	3089.260211	158.2298645	23.42276414	1.592613521	0.872788506	0.856396771	1.662270985	0.825606882	0.661073535	0.637951676	0.996465609	0.962438538	-0.327720621	0.926103606	0.476210734	7.93775005	0.044048961	5.282048548	0.096789641	4.086499916	6.253844415	7.221943048	991.9952528	0.058865135	22.47010561	2394.204249	6.131442391	68.66638975
2	0	3094	-89.12315925	188.1979736	3440413708	4.087248802	152.5956018	2.436215072	333.7320552	49.3049009	85.90777588	50.9693662	-207.1868136	540.9188688	62.56976843	1054.496591	0.0839619	3440413708	0.065274909	10922.2849	132.3726493	8213.560715	51.78236717	58.82743635	8.44209731	0.747798302	2.214834033	2.66012074	3.333257098	0.437696544	0.361345199	0.984891179	0.91688279	-0.182252601	0.854457128	0.357640274	10.94340294	0.008039136	7.363960729	0.018273471	4.937805414	16.81738342	7.044783784	402.1616031	0.129981126	5.193001948	201.9605688	17.57175084	149.1683904
3	0	6089	-2.986095097	490.5508478	9486052107	4.934974123	303.835592	2.414378062	824.0171845	233.3826422	160.0073976	225.6128599	-356.2782294	1180.295414	120.3022154	1248.158578	0.109630759	9486052107	0.036497084	36667.09476	631.3065165	100058.2634	516.6999307	205.4740645	18.27408392	0.835733067	3.089630812	3.150327209	8.384398257	0.384752206	0.30238376	0.992381732	0.942397312	-0.220138078	0.930491342	0.303729569	24.17600948	0.003463673	8.705585785	0.011053434	5.817680318	55.93703711	7.764407093	911.7213007	0.149732518	5.141675752	222.230744	58.7264113	675.329775
4	1	10754	242.8549107	496.1642798	20200125964	4.001665475	131.7033435	2.800864889	720.8340416	367.086769	77.74711641	364.1602177	49.2072544	671.6267872	54.3159632	1370.540971	0.047057053	20200125964	0.072151847	9456.3179	209.2772775	9242.707305	40.91103065	57.9526826	4.530235046	0.855255978	1.557134545	2.284324415	2.043070615	0.518902079	0.462040922	0.99439218	0.949439162	-0.258597837	0.929192117	0.434540352	13.99709455	0.011161686	6.998596845	0.026837734	4.960268601	15.62072941	7.48566215	1084.24921	0.100822876	9.061379845	775.9209596	15.2021507	216.4520179
5	1	39853	-122.8936218	259.161484	43240234641	4.397413474	201.263714	3.35009428	619.7571367	30.67586254	121.8311271	-15.10567406	-252.3266867	872.0838234	85.5625282	1041.630076	0.984791832	43240234641	0.05891015	22700.48247	175.0315392	51686.57456	1414.033862	118.759307	8.614041741	0.863310296	2.162519894	2.682217065	3.802048405	0.447266903	0.373538989	0.993579365	0.945684128	-0.222961149	0.912121739	0.36865309	12.14334494	0.008764012	7.631255512	0.025464844	5.20993651	31.84333719	7.478577573	4651.735754	0.116722348	7.820661096	2347.746192	36.4003524	198.4278975
6	0	19050	87.88112304	341.0791362	26957991791	3.719199682	118.3128133	7.417733392	815.1854519	183.6798327	86.87337851	139.6275984	-73.64361057	888.8290625	53.1870612	1189.587189	1.948405766	26957991791	0.11139257	14019.73295	127.4209618	58449.69311	1620.784781	78.73184483	3.824316064	0.906538611	1.254422329	2.120235352	2.199818031	0.600524217	0.563113819	0.997121545	0.967766849	-0.297131612	0.930110604	0.440544829	10.42504837	0.037040796	6.070703419	0.119599488	4.488304136	20.63904022	7.449305671	1128.2779	0.059227186	30.54124801	2122.028451	22.49419103	140.1489239
7	1	67253	-237.8541472	99.00767811	54325793669	4.048123514	127.3652575	7.087211204	750.9729208	-114.6994532	111.2132044	-169.9579594	-423.1873413	1174.160262	61.18923797	898.767188	1.985791887	54325793669	0.090275229	24025.40023	182.5248028	114540.494	2804.606833	119.9211047	8.042554708	0.872335049	1.939649887	2.576306425	4.167129757	0.485681157	0.421478141	0.996627695	0.962647309	-0.213548496	0.887869109	0.394094922	12.43122026	0.017522441	7.016666043	0.046491293	4.795446641	31.99091485	7.391785417	6032.720161	0.089701874	11.60944516	6071.279988	38.51776102	205.2153361
8	0	6869	-45.94084565	276.5314331	8324428869	4.246949885	168.6473608	3.255090366	581.1470113	93.80295802	99.93151984	67.68308142	-179.9124976	761.059509	70.19315416	1100.855877	0.778447072	8324428869	0.062101965	15478.75018	152.8542247	21339.35021	590.8219136	78.86464583	8.427286675	0.804752372	2.098086091	2.641318842	3.828391102	0.461345247	0.392348455	0.992088654	0.941450534	-0.211444085	0.891114092	0.382937607	11.62831899	0.009176441	7.407216285	0.022908167	5.06027824	21.82298313	7.354658046	779.3025186	0.113452106	7.994846382	426.5783957	24.91516548	175.0374145
9	0	191.9999542	159.2148712	359.1556505	50819315.46	3.305036533	108.672941	1.988475057	384.8716242	257.838931	65.87082034	250.6664303	116.8284407	268.0431836	48.1608357	1260.199829	0.004651295	304915820.1	0.109375	5944.831713	45.74034993	1769.6265	33.01670042	30.78360226	10.10542929	0.506316633	2.560936748	2.57079371	3.273676993	0.390089511	0.298775849	0.940609266	0.837049591	-0.468120313	0.973160746	0.291509533	6.36537999	0.032846747	5.05837607	0.052203583	3.687465239	10.22225789	3.929229297	12.1875	0.380859375	0.5	3.5	9.984375	57.25
10	0	3138	-207.3525625	172.1893663	3102935514	4.491465276	212.8865602	2.254516849	327.5734965	-15.52705545	116.4128634	-17.85492071	-373.3363917	700.9098881	86.4746699	994.397229	-0.028896419	3102935514	0.048111291	19638.8705	223.4512849	25446.77122	20.47846926	104.8640874	13.96123245	0.764211726	2.847560516	2.980567136	5.48291463	0.38567341	0.300868057	0.984327316	0.915450571	-0.178281412	0.870608487	0.309288185	14.16635468	0.004562867	8.11545489	0.010486752	5.350532693	29.70632996	7.16513823	501.9738687	0.159966179	3.648801001	150.9732314	31.53274841	252.8671128
11	1	69182	15.06762618	320.9070574	94093902061	4.318396706	163.1477099	7.944685082	1452.391948	157.6363547	103.7215957	133.4065147	-139.4452497	1591.837198	66.80897965	1166.22993	1.629147246	94093902061	0.062418181	19970.32052	181.0866514	78008.5206	1567.347232	106.5039558	6.449935363	0.884816123	1.34859429	2.169280868	4.580467948	0.61435129	0.581316966	0.998530574	0.980579307	-0.378515956	0.97732413	0.43390829	12.49259433	0.016799927	6.889400681	0.051946492	5.209531171	28.23847279	8.475953506	3543.441676	0.051219127	34.49568121	4318.214622	32.04412951	196.0815675
12	0	2589	161.3055682	539.6531281	4578541264	4.461867362	182.1821723	3.096093814	786.3900871	321.8692611	116.0049782	289.447852	-10.91687026	797.3069574	79.24770899	1329.834333	0.705725729	4578541264	0.056185206	21121.00914	218.5217294	42891.19858	967.9729861	114.6407475	9.421766812	0.847217055	2.354120378	2.747407008	3.698998626	0.423850103	0.345091376	0.991597998	0.936159201	-0.233177665	0.92409065	0.346346409	13.86305653	0.007385436	7.77753983	0.026147753	5.307682505	31.01562857	7.296077748	355.9362688	0.137480212	5.058538807	145.4634994	33.84377378	240.6079567
13	0	2505	-4.808077055	176.7338952	2987217511	3.485768684	104.0396656	2.453533666	270.4032945	89.79729922	57.73523336	97.87928328	-111.5040046	381.907299	42.49912124	1092.017399	-0.290656578	2987217511	0.099870359	4843.846857	86.07352734	1825.785931	-48.539911	27.55470834	3.756553339	0.76040063	1.446674973	2.144892369	1.547040316	0.533084179	0.479009467	0.986084426	0.921750537	-0.214040448	0.855338772	0.441180663	8.951137006	0.017902333	6.229193824	0.037483246	4.362994413	7.82781542	6.813722488	265.8223553	0.106116709	7.60199298	250.1752495	7.814728388	90.30898204
14	0	11369	-60.45950754	430.9209182	15456008959	4.825558537	259.176508	5.256370713	1298.801183	146.9252323	162.1039688	92.97001646	-192.8303078	1491.631491	109.21986	1165.970459	1.373180031	15456008959	0.044410385	44049.62207	229.9844904	275544.4141	4731.429799	221.083347	17.43738921	0.85070774	2.714102695	3.00997813	9.858237322	0.434515327	0.363829835	0.995380738	0.958884835	-0.249608664	0.944336251	0.350262921	13.37898919	0.006705135	8.199761346	0.021425464	5.637524718	59.63018405	7.873160615	1212.649397	0.106662802	10.6371828	504.9016624	70.5229351	277.3573753
15	1	70005	-202.9633709	16.56439935	54437834248	3.472736903	75.78033537	7.699725193	531.35172	-123.8643087	70.82698781	-157.36224	-347.9003404	879.2520604	38.1232386	881.8320711	2.029162807	54437834248	0.136995196	10014.05205	95.47041887	19909.7666	723.276578	47.71332245	4.323862168	0.831092876	1.338708712	2.18600016	2.486249994	0.581001199	0.538954724	0.996779819	0.96572094	-0.218439476	0.861319951	0.439491303	9.198506008	0.040021002	5.931731971	0.110166326	4.192215221	13.00929615	7.267105864	4258.637254	0.06083333	27.01926411	9590.348675	16.09701355	107.2281123
16	0	5559	-244.7624208	176.9275335	5118727682	4.567640988	238.004792	2.678648216	499.1498024	-53.76566067	131.2867981	-75.65967733	-321.8547965	821.0045989	96.97222199	959.583288	0.603635691	5118727682	0.047183946	25440.66175	140.6753942	46607.27444	922.7777409	132.3267842	12.43807868	0.825818442	2.338037338	2.791307409	6.742854526	0.454607197	0.386096078	0.989553872	0.938271219	-0.248921068	0.934252657	0.375239934	10.51921615	0.006908761	7.817513942	0.022339722	5.398136738	36.19121573	7.644061344	614.5358877	0.11054792	8.931776125	262.2955568	40.76784987	169.7265695
17	1	114596	90.95542977	384.5767537	1.73E+11	4.148343146	135.0837991	4.115207562	809.846311	222.168826	88.49323851	205.2052912	-77.15249542	886.9988064	57.83460974	1227.674247	0.945699607	1.73E+11	0.069005824	13487.41834	190.0161602	23402.42013	591.4036902	75.18957195	2.932642375	0.924318919	1.157517542	1.997236866	1.559587962	0.598807955	0.561578963	0.997899722	0.970649813	-0.366464684	0.972142605	0.465007394	13.11277514	0.016385315	6.672044335	0.037972337	5.053703459	19.53055358	8.116841151	7237.034137	0.063152589	21.94264983	7907.791441	21.66939297	200.866758
18	0	45331	64.09016528	226.2502091	59192433793	3.433684238	69.65886146	12.36862567	923.9991714	139.3716252	56.73540674	121.8341302	-79.65134057	1003.650512	30.46081282	1142.708476	2.457068981	59192433793	0.128101186	7614.960306	102.7234414	16880.55541	518.1660445	32.74018655	6.509904533	0.662566856	1.696165463	2.41550522	3.52664365	0.520379356	0.464058358	0.996284249	0.961976047	-0.127187091	0.710758259	0.414863205	9.806169205	0.026718038	6.200679458	0.065619855	4.10802515	9.81252277	6.993171915	3580.974455	0.07899615	15.38192882	5806.954865	12.25427479	113.7524211
19	0	31157	-206.8544086	391.3667294	37999207096	5.107600577	356.6026673	2.160679666	738.0740686	81.68775932	187.9752257	69.66379258	-362.9395533	1101.013622	144.1047351	1104.356903	0.239855451	37999207096	0.031003716	49555.76043	403.94415	197354.4263	1589.758715	298.1360349	10.56256106	0.931389533	2.457661082	2.825334865	4.331802301	0.416502306	0.336163241	0.99489535	0.950011543	-0.291588962	0.97013762	0.336747013	18.22130318	0.003141438	8.685278555	0.007151062	6.051796854	77.17464899	8.138208597	4214.780659	0.135275561	5.440930816	965.9827647	79.34905862	431.7536669
20	1	59543	-253.7636919	129.4149514	48603609793	4.258530462	128.2618555	7.658449896	918.5552122	-113.0903685	121.0057069	-167.2073403	-393.1038385	1311.659051	64.80054076	903.4807561	2.031357884	48603609793	0.07684975	29668.78227	160.6431323	181733.8277	3776.072473	140.5963913	11.77771149	0.842163014	2.392482328	2.844808744	5.89818853	0.44207661	0.369168447	0.995927665	0.95853455	-0.180215777	0.861686106	0.354602093	11.33159344	0.012246644	7.480995208	0.031886506	4.990933939	38.0935257	7.378691539	6123.421175	0.10284032	9.327938227	4575.864652	47.5523866	190.9291101
21	0	9474	-70.84820894	424.4558699	13609274969	4.868231105	328.8764868	2.102699017	821.7844896	183.0353539	165.3774678	182.1067893	-221.4878837	1043.272373	130.4666458	1198.53523	0.123625182	13609274969	0.037289081	36914.04855	314.4453946	101544.7579	650.950845	222.3843881	14.75055923	0.875560525	2.752737962	3.004393527	6.865881896	0.40921708	0.330314191	0.992004544	0.941539995	-0.245670865	0.94545582	0.325019894	16.2021331	0.003967149	8.525657445	0.014049043	5.797632002	59.28373684	7.807668666	1264.762086	0.133498215	6.649374984	353.2767574	59.20671728	342.2729576
22	0	8444	92.54911033	545.4914274	14981424156	4.700881893	306.2521441	2.325202859	1022.738489	319.9404364	154.6692027	312.9292868	-38.18532124	1060.92381	123.1721664	1331.994519	0.301798198	14981424156	0.042504821	31966.64233	269.4640463	86434.92297	944.9853587	197.3456638	10.73565308	0.896840928	2.213626166	2.709878293	5.703925634	0.454210058	0.384157128	0.994502803	0.95341203	-0.291990504	0.963273945	0.382710445	14.92651739	0.005919961	8.004165902	0.016626501	5.627179133	52.02032923	7.792045475	960.9263382	0.113799898	7.70561361	358.9107058	51.25963295	285.3960208
23	0	11676	45.77864963	194.2977141	14398499631	3.175272609	72.65922295	4.70380923	391.4357944	108.7449336	47.66387935	93.09476239	-49.14247429	440.5782687	31.2131069	1110.482136	1.218774708	14398499631	0.139865453	3855.246973	47.41489675	1984.410571	113.5078206	19.00269611	2.295887374	0.781698208	1.093258895	1.886130593	1.065510118	0.599321874	0.563106343	0.993126941	0.945415441	-0.215601497	0.837780764	0.482504646	6.575118106	0.038845785	5.449968566	0.093175756	3.932433162	5.324645872	6.847977363	819.9967455	0.070229252	17.55369802	1633.06903	6.246377087	53.1822542
24	0	886	1088.140373	1500.035301	4620589510	4.701174213	220.5518178	4.417653311	2019.273009	1277.294531	132.0748906	1259.798596	840.10053	1179.172479	90.17059656	2283.66204	0.778077262	4620589510	0.045414244	29041.93334	326.9960964	67735.22686	981.9727071	128.5199821	35.18395257	0.56599125	4.516091006	3.558515796	13.87389508	0.300915115	0.209184945	0.985587999	0.918502785	-0.182845466	0.889390233	0.217773918	17.42337952	0.003885669	8.377811622	0.010423152	5.404900349	40.92598365	6.709632649	199.8352144	0.225547646	1.787326305	40.23702032	46.44185703	391.7471783
25	0	11641	225.2321895	603.0761275	23903949811	4.476554709	214.6905099	2.20723216	816.312306	426.1289365	117.3051029	433.629905	73.35580545	742.9565006	88.25191005	1432.97855	-0.142119647	23903949811	0.048661817	19583.78093	256.4496014	30989.22408	-91.8376658	119.2329551	6.080483559	0.902950321	1.833868304	2.46184714	2.606898818	0.480665011	0.414268327	0.993848633	0.946371975	-0.288086651	0.956645307	0.4024526	15.10441344	0.006386841	7.665611442	0.012873536	5.432464888	31.32835966	7.77274705	1330.23821	0.114271816	7.767655298	566.4722103	31.44449217	273.071901
26	1	23177	-7.644517788	386.6853453	32155937219	4.546882497	201.652666	4.186198592	901.1417923	166.9985052	124.0106562	137.9682662	-144.047365	1045.189157	83.92048552	1177.882517	1.071574256	32155937219	0.051143401	25521.71241	188.1709857	69372.43539	1519.455551	128.8107784	11.6471471	0.832184813	2.338216985	2.783266134	6.070892715	0.437967256	0.363556275	0.99408359	0.950895147	-0.221311858	0.919945483	0.365803378	12.6039331	0.006554486	7.91045844	0.014628732	5.376112973	35.11448137	7.606143275	2798.184623	0.120731096	6.216904849	1185.350606	40.93459817	214.6937913
27	1	13123	-40.74342321	376.0058158	18978911696	4.61037247	216.9113002	2.902739169	558.10085	192.117404	128.0910423	221.8009627	-323.5216426	881.6224927	90.78333265	1202.594154	-0.655329258	18978911696	0.047435657	25088.7932	470.5990312	63310.17803	-1221.134726	146.0560972	15.9136664	0.803523272	2.858050458	3.042580234	7.364965635	0.401562028	0.32137622	0.988470403	0.930698195	-0.189130675	0.889146697	0.317834678	20.92983895	0.004615935	8.359259542	0.01302423	5.527437597	40.49244091	7.612592446	1802.508497	0.137354911	5.106348042	622.498133	40.22735744	488.9548884
28	1	23306	-253.682456	123.4002066	20723115643	4.474543387	232.7874799	2.684723208	731.9158406	-68.3830926	121.6688186	-70.1050585	-378.7648623	1110.680703	92.78582737	942.9608331	0.389964725	20723115643	0.05018676	21265.07056	204.8397893	34665.44017	434.6414489	118.045549	10.72579543	0.832852665	2.369307741	2.817517195	4.917510644	0.438007548	0.363595978	0.995067015	0.952943236	-0.213705538	0.909670657	0.350254604	13.34137852	0.006324456	7.899884734	0.02125023	5.34878746	32.19283612	7.630821637	2674.568866	0.114758812	8.37386637	1169.652622	34.08445102	223.6032781
29	0	14577	51.77898617	848.3698429	29432295879	5.540007897	416.3170844	8.818677775	2870.588218	370.7576859	277.2353424	252.6282496	-463.2594007	3333.847619	179.2672271	1420.947373	1.891518769	29432295879	0.030297226	140114.8037	1212.794891	3174057.554	27658.4075	635.2868346	81.20262163	0.768105468	4.735059006	3.666526103	58.0863452	0.375185932	0.301574087	0.995900566	0.968265276	-0.25591025	0.963292628	0.289719678	32.77384982	0.004082961	9.386741894	0.018196677	6.31053242	179.1223641	8.371852305	1822.979968	0.125058652	10.37949351	441.6426562	224.3897729	1402.86609
30	1	4928	-202.0966676	247.6685477	5041512194	4.703732379	265.7233813	3.092279774	654.0605999	-4.678680536	148.2878073	-43.97739336	-340.6234503	994.6840502	109.3666846	1011.451497	0.796351074	5041512194	0.045127515	32369.60125	211.5353583	73721.58285	1524.497441	154.9876226	21.77893912	0.750093644	3.277416757	3.229747189	10.66421986	0.377582394	0.294229727	0.988009511	0.930535722	-0.178474695	0.881053857	0.293357348	13.34804704	0.005193422	8.325809921	0.017196959	5.459970757	44.19164042	7.368360794	732.9151786	0.148724671	6.159896668	222.3883929	51.91790875	256.9340503
31	0	42788	158.005323	347.1568777	65084354772	3.37977582	84.38301474	4.968919963	691.7690335	230.827814	59.75100089	206.0690723	43.57537822	648.1936552	37.75727946	1233.324356	1.418434987	65084354772	0.128912206	6151.860493	78.33162623	5629.175909	279.2308926	31.21093818	2.787293133	0.834032329	1.218035793	2.012709323	1.266686039	0.574973042	0.531728662	0.996239265	0.958328054	-0.22628311	0.865004833	0.46522605	8.439054417	0.0342309	5.787309383	0.092880247	4.128458892	8.499557827	6.98918797	3121.99182	0.072964191	17.23655595	5515.895485	9.91695389	86.19750865
32	1	6994	-224.1149847	166.3434019	6312464502	4.413727302	226.9100545	3.782459609	824.7782757	-63.00360622	128.7835737	-108.5760185	-322.734741	1147.513017	94.65321821	950.028558	1.004647616	6312464502	0.058136436	24592.01906	130.0715277	53902.16275	1392.440456	120.2481063	14.77637561	0.778599617	2.697459194	2.996400625	7.248643918	0.419077882	0.342264512	0.993325822	0.947298541	-0.18125913	0.869598336	0.329411623	10.18126483	0.008794422	7.779843346	0.030665799	5.166948635	33.75612049	7.313094544	845.612525	0.120905423	8.859630327	406.6062339	39.45221132	160.0593366
33	1	51534	319.8985207	556.5454035	1.09E+11	3.94077445	112.256099	4.352268533	867.1916446	449.3964552	74.54122956	461.9981772	-63.87981971	931.0714643	47.90533766	1452.749147	-0.819878702	1.09E+11	0.081747512	9729.999442	485.1343654	11451.91495	-281.5329753	51.2986017	3.161787461	0.8825122	1.090358297	2.01547105	1.940811588	0.643024782	0.610886337	0.997855344	0.973264894	-0.349363247	0.961840998	0.408798084	21.75071772	0.024143894	6.36060167	0.062930271	4.796174041	13.61509729	8.259513985	2385.700198	0.046293713	43.53022382	4212.776264	15.66834427	476.8300928
34	0	6254	69.46338112	213.7482446	8139047514	3.174772152	79.3824668	2.753094566	328.7626789	139.4527709	45.02632352	135.5307829	13.70318882	315.0594901	32.43921082	1140.795642	0.357788312	8139047514	0.125044832	3062.079795	37.58964879	731.8238782	22.8243132	16.42015043	1.529824221	0.828196839	0.900757186	1.656899227	0.69481364	0.636779226	0.610402803	0.992418108	0.942449897	-0.288609573	0.90327	0.502584759	5.818860396	0.034182352	5.303634762	0.066795674	4.025546871	4.487493662	6.921188108	441.0879437	0.070528932	17.44425984	782.0303806	4.979605326	41.92788615
35	0	31229	-112.6540096	198.6575	33551186460	4.288587909	156.3783477	4.272232346	702.1078452	28.77604197	97.99872758	8.318598617	-273.4708628	975.5787079	65.97424384	1036.513356	0.92487119	33551186460	0.061820702	15979.79205	167.955349	29581.74718	674.015495	83.59023098	8.074436406	0.821917174	1.919100968	2.568313831	4.262796706	0.492195006	0.431018199	0.995160437	0.956351084	-0.234896453	0.917252901	0.405846202	12.20913343	0.009762769	7.426979733	0.025520262	5.14718353	22.91616685	7.74868913	2870.669218	0.091923187	11.26916921	1930.598706	25.64422951	185.6530789
36	1	28170	376.9718221	1030.091595	78959784606	5.252653629	340.5798747	3.69350225	1883.261935	653.9925209	206.8110432	589.6648266	78.86327228	1804.398662	143.8493531	1674.208544	0.963460318	78959784606	0.031840707	67282.99035	592.8968174	472366.342	6499.818115	352.9589051	28.5242815	0.848823655	3.537786822	3.367681617	15.62071301	0.383486689	0.305278807	0.994874016	0.95610221	-0.227460814	0.944008271	0.298856708	22.6206974	0.003392601	9.134499411	0.010407892	6.109306904	95.37079665	8.174370929	3673.563294	0.130406933	8.950886833	896.9527157	107.7583603	667.5452254
37	0	3915	296.9292621	546.565054	7854134981	3.941941016	119.8097303	3.067946021	754.643211	413.1760746	74.59233857	404.1497172	175.039295	579.603916	50.35223961	1416.391452	0.391900848	7854134981	0.077749299	9098.128078	113.8641331	8713.252513	126.614607	55.87369668	5.321332836	0.826466544	1.677719774	2.363032761	2.385239324	0.508732083	0.448906056	0.991130134	0.937944595	-0.256394716	0.921212833	0.413454274	10.06103143	0.012791116	6.927509998	0.035695234	4.897077596	15.29875738	7.289497015	396.7103448	0.101330867	8.988297882	304.3885057	14.63772535	115.1236271
38	1	48546	53.80108414	336.173959	66245066013	3.926866239	134.5977536	4.554518781	830.5246384	162.4435789	89.88149139	123.7157146	-120.2718924	950.7965308	59.07489995	1168.153845	1.320648447	66245066013	0.087656368	13308.33159	150.650787	24505.26209	832.0336581	68.97814049	6.188887062	0.833667257	1.713219427	2.438942884	3.160360019	0.51465736	0.457869358	0.996043815	0.959644037	-0.217152162	0.885705355	0.41866439	11.61644693	0.018182727	6.810436177	0.052657513	4.726904032	18.79175689	7.431650898	3979.297038	0.081969617	14.79433517	4255.366045	21.37784591	165.3447246
39	1	74593	510.927014	856.915957	2.09E+11	4.476710015	144.2752283	13.4766403	2324.892443	663.8244328	113.9350187	633.5033418	58.12705708	2266.765386	63.94680416	1672.743644	2.342219159	2.09E+11	0.06185427	29759.5555	642.3694766	235356.3952	3462.890443	141.7312171	17.86814152	0.772825957	2.084128981	2.63315185	13.42144829	0.539372452	0.493121826	0.99798655	0.978886235	-0.284628915	0.953515721	0.414163711	24.72646187	0.01288729	7.522983795	0.031226025	5.328264245	39.89983965	8.327788813	4738.248723	0.063521359	24.15382887	4613.895553	47.7329155	675.3672999
40	0	1947	-7.238514613	212.7842557	2356012993	3.778934326	123.4118115	2.696447007	365.4233223	96.75062425	69.45653973	89.61890771	-98.75186116	464.1751835	50.33797765	1100.033383	0.38032568	2356012993	0.082249198	7211.51103	70.10210056	3472.43148	94.24081764	35.1955161	6.957571316	0.667625545	2.019739643	2.556211276	2.767232734	0.45374083	0.38012672	0.98194814	0.909367126	-0.145508242	0.791054341	0.376388742	7.938941302	0.01134257	6.862991587	0.024750992	4.54699712	10.53827186	6.693325442	254.2039034	0.13056184	5.537073485	160.1391885	11.66591775	81.77966102
41	1	7669	-98.59584738	232.4999316	8496409396	4.266279496	187.1699534	3.020192615	538.7345541	44.51098391	106.2591595	17.58156121	-216.4948338	755.2293879	76.92275015	1052.563598	0.772922493	8496409396	0.060943615	16886.93301	129.7818151	23824.61131	681.4858006	83.72838769	9.866828312	0.786762022	2.268727528	2.747047986	4.568022545	0.442270163	0.36850937	0.990281053	0.935379667	-0.192606352	0.876186726	0.364222679	10.54867638	0.009075235	7.485282515	0.028652594	5.052444324	23.398804	7.195700396	934.4333029	0.121845521	7.914542192	467.376581	27.09724106	154.4347373
42	1	7142	-191.5211383	265.6136586	7725023335	4.742035779	247.0361749	2.551505734	610.7785587	25.98478378	139.9393162	11.99494306	-333.4730766	944.2516354	102.3528316	1040.015895	0.398287882	7725023335	0.041119065	28988.28631	263.7795734	72777.00924	940.4142998	167.8337504	18.16859903	0.804483582	3.062614199	3.139132391	8.384900447	0.391785385	0.31176121	0.988704854	0.93135773	-0.201969006	0.908779243	0.30957961	15.04466583	0.003983039	8.494455294	0.013361614	5.647853789	46.50058737	7.558611923	1032.346962	0.14454592	6.810873804	293.6723607	46.47355517	288.066648
43	0	14506	31.08187902	537.8289693	23110438672	4.875969712	261.5916113	3.876417109	1207.460527	245.9830362	160.2557528	198.7348234	-133.5538771	1341.014404	111.1321842	1262.206051	1.014267843	23110438672	0.041216442	40690.38975	284.3351241	166015.3227	3019.15497	204.4551597	19.79347496	0.820693472	3.032482777	3.125816842	10.24969437	0.394395781	0.313472985	0.99380137	0.950365005	-0.20988857	0.917056754	0.313439	15.43087961	0.004643914	8.521811556	0.013840269	5.694914987	56.06215867	7.771594775	1928.250517	0.13292779	6.165078252	597.8857025	65.11863806	332.141183
44	0	4474	485.3724814	1069.325404	14378036371	5.118038202	331.4873091	2.291494565	1387.292695	779.3337863	181.8521674	777.1226854	326.7176623	1060.575032	135.5025779	1792.675978	0.081622811	14378036371	0.031126247	47658.44076	385.8236688	177568.568	459.4646085	282.6118528	16.91062209	0.886638899	3.07995501	3.10118305	6.877762422	0.379549992	0.296047134	0.99115963	0.936215879	-0.258648105	0.955430377	0.299536036	17.86999953	0.00272847	8.869123821	0.006730731	6.040404276	74.88061871	7.822963477	695.5011176	0.155453982	4.213681033	139.2588288	76.32433917	425.2306661
45	1	100121	-262.5487821	-0.930273952	71176825097	3.711103021	78.71318384	11.69352059	808.1931313	-168.4989615	90.52937672	-213.2859118	-445.4918641	1253.684995	41.18599513	843.153635	2.677943796	71176825097	0.12477001	19514.07514	147.1922611	100750.9448	2315.038069	87.375068	9.453916589	0.799891695	1.854123261	2.542291856	5.927027183	0.521058237	0.467042913	0.996575199	0.96670324	-0.181171835	0.833884213	0.411420568	11.30018127	0.030349254	6.483122768	0.084579325	4.419021057	24.20724615	7.180552201	7194.329591	0.07185635	17.90194127	12492.09819	31.29536549	169.5960288
46	1	19783	-197.6358332	-35.93042624	14937071845	3.187840411	81.56489098	4.487763471	253.2958527	-133.6297306	52.3723596	-155.2478892	-289.1399613	542.435814	35.17742389	868.9337372	1.27130647	14937071845	0.142686558	4448.3959	52.58431358	2545.03125	150.4666149	22.78301092	2.145111815	0.82585122	1.032253579	1.862428907	1.057888446	0.617113008	0.584182704	0.996026463	0.958736329	-0.246747282	0.872878384	0.475799079	6.885994824	0.045060009	5.385014763	0.121387914	3.953058852	6.232030685	6.943746923	1229.886923	0.062168878	24.10509903	2822.768185	7.222705832	58.3622302
47	1	28586	-204.2020088	38.35927381	22810807859	3.652486381	90.45919402	7.14147943	473.5943328	-113.784639	79.71401539	-151.2375482	-323.7465043	797.3408371	43.26382202	893.2923988	1.972580728	22810807859	0.118146399	12593.64358	88.67977385	34129.7949	1106.249559	64.0619133	3.715016917	0.888697511	1.24423115	2.115546468	2.131327822	0.598985991	0.561185158	0.996484778	0.964287986	-0.281841865	0.921067932	0.443620857	8.578030004	0.035370301	6.048328917	0.09669412	4.448623486	16.94423255	7.497365618	1616.712517	0.056556094	28.84048819	3377.33296	20.24712347	100.3172532
48	0	24955	33.99998147	366.613239	35218899896	4.327566547	197.9812496	2.681006349	589.5126219	180.8412053	108.1819225	160.8703785	-330.8974158	920.4100377	80.89284364	1187.979936	0.342516075	35218899896	0.05746359	16910.37711	482.0241999	25574.35365	425.9133626	97.75916587	6.327845323	0.878066792	1.864240075	2.496281546	2.749486264	0.478854979	0.411902775	0.995707959	0.954846057	-0.257176631	0.936069213	0.396904856	21.42798774	0.008758636	7.460245311	0.024260379	5.215797499	26.0217528	7.612918399	2677.221839	0.107281981	9.392622208	1434.003887	27.1697978	499.4843518
49	1	14825	-117.5197196	277.8712152	16580462305	4.523614662	199.5787974	5.242432548	1064.769113	44.62954339	127.5347591	-0.865968238	-283.3796534	1348.148766	85.11878248	1057.550139	1.317641686	16580462305	0.055588153	27161.41421	213.0946866	90276.87128	1986.140586	131.1056713	12.09643004	0.828230312	2.445887558	2.861968562	5.94240704	0.433141556	0.358326879	0.99610769	0.959050305	-0.207695387	0.902768877	0.352276145	13.5388822	0.007837313	7.867445599	0.022555685	5.313478798	35.80052534	7.565999519	1700.427993	0.114700033	8.005809429	824.0943676	43.55957901	247.6109275
50	1	16167	-76.91134666	182.8668433	17134244453	3.781450214	131.5981888	4.524565909	480.5981017	23.47403995	86.48982686	-16.56837034	-204.0524705	684.6505722	57.08204012	1029.479636	1.386546494	17134244453	0.099152243	12329.20976	119.4337678	24742.87891	896.627876	70.22890455	2.715483995	0.924980134	1.150880239	1.989244061	1.356392304	0.597680552	0.559022656	0.996830812	0.963214315	-0.328730912	0.950114999	0.457573035	10.1265446	0.029246362	6.159262911	0.093494958	4.61970858	18.23609714	7.563737223	1038.219769	0.064218455	24.73641242	1602.994309	19.81039864	128.7530154
51	0	631	-60.2058461	215.9741023	741397835.5	4.076289787	159.761608	2.678852099	406.0298427	78.60743665	88.27532311	71.31049076	-149.8389431	555.8687857	64.84355351	1083.954312	0.380377625	741397835.5	0.06605117	11562.94773	90.24779415	9325.511198	203.8843902	55.67651494	10.99255729	0.668095393	2.536597291	2.819355723	4.286058596	0.409678399	0.327952687	0.980583916	0.906502031	-0.19638127	0.874829993	0.326576571	8.889917999	0.00881911	7.182306316	0.023184841	4.806070952	16.66726806	6.501273795	97.13946117	0.153945263	4.394398246	41.67828843	18.59482973	111.5293185
52	1	43919	4.416530868	394.4465375	64352988816	4.638994227	213.4074724	2.74316338	720.4877801	200.9485594	122.6689364	200.0879413	-268.4692275	988.9570076	87.51008456	1210.481453	-0.054772853	64352988816	0.045890288	22987.90549	409.214147	49234.49608	-157.568593	134.7800939	8.204496933	0.885050149	2.147387121	2.646625233	3.405326868	0.446886291	0.372663926	0.994984387	0.950859746	-0.258382495	0.944302991	0.366120821	19.43112453	0.005401421	8.036944075	0.011322824	5.566617922	35.74614772	7.888359263	5258.249528	0.119726076	6.57312266	2015.455566	36.83296889	418.4841868
53	1	14144	-163.9115503	191.1562322	14344244253	4.416567549	192.7444375	10.54968962	1215.385826	-4.598566965	115.3667677	-33.84465357	-278.0486682	1493.434495	79.62571976	1007.053892	1.789779693	14344244253	0.055667812	23333.52764	167.2051989	194702.0057	2832.867948	126.3677788	11.80580717	0.827660107	2.461290374	2.836339424	5.503280722	0.425667767	0.348088743	0.996908515	0.96247585	-0.202118378	0.892408686	0.342330022	11.77023614	0.006968433	7.795841941	0.018067454	5.241019674	34.54339648	7.413765064	1784.699519	0.126180679	6.398169491	787.365526	37.44023339	189.1789451
54	0	587	-86.40456842	518.0759153	832990642.6	4.960721448	368.9961512	2.247804961	763.3781485	168.999263	194.4147084	119.5511793	-171.4166411	934.7947895	149.3600341	1191.244781	0.590755772	832990642.6	0.036396194	52504.85016	231.9736008	202973.9315	3572.0983	281.5360819	26.61860753	0.825610474	3.796631204	3.328514297	11.56294121	0.335179879	0.244337456	0.983171266	0.914725759	-0.314500364	0.974533638	0.248673861	12.96555806	0.00462617	8.188437787	0.018671843	5.714882573	77.03867236	6.931291509	114.9386712	0.195806936	3.331576549	21.36456559	84.20207854	288.1516184
55	0	33056	-150.0140401	211.6590093	35329067299	4.513602792	173.0383594	3.219378054	602.938994	24.19392993	109.6296761	15.17112566	-357.3655454	960.3045394	73.3835953	1033.810494	0.33616125	35329067299	0.052449122	19790.9305	281.0986936	38933.57145	361.698699	108.2340512	8.902671418	0.846989961	2.239188496	2.706453768	3.712955449	0.437385221	0.361349975	0.994565853	0.948929677	-0.222498542	0.916980878	0.358848041	16.0078144	0.006265212	7.921747688	0.014799792	5.394142637	29.28418064	7.649328473	4110.150169	0.124339006	5.9616928	1733.758168	31.73315902	302.7984632
56	0	30951	104.7626151	529.7567123	51057675926	4.515408233	157.5614349	12.56417559	1919.539961	267.518846	141.6066533	203.3989135	-201.8420967	2121.382058	76.70281804	1284.378948	2.527137268	51057675926	0.066121112	43025.25769	407.2188133	382604.4125	5605.058441	173.2106984	28.39924311	0.708995474	2.957736122	3.091080863	19.43407311	0.43835233	0.370270634	0.996484678	0.968721271	-0.179952853	0.874259081	0.355242068	19.26004595	0.010614414	7.869178087	0.032035548	5.232119128	50.40248536	7.650375526	3029.997254	0.097896587	11.34099387	2046.514523	68.95841974	477.0986721
[truncated: 57 more columns]
