# Supplementary material for: Differentiation of Brain Abscess From Cystic Glioma Using Conventional MRI Based on Deep Transfer Learning Features and Hand-Crafted Radiomics Features
Source: Front Med (Lausanne). 2021 Nov 12;8:748144. doi: 10.3389/fmed.2021.748144 (PMC8636043; doi:10.3389/fmed.2021.748144)
Supplement: Supplementary file 2 [file Presentation_1.ZIP › Intermediate data/t1/test_HCR_10.csv]

	label	original_ngtdm_Strength	original_glcm_MaximumProbability	original_firstorder_Maximum	original_firstorder_Minimum	original_shape_VoxelVolume	original_firstorder_Range	original_glszm_GrayLevelNonUniformity	original_glcm_ClusterProminence	original_glszm_SmallAreaEmphasis	original_firstorder_Mean
0	1	0.564324417	-0.803877422	-0.246293614	-0.679130463	-0.852520318	0.052337133	-0.861511595	-0.152205127	0.179963291	-0.410229106
1	0	-0.545551461	1.897627648	-0.229564402	1.814388876	-0.27964009	-1.040418195	-0.979491455	-0.307614901	-3.5882204	0.960020902
2	0	-0.403375662	-0.619754719	-1.019656449	-0.220603407	-0.820556031	-0.93643702	-0.838249866	-0.295332527	-0.639149082	-0.499264851
3	0	0.093321034	-0.851243262	-0.051277388	-0.891985711	-0.702803215	0.344944706	-0.547820107	-0.075191066	0.071542373	0.245104027
4	1	-0.48157551	-0.345167654	-0.255077971	0.933979768	-0.5193919	-0.674483811	-0.726447463	-0.292865777	-0.725758504	0.785773366
5	1	-0.538469379	-0.389185199	-0.45471845	-0.423875418	0.624677948	-0.27274561	1.179652574	-0.191132584	-0.055102629	-0.574596481
6	0	-0.314265054	2.628956069	-0.068721247	0.380762828	-0.193222497	-0.239186288	-0.441488619	-0.174922147	-1.260499707	0.044117073
7	1	-0.484452551	0.284963985	-0.195549631	-1.193288059	1.70194912	0.332649179	1.80677733	-0.040478782	0.09553748	-1.162461477
8	0	-0.310071446	-0.471157277	-0.53097864	-0.097782834	-0.672136371	-0.495250687	-0.650907809	-0.26387148	-0.631152923	-0.319324742
9	0	2.030966018	0.468111203	-0.918648924	1.2384887	-0.934652417	-1.483310251	-1.153216616	-0.310777915	1.939481538	0.343999744
10	0	-0.268765649	-0.869412198	-1.031820431	-0.968801322	-0.818826106	-0.615797219	-0.757409354	-0.254026452	-0.033478224	-0.761430663
11	1	-0.127135238	0.459868361	1.189847271	0.084447605	1.777790583	1.169720225	0.984259636	-0.128041829	1.07468987	-0.06119688
12	0	0.100649605	-0.367289798	-0.125595965	0.663231294	-0.840410846	-0.422606768	-0.970780324	-0.212214114	0.215955045	0.60292396
13	0	-0.475865131	-0.003851665	-1.144739268	0.210271466	-0.843713429	-1.255113896	-1.083681978	-0.310643307	-2.376359365	-0.335522723
14	0	0.838725556	-0.518695643	0.886484856	-0.155953783	-0.495212274	0.96889684	-0.306029682	0.345429573	1.094512094	-0.104510243
15	1	-0.552386038	2.326510398	-0.629331036	-0.854258747	1.810148035	-0.258379665	1.352245444	-0.267298032	-0.274805671	-1.199522086
16	0	-0.139246619	-0.489382738	-0.692934154	-0.73697153	-0.723640942	-0.375114058	-0.740821545	-0.203307097	-0.237006426	-0.91605896
17	1	-0.574503104	0.011829551	-0.079266769	0.364961763	3.563308576	-0.242854325	0.950102246	-0.258926533	-0.081437243	0.199757882
18	0	-0.491838299	0.89826319	0.146200481	0.353709067	0.840053549	-0.009071329	1.38093072	-0.274558711	0.0174381	-0.135055327
19	0	-0.442122023	-0.97636096	-0.221026599	-0.921982709	0.282781958	0.186055175	0.534663389	0.158016934	-0.150737198	-0.368315873
20	1	-0.424688989	-0.183294124	0.13544793	-1.057817272	1.398819166	0.608212049	2.54721778	0.120576109	0.585862065	-1.155954701
21	0	-0.166429537	-0.755198164	-0.055687261	-0.285003395	-0.569716977	0.070335288	-0.361205314	-0.071628105	-0.420592257	0.041510946
22	0	-0.030445707	-0.672559806	0.341223912	0.540437132	-0.610212937	0.105710732	-0.662878558	-0.107844686	0.584773154	0.595124228
23	0	-0.564764051	1.781759409	-0.905683805	0.491095333	-0.483142119	-1.137530746	-0.737896608	-0.310263101	-2.081636523	-0.258902762
24	0	1.980664167	-0.871451339	2.309513598	4.495497691	-0.907366788	0.342694219	-0.983540998	-0.152665763	1.136023238	4.466448308
25	0	-0.416084741	-0.792887223	-0.066495559	1.042724525	-0.484518195	-0.53153113	-0.628734918	-0.240741814	-0.704185855	1.024526577
26	1	-0.409451734	-0.736612198	0.101054084	0.06372355	-0.030963441	0.074176737	0.110441245	-0.148741557	0.884682011	-0.023338454
27	1	-0.456023576	-0.788055678	-0.576497908	-0.744477602	-0.426251192	-0.253629055	-0.072767416	-0.163272109	-0.387349703	0.078236708
28	1	-0.427610243	-0.524313988	-0.233189927	-0.993246587	-0.025891617	0.205429081	0.671862198	-0.231930336	-0.053226244	-0.975168558
29	0	4.954514104	-0.622216885	3.990975616	-1.373738901	-0.36908505	4.660902905	-0.269817663	7.292840769	1.999652117	0.800617726
30	1	0.014011576	-0.654269804	-0.386964497	-0.821489756	-0.748449632	-0.027041116	-0.593799623	-0.138317138	0.93583293	-0.717562281
31	0	-0.570554891	1.772284811	-0.31248527	0.908618536	0.740071776	-0.721446414	0.144985164	-0.301527007	-1.122991049	0.234772877
32	1	0.172077999	-0.222432384	-0.04977413	-0.74093406	-0.667221813	0.279245135	-0.437088958	-0.185822067	0.456212178	-0.953415129
33	1	-0.515754254	0.812029853	0.033997977	0.424730728	1.083933589	-0.154527815	0.218427186	-0.287570554	0.178085069	1.118615176
34	0	-0.56024964	0.935962253	-1.029471636	0.774099326	-0.696315998	-1.389084342	-1.026801477	-0.313265411	-1.019510933	-0.134727192
35	0	-0.46100495	-0.38740839	-0.292064727	-0.519090999	0.285612744	-0.065330348	0.445155116	-0.244115378	0.123263298	-0.582278927
36	1	0.009359387	-0.871940604	2.040873436	1.067525522	0.165343674	1.595717046	1.211065654	0.817189678	1.233690807	1.945955531
37	0	-0.372884828	-0.061178836	-0.188300315	1.500621414	-0.788277212	-0.858907882	-0.959927695	-0.294134821	-1.179234375	0.972148125
38	1	-0.520883788	0.482665089	-0.038424291	0.170788276	0.966455988	-0.114996587	1.408229758	-0.256283144	-0.083995691	-0.041757549
39	1	0.03053278	-0.20447044	2.913153078	0.974147055	1.990531981	2.522351398	1.577520635	0.249103395	1.513616988	1.985713565
40	0	-0.403004191	-0.412072694	-0.957061935	0.267696391	-0.865652018	-1.090239903	-0.946027212	-0.306696482	-0.152506372	-0.307405044
41	1	-0.384105412	-0.286979684	-0.614748946	-0.262518899	-0.640683198	-0.506934898	-0.396117681	-0.257914588	0.104452887	-0.51865037
42	1	-0.218663159	-0.777238485	-0.472452349	-0.789290489	-0.661402976	-0.128113286	-0.365106204	-0.140581175	-0.256797896	-0.593566146
43	0	-0.046331786	-0.761891868	0.706074777	0.110977391	-0.371876519	0.667043442	0.02333972	0.082900614	0.567398932	0.296057179
44	0	0.452338503	-0.989837596	1.061267492	2.183653171	-0.766299308	0.105011742	-0.754788111	0.110592448	-0.305846644	2.452807344
45	1	-0.498463908	1.506140975	-0.082532021	-1.293728865	2.994202729	0.492025591	3.558602929	-0.073530786	0.697320672	-1.380014557
46	1	-0.538894573	2.686296513	-1.178528766	-0.589651436	-0.164403528	-0.933396893	-0.536308199	-0.308919356	-0.916629715	-1.23901125
47	1	-0.472912799	1.894565057	-0.743409643	-0.74549019	0.181699324	-0.422538869	-0.029715538	-0.233214217	0.23539979	-1.158762174
48	0	-0.483895806	-0.427802709	-0.514455434	-0.777691879	0.038941235	-0.1758945	0.007203484	-0.253720651	-0.530825095	0.032638304
49	1	0.076111957	-0.482458541	0.424240046	-0.563711855	-0.359334567	0.681341497	-0.129999707	-0.098635967	0.84618451	-0.518170942
50	1	-0.434869004	1.791993651	-0.729576258	-0.206488962	-0.306571869	-0.648382697	-0.657756042	-0.255713603	-0.441214941	-0.603719028
51	0	0.382638963	-0.462286566	-0.876858597	0.037643155	-0.917392487	-0.906475724	-1.058720826	-0.292667306	-0.019718632	-0.380772004
52	1	-0.544578381	-0.842606091	-0.255761884	-0.496567841	0.784538699	-0.038518747	0.870819953	-0.197009941	-0.222768838	0.113947909
53	1	0.589859625	-0.626360028	0.721728308	-0.539705583	-0.38610908	0.972510261	0.029373466	0.151659379	0.046713133	-0.71723832
54	0	3.8335274	-0.606982131	-0.171047638	-0.059524644	-0.919122412	-0.147065857	-1.079698816	0.171486258	1.759421598	-0.015247841
55	0	-0.516971507	-0.731127679	-0.487936544	-0.896882067	0.357443928	-0.09594148	0.863246071	-0.221700103	-0.161279384	-0.600807955
56	0	0.465521527	-0.178515545	2.112527416	-0.196535298	0.274682766	2.230987035	0.870432279	0.602040392	1.536312348	0.383143137
