# Supplementary material for: Differentiation of Brain Abscess From Cystic Glioma Using Conventional MRI Based on Deep Transfer Learning Features and Hand-Crafted Radiomics Features
Source: Front Med (Lausanne). 2021 Nov 12;8:748144. doi: 10.3389/fmed.2021.748144 (PMC8636043; doi:10.3389/fmed.2021.748144)
Supplement: Supplementary file 2 [file Presentation_1.ZIP › Intermediate data/t1/test_Resnet50.csv]

	label	1	2	3	4	5	6	7	8	9	10	11	12	13	14	15	16	17	18	19	20	21	22	23	24	25	26	27	28	29	30	31	32	33	34	35	36	37	38	39	40	41	42	43	44	45	46	47	48
0	1	2.80E-09	4.94E-07	5.70E-12	4.56E-08	4.88E-09	5.23E-10	1.12E-09	9.21E-11	6.59E-11	3.79E-10	1.69E-09	1.34E-09	8.87E-10	1.18E-10	2.62E-10	1.04E-08	8.35E-09	9.90E-09	1.46E-08	8.04E-09	1.80E-10	1.28E-08	3.66E-10	6.32E-09	1.28E-10	5.41E-10	6.06E-11	5.50E-10	9.65E-10	8.31E-09	1.08E-09	1.16E-09	8.82E-10	1.19E-10	3.98E-10	5.87E-11	8.37E-10	4.20E-11	8.71E-11	2.07E-11	2.11E-08	3.10E-09	5.93E-10	2.38E-08	7.97E-12	1.11E-11	8.31E-11	3.68E-11
1	0	1.86E-05	0.000203626	4.42E-05	1.39E-05	1.26E-05	6.13E-06	1.72E-05	1.17E-05	8.33E-07	1.66E-05	0.003235597	5.36E-05	0.000356248	1.28E-05	5.70E-05	0.761119246	8.96E-06	0.00026762	0.00020093	1.63E-05	7.39E-05	8.92E-05	7.18E-06	8.66E-06	1.45E-05	3.85E-05	5.48E-07	3.79E-07	1.57E-06	1.50E-05	6.65E-05	0.000130277	1.25E-06	1.89E-05	6.81E-06	2.15E-05	1.02E-05	3.24E-05	2.74E-05	1.82E-05	7.63E-06	9.01E-06	2.76E-05	6.30E-06	6.60E-06	1.01E-06	7.06E-05	1.35E-06
2	0	4.41E-09	1.06E-05	1.14E-10	8.63E-07	2.92E-08	1.21E-09	8.96E-09	7.80E-10	1.16E-09	1.10E-09	1.33E-09	1.22E-08	1.18E-07	7.76E-10	1.03E-08	8.69E-08	3.76E-09	4.32E-08	1.04E-07	1.19E-07	1.68E-09	1.72E-08	6.12E-10	2.42E-08	9.50E-10	6.99E-09	3.68E-11	1.66E-09	1.77E-09	2.30E-08	7.27E-09	1.78E-09	1.15E-09	8.26E-10	2.77E-09	4.20E-10	4.49E-09	2.14E-10	9.41E-10	2.42E-10	2.46E-08	4.87E-08	1.52E-08	3.74E-08	5.34E-11	9.93E-11	5.33E-10	1.17E-10
3	0	2.84E-10	6.21E-08	1.17E-13	3.74E-09	4.70E-10	6.08E-11	8.51E-11	2.18E-11	3.09E-12	6.08E-11	1.50E-11	6.82E-11	2.40E-11	7.98E-12	2.71E-11	2.57E-10	3.56E-09	3.11E-10	1.72E-09	9.65E-10	8.87E-12	2.97E-10	5.41E-11	9.22E-10	4.20E-12	3.82E-11	1.34E-12	1.96E-10	2.35E-10	2.03E-09	6.12E-11	1.11E-10	2.67E-11	1.65E-12	1.04E-11	6.08E-12	5.83E-11	1.48E-12	3.83E-12	5.48E-13	1.65E-09	6.90E-11	3.13E-11	1.98E-09	3.53E-13	5.51E-13	2.01E-12	2.48E-12
4	1	3.45E-05	0.000166943	6.28E-08	0.000125062	1.38E-05	1.25E-05	1.18E-05	3.11E-06	5.82E-06	5.87E-06	6.66E-06	5.44E-06	6.06E-06	9.38E-07	5.92E-07	5.40E-06	3.34E-06	6.20E-06	1.73E-05	5.07E-06	5.53E-07	7.16E-06	4.82E-06	1.76E-05	1.65E-06	2.67E-06	2.11E-07	1.63E-06	2.88E-06	2.35E-05	4.63E-06	4.38E-07	1.55E-06	1.68E-06	2.24E-06	3.19E-07	5.58E-06	2.60E-07	1.84E-07	3.37E-07	4.57E-05	8.92E-06	5.27E-06	2.84E-05	6.81E-07	4.64E-08	2.71E-07	2.34E-07
5	1	2.54E-09	3.38E-07	2.79E-13	1.78E-08	2.81E-09	8.66E-10	5.44E-10	8.07E-11	7.10E-12	3.89E-10	2.77E-10	6.72E-10	4.59E-10	8.66E-11	7.96E-11	1.48E-09	3.53E-08	8.08E-09	2.11E-08	8.09E-09	9.67E-12	1.23E-09	5.87E-10	3.52E-09	1.54E-10	1.31E-10	1.62E-11	5.63E-10	5.58E-09	1.10E-08	4.69E-10	8.28E-10	7.01E-10	2.12E-11	2.18E-10	1.64E-11	3.98E-10	5.86E-12	1.90E-11	1.54E-12	1.17E-07	6.33E-10	1.20E-10	7.71E-09	3.22E-12	7.12E-13	3.81E-12	6.04E-12
6	0	1.73E-07	8.00E-06	1.17E-07	2.77E-07	1.26E-07	2.64E-07	1.53E-06	4.80E-08	1.27E-07	2.99E-07	0.000986992	8.22E-06	0.000190266	1.14E-07	0.000286452	0.956012785	4.88E-06	1.61E-05	1.40E-06	6.09E-06	6.91E-06	1.54E-05	1.33E-07	1.21E-07	8.85E-08	5.83E-07	5.35E-07	3.90E-08	3.56E-08	1.05E-07	1.64E-06	2.71E-06	7.23E-10	1.16E-08	9.21E-08	1.23E-07	5.91E-08	1.01E-08	4.01E-08	2.33E-08	9.03E-08	7.71E-08	8.34E-08	1.84E-08	1.46E-08	3.82E-09	6.75E-08	1.81E-08
7	1	4.51E-13	1.71E-09	1.61E-16	4.48E-11	1.73E-12	6.88E-13	5.42E-14	1.86E-13	1.68E-14	6.57E-13	1.18E-13	2.97E-14	1.33E-13	4.67E-14	3.81E-13	4.45E-12	2.75E-11	1.02E-12	4.70E-12	3.74E-12	6.22E-14	1.57E-12	1.87E-13	3.95E-12	3.14E-14	5.18E-14	2.43E-15	8.33E-13	8.22E-13	5.65E-12	1.00E-13	7.00E-13	1.66E-14	1.58E-15	7.90E-14	2.77E-14	2.36E-13	2.65E-16	1.33E-14	6.29E-17	5.59E-11	2.59E-14	1.61E-14	1.39E-11	2.58E-16	1.11E-16	1.54E-15	9.12E-16
8	0	8.94E-26	6.34E-21	1.33E-29	9.00E-23	9.21E-27	2.09E-26	6.46E-21	1.11E-21	4.85E-29	1.47E-23	3.40E-28	8.41E-23	1.26E-26	6.32E-21	6.19E-21	6.31E-24	2.31E-16	2.39E-19	3.21E-19	2.71E-16	8.42E-25	2.78E-23	1.47E-19	1.76E-21	5.05E-22	9.66E-29	8.61E-24	6.35E-23	5.22E-21	3.03E-22	1.14E-22	1.10E-20	5.83E-22	9.63E-29	1.75E-24	2.30E-27	1.28E-19	9.50E-31	1.05E-22	2.65E-27	3.60E-15	2.06E-22	1.10E-21	2.66E-25	6.98E-34	1.80E-24	3.92E-37	4.70E-31
9	0	1.09E-06	4.54E-06	7.30E-09	1.00E-06	5.02E-07	1.19E-07	1.51E-06	2.16E-07	3.91E-09	3.35E-07	2.72E-08	1.63E-06	7.51E-08	1.08E-07	1.53E-07	5.29E-06	2.02E-05	2.42E-06	2.57E-06	2.83E-06	1.44E-07	9.40E-07	4.87E-07	8.82E-07	4.19E-08	1.43E-07	2.50E-08	6.21E-07	5.72E-07	6.65E-07	8.32E-08	4.19E-06	5.10E-07	2.38E-08	1.01E-07	4.42E-08	1.72E-06	2.94E-08	1.90E-07	1.61E-08	2.60E-06	1.04E-06	1.58E-07	5.85E-07	6.44E-09	1.90E-08	1.22E-08	3.76E-08
10	0	6.99E-09	7.72E-06	1.27E-10	5.33E-07	2.80E-08	2.39E-09	1.81E-08	9.52E-10	2.33E-09	3.84E-09	8.02E-09	1.96E-08	2.74E-08	3.07E-09	3.28E-09	1.25E-07	8.62E-09	1.34E-07	1.66E-07	3.06E-08	1.32E-09	2.14E-08	1.41E-09	5.34E-08	1.36E-09	1.28E-08	3.03E-10	3.50E-09	3.10E-09	6.53E-08	1.43E-08	3.52E-09	1.83E-09	1.12E-09	4.80E-09	5.54E-10	3.45E-09	2.82E-10	6.88E-10	2.59E-10	5.91E-08	5.31E-08	1.68E-08	8.36E-08	8.42E-11	2.38E-10	4.75E-10	1.67E-10
11	1	5.57E-10	2.83E-07	7.75E-13	5.11E-09	6.65E-10	8.00E-11	4.22E-11	6.33E-11	5.85E-11	9.51E-11	1.31E-10	6.91E-11	1.32E-10	1.98E-11	2.03E-10	5.70E-09	4.60E-10	4.10E-10	4.35E-09	7.92E-10	1.49E-10	8.97E-10	1.48E-10	3.58E-10	1.42E-11	2.37E-10	1.15E-12	4.24E-10	2.29E-10	2.19E-09	1.46E-10	1.39E-10	1.17E-11	7.34E-12	5.24E-11	4.95E-11	1.14E-10	6.80E-13	6.40E-12	1.11E-12	1.12E-09	2.71E-11	4.38E-11	1.70E-09	1.71E-12	1.66E-13	7.64E-12	1.34E-12
12	0	0	0	0	0	0	0	0	0	0	0	0	0	0	0	0	0	0	0	0	0	0	0	0	0	0	0	0	0	0	0	0	0	0	0	0	0	0	0	0	0	0	0	0	0	0	0	0	0
13	0	5.74E-10	5.65E-07	8.70E-12	1.83E-08	7.46E-10	3.30E-10	2.29E-10	1.53E-10	6.14E-11	3.97E-10	1.49E-11	2.08E-10	1.37E-10	5.51E-11	2.82E-10	8.62E-10	7.67E-10	5.44E-10	3.72E-09	1.80E-09	2.03E-10	6.21E-10	1.41E-10	4.02E-09	4.48E-11	2.74E-10	3.77E-12	5.73E-10	1.47E-10	2.98E-09	2.15E-10	1.16E-10	6.07E-11	2.05E-11	7.80E-11	7.17E-11	2.75E-10	8.64E-12	4.11E-11	1.19E-11	1.97E-09	3.20E-10	3.07E-10	5.80E-09	8.63E-12	5.52E-12	4.23E-11	1.31E-11
14	0	2.02E-14	3.64E-11	1.25E-18	2.83E-13	2.66E-14	7.92E-15	2.37E-15	2.79E-16	1.20E-16	1.28E-15	2.80E-15	2.44E-15	2.26E-15	6.59E-16	4.10E-15	1.35E-14	4.59E-12	8.69E-14	3.03E-13	4.01E-13	1.24E-16	2.56E-13	6.37E-15	3.17E-14	2.23E-16	1.63E-15	4.28E-17	1.10E-14	4.14E-14	4.13E-13	1.56E-14	1.99E-14	1.11E-15	3.14E-17	4.60E-15	4.82E-17	1.64E-15	7.14E-18	3.06E-16	1.58E-18	4.93E-13	1.11E-15	3.04E-16	1.43E-13	1.77E-18	1.45E-18	1.54E-17	2.46E-17
15	1	0	0	0	0	0	0	0	0	0	0	0	0	0	0	0	0	1.66E-35	0	0	0	0	0	0	0	0	0	0	0	0	0	0	0	0	0	0	0	0	0	0	0	7.80E-38	0	0	0	0	0	0	0
16	0	5.34E-10	7.85E-07	4.63E-12	3.98E-08	5.75E-09	2.28E-10	4.90E-10	1.64E-10	2.04E-10	8.51E-09	9.66E-10	2.81E-09	1.05E-08	3.97E-11	1.96E-10	4.42E-06	3.95E-09	3.66E-07	1.29E-07	8.73E-10	1.23E-10	1.01E-07	4.67E-10	3.14E-09	5.89E-11	1.46E-09	7.93E-12	4.43E-11	5.52E-11	2.25E-08	9.36E-09	6.53E-10	5.06E-11	1.22E-10	7.71E-11	1.02E-10	7.50E-11	1.38E-12	6.75E-12	8.26E-13	2.44E-09	1.38E-10	2.25E-10	2.83E-09	1.87E-12	5.85E-12	2.02E-11	2.67E-12
17	1	5.66E-06	6.45E-05	1.66E-05	9.73E-07	5.34E-06	7.01E-07	2.04E-05	1.20E-05	2.16E-06	1.02E-05	0.002198856	0.000195062	0.00901214	1.73E-06	0.00112937	0.004119219	0.000210508	0.000366126	3.60E-06	0.00020707	0.007849162	0.000482779	2.58E-05	2.72E-05	1.82E-06	2.06E-05	1.22E-05	1.27E-06	1.25E-06	7.29E-06	0.000115252	1.69E-05	2.48E-07	3.00E-06	1.83E-05	2.10E-05	5.83E-06	5.31E-06	4.45E-05	1.82E-05	3.07E-06	2.83E-07	5.69E-05	2.04E-06	1.10E-06	5.92E-08	6.46E-06	9.37E-07
18	0	8.14E-35	3.47E-29	0	3.56E-31	5.08E-36	3.54E-38	7.72E-32	4.15E-36	0	1.46E-35	0	1.01E-32	1.16E-37	2.42E-31	3.65E-30	6.93E-33	8.87E-23	5.59E-26	6.01E-26	2.00E-24	0	1.92E-34	5.23E-30	2.01E-30	9.20E-33	0	3.42E-37	2.78E-32	2.15E-29	5.02E-31	1.91E-34	3.97E-30	5.56E-33	0	1.73E-33	0	5.39E-30	0	7.42E-35	0	1.25E-24	4.98E-34	1.08E-32	3.97E-37	0	2.97E-38	0	0
19	0	1.30E-35	6.42E-28	0	6.14E-30	9.09E-36	4.31E-36	1.28E-29	5.31E-32	0	9.30E-33	0	2.48E-30	7.90E-37	1.45E-29	1.41E-27	6.09E-32	2.18E-22	7.13E-26	5.57E-24	3.43E-21	3.95E-34	2.37E-32	9.95E-28	1.15E-29	4.50E-29	0	1.95E-33	3.19E-31	4.27E-29	1.25E-29	2.72E-31	4.98E-29	7.12E-30	0	3.45E-32	1.78E-37	2.32E-24	0	3.42E-31	1.12E-37	6.16E-20	1.20E-30	5.08E-30	3.26E-34	0	2.44E-34	0	0
20	1	6.89E-10	1.22E-07	8.98E-14	8.85E-09	6.44E-10	2.78E-10	5.61E-11	1.70E-11	2.00E-11	1.55E-10	5.20E-11	4.18E-11	2.80E-10	2.45E-11	1.05E-10	4.04E-10	6.40E-09	6.87E-10	4.67E-09	1.94E-09	3.54E-11	5.10E-10	1.53E-10	2.02E-09	6.59E-11	6.78E-11	5.41E-12	3.25E-10	1.36E-09	4.60E-09	1.05E-10	1.10E-10	4.48E-11	4.34E-12	3.17E-11	8.51E-12	1.15E-10	8.83E-13	4.91E-12	1.94E-13	2.44E-08	1.15E-10	2.45E-11	1.45E-09	9.38E-13	1.79E-13	5.02E-12	1.37E-12
21	0	1.36E-34	3.24E-29	1.25E-38	4.52E-31	2.20E-35	3.37E-36	2.51E-28	5.28E-30	3.96E-38	1.47E-30	6.45E-38	8.72E-31	2.77E-34	2.87E-28	5.59E-29	5.49E-33	1.56E-21	8.61E-26	1.13E-26	6.73E-24	2.92E-34	9.18E-32	2.46E-27	1.35E-28	1.23E-29	2.43E-38	7.36E-32	2.10E-31	8.85E-30	9.35E-30	1.04E-29	1.59E-28	2.44E-29	7.89E-38	2.17E-32	7.75E-37	3.97E-26	0	3.04E-31	1.72E-36	3.61E-22	9.66E-31	1.74E-29	1.22E-34	0	5.75E-33	0	0
22	0	6.92E-11	8.44E-08	1.21E-13	1.17E-09	4.00E-10	3.35E-11	6.53E-12	2.96E-12	3.88E-12	1.11E-11	4.14E-11	8.66E-12	7.45E-12	6.16E-12	4.96E-12	5.86E-10	1.67E-10	2.47E-10	6.51E-10	6.62E-11	2.11E-11	3.23E-10	2.27E-11	6.43E-10	3.99E-12	4.00E-11	4.57E-13	5.02E-11	9.55E-12	1.21E-09	3.40E-11	1.77E-11	2.34E-12	1.36E-12	1.77E-11	3.10E-12	2.76E-12	1.06E-13	4.74E-13	1.69E-13	4.34E-10	8.45E-12	1.28E-11	1.25E-09	1.14E-13	1.49E-13	1.35E-12	9.28E-13
23	0	2.20E-07	2.04E-05	5.55E-10	1.16E-06	4.00E-07	9.49E-08	8.03E-08	1.08E-08	2.40E-08	2.83E-08	3.99E-08	1.01E-08	2.74E-08	3.57E-09	1.43E-08	9.82E-07	5.80E-08	7.02E-08	7.96E-07	5.97E-08	2.73E-08	1.36E-07	4.69E-08	2.09E-07	2.14E-08	1.12E-07	9.60E-10	4.91E-08	4.18E-08	1.46E-06	9.23E-08	2.78E-08	9.68E-09	7.41E-09	2.02E-08	1.01E-08	1.30E-08	2.26E-09	1.71E-09	1.48E-09	1.26E-07	2.86E-08	3.82E-08	2.69E-07	4.54E-09	7.50E-10	3.73E-09	3.66E-09
24	0	0	0	0	0	0	0	0	0	0	0	0	0	0	0	0	0	0	0	0	0	0	0	0	0	0	0	0	0	0	0	0	0	0	0	0	0	0	0	0	0	0	0	0	0	0	0	0	0
25	0	1.17E-05	0.000430881	6.07E-07	1.53E-05	1.30E-05	6.23E-06	3.28E-05	1.20E-06	1.33E-06	5.96E-06	0.000109243	6.81E-06	1.44E-05	3.32E-07	8.50E-06	0.000647163	6.25E-06	7.35E-05	4.56E-06	2.27E-06	1.79E-05	6.64E-05	9.98E-06	2.48E-05	1.49E-06	6.33E-06	1.37E-06	6.40E-07	1.22E-06	1.78E-05	2.97E-05	8.33E-06	5.12E-07	4.65E-06	8.14E-06	1.34E-07	3.48E-06	3.55E-07	1.48E-07	3.97E-07	1.14E-06	4.33E-06	1.50E-06	2.34E-06	8.13E-07	1.18E-07	5.51E-07	3.58E-07
26	1	2.36E-10	1.33E-07	1.01E-13	2.74E-08	1.05E-09	9.44E-11	1.11E-11	1.28E-11	8.85E-13	2.76E-11	2.13E-11	2.55E-11	1.35E-11	1.11E-11	6.27E-12	3.00E-10	2.21E-09	4.77E-10	2.68E-09	5.72E-10	2.07E-11	1.91E-10	6.74E-11	6.85E-10	3.17E-11	4.99E-11	2.80E-13	8.66E-11	1.44E-10	2.93E-09	5.43E-11	1.04E-10	3.32E-11	3.67E-12	7.14E-11	3.48E-12	1.28E-10	4.78E-13	3.06E-12	1.49E-13	1.33E-08	5.27E-11	5.19E-11	1.54E-09	1.33E-13	1.45E-13	1.76E-12	6.61E-13
27	1	5.36E-13	3.15E-10	3.79E-17	2.88E-11	4.91E-13	7.19E-14	6.29E-14	2.75E-14	2.26E-15	3.97E-14	6.55E-15	8.78E-14	5.78E-14	1.67E-14	4.59E-14	3.53E-13	2.78E-11	1.54E-12	2.43E-11	4.64E-12	1.26E-14	1.34E-12	9.31E-14	2.60E-12	4.02E-15	4.88E-14	1.88E-15	5.69E-13	7.02E-13	1.20E-11	1.20E-13	4.40E-13	6.33E-14	1.41E-15	1.93E-14	1.06E-14	1.13E-13	1.24E-15	5.42E-15	1.81E-16	1.13E-11	1.69E-13	3.39E-14	6.72E-12	1.38E-16	2.50E-16	1.54E-15	1.91E-15
28	1	2.70E-09	1.43E-06	1.96E-12	2.64E-08	6.65E-08	1.03E-07	7.56E-10	6.54E-11	1.40E-09	2.71E-09	1.65E-07	4.59E-09	1.34E-08	3.95E-10	8.52E-10	1.07E-06	3.15E-08	1.37E-06	2.61E-07	6.27E-09	5.46E-11	4.04E-08	6.54E-10	3.04E-08	7.28E-10	6.81E-09	1.58E-10	1.01E-10	5.33E-09	6.97E-08	2.85E-08	1.51E-09	8.31E-10	3.28E-10	8.92E-10	6.59E-11	3.78E-10	1.11E-11	8.36E-12	2.04E-12	3.97E-07	6.52E-09	6.04E-10	4.75E-08	6.10E-11	1.62E-11	1.28E-10	2.67E-11
29	0	1.97E-15	9.68E-12	4.74E-20	4.61E-14	2.50E-15	1.05E-15	7.40E-16	1.84E-16	4.34E-18	8.11E-17	2.59E-16	4.50E-16	1.55E-16	3.73E-16	1.77E-15	1.16E-14	9.69E-12	9.29E-15	1.18E-13	1.94E-13	1.41E-17	1.79E-14	1.96E-15	5.55E-15	3.13E-17	4.34E-17	3.97E-18	2.69E-15	1.36E-14	6.34E-14	6.07E-16	4.22E-15	1.30E-16	8.25E-19	9.93E-16	8.19E-18	5.18E-16	1.44E-19	3.25E-17	3.29E-20	1.87E-13	5.87E-17	6.02E-17	2.73E-14	4.14E-20	2.44E-19	2.32E-19	5.54E-19
30	1	4.30E-11	4.43E-08	6.60E-15	2.89E-09	1.28E-10	4.82E-12	2.28E-12	7.09E-13	2.80E-13	4.15E-12	2.65E-11	4.29E-12	6.13E-12	3.59E-12	4.01E-12	3.57E-10	3.69E-10	8.05E-10	1.15E-09	1.29E-10	3.88E-13	1.21E-10	5.59E-12	6.54E-11	2.37E-12	1.05E-11	1.40E-13	4.76E-12	1.40E-11	2.65E-10	2.08E-11	1.15E-11	7.59E-12	1.35E-12	1.36E-11	4.66E-13	2.56E-12	8.36E-14	2.61E-13	2.73E-14	3.91E-09	6.39E-11	1.38E-11	1.22E-09	5.81E-15	3.31E-14	2.01E-13	8.54E-14
31	0	5.83E-10	5.14E-08	1.16E-13	6.36E-09	1.15E-09	1.89E-10	3.80E-11	1.01E-10	1.10E-10	1.19E-10	4.07E-11	3.64E-11	2.47E-11	1.66E-11	4.92E-12	1.08E-11	2.96E-10	9.83E-11	1.36E-09	1.73E-10	1.29E-11	9.66E-11	8.86E-11	4.96E-10	2.30E-11	7.79E-11	1.28E-12	1.18E-10	3.61E-10	1.22E-09	4.83E-11	1.41E-11	6.45E-12	1.46E-12	4.39E-11	1.35E-11	5.15E-11	4.34E-13	1.56E-12	2.10E-13	9.70E-09	2.27E-11	4.27E-11	2.70E-09	1.75E-12	1.32E-13	6.04E-12	2.21E-12
32	1	4.02E-09	3.52E-06	1.77E-11	2.20E-07	2.40E-08	2.53E-09	1.76E-09	1.20E-10	3.91E-10	2.92E-09	1.87E-08	6.07E-09	5.99E-08	4.29E-10	1.87E-09	3.01E-07	5.87E-08	4.00E-07	4.27E-07	3.04E-08	6.20E-10	2.52E-08	1.03E-09	5.00E-08	8.86E-10	8.54E-09	4.43E-10	1.09E-09	3.84E-09	6.66E-08	1.81E-08	3.05E-09	4.27E-09	1.25E-09	1.11E-09	4.63E-10	1.29E-09	1.36E-10	1.70E-10	2.53E-11	6.63E-08	8.96E-09	1.13E-09	1.87E-08	5.17E-11	1.86E-11	1.53E-10	3.98E-11
33	1	3.22E-15	1.14E-12	1.24E-18	2.58E-13	4.19E-15	2.44E-15	7.85E-13	4.96E-13	4.82E-17	1.02E-14	3.05E-17	2.39E-14	1.62E-16	8.47E-13	3.67E-13	3.29E-13	4.21E-10	2.46E-12	6.85E-12	1.73E-09	6.60E-15	3.96E-13	5.08E-13	4.14E-14	3.32E-14	1.50E-17	1.14E-15	5.03E-14	9.95E-14	2.65E-14	3.02E-14	1.28E-12	2.84E-14	3.19E-18	1.31E-15	1.60E-16	1.55E-12	8.96E-19	3.11E-14	6.36E-18	2.13E-09	7.29E-14	5.90E-14	1.93E-14	6.98E-20	3.23E-16	1.47E-20	2.98E-18
34	0	3.81E-05	0.02116482	0.000554749	3.51E-05	4.97E-05	4.51E-05	0.002299234	1.60E-05	1.05E-05	7.51E-05	0.090132788	0.005071952	0.041475292	3.64E-05	0.001671373	0.063151568	0.002258135	0.006848281	0.00044077	0.00015413	0.0506397	0.000605981	0.000100263	0.000280039	0.000123214	0.000498058	6.40E-05	8.18E-06	2.35E-05	0.000370201	0.00396511	0.00268361	2.03E-06	6.76E-05	5.90E-05	4.77E-05	1.87E-05	5.07E-05	6.92E-05	5.32E-05	1.62E-05	2.95E-05	0.000145146	8.66E-06	3.07E-05	4.73E-06	0.000185566	1.97E-05
35	0	1.15E-08	7.17E-06	1.01E-11	5.16E-08	3.00E-08	9.55E-09	7.25E-10	5.22E-09	1.02E-08	5.32E-08	1.01E-06	1.04E-09	6.09E-09	6.21E-10	6.87E-08	0.002999009	1.32E-08	2.12E-07	3.97E-07	3.42E-08	9.37E-09	2.40E-07	4.50E-09	1.41E-07	2.50E-09	5.53E-08	3.60E-10	2.10E-09	7.06E-09	6.47E-07	3.52E-08	5.42E-08	7.77E-10	1.01E-09	2.06E-09	7.59E-10	3.67E-10	2.37E-11	5.42E-11	4.51E-11	1.03E-07	1.27E-09	2.96E-09	4.33E-08	6.16E-11	3.43E-11	3.16E-10	1.04E-10
36	1	3.15E-17	2.26E-14	7.75E-22	4.72E-16	5.52E-17	9.63E-18	1.06E-15	4.57E-16	4.28E-20	9.98E-17	3.91E-20	6.30E-17	1.79E-18	3.01E-15	4.45E-15	2.69E-16	2.25E-12	3.70E-15	1.10E-13	4.08E-11	2.43E-18	4.59E-16	7.58E-16	1.71E-16	1.12E-17	1.71E-19	3.58E-19	7.09E-16	4.84E-16	2.28E-16	3.11E-17	2.87E-15	4.60E-17	1.07E-20	4.28E-18	4.09E-19	1.90E-15	1.77E-21	1.70E-17	3.74E-21	2.41E-12	4.31E-17	3.13E-16	4.11E-16	1.96E-22	3.42E-19	7.16E-23	4.97E-21
37	0	1.03E-06	0.000101064	6.85E-09	5.10E-06	6.98E-07	3.80E-07	6.66E-07	1.58E-07	1.32E-07	2.21E-07	3.61E-08	1.64E-07	1.43E-07	2.34E-08	2.32E-07	1.13E-07	3.44E-07	1.99E-07	8.04E-07	1.53E-06	1.62E-07	3.61E-07	2.03E-07	1.91E-06	5.64E-08	1.55E-07	8.40E-09	3.19E-07	1.41E-07	1.72E-06	1.67E-07	6.33E-08	4.95E-08	1.04E-08	1.52E-07	3.57E-08	3.72E-07	1.21E-08	4.02E-08	1.95E-08	5.09E-07	2.52E-07	1.37E-07	1.25E-06	2.10E-08	6.46E-09	1.57E-08	1.58E-08
38	1	3.42E-31	1.37E-25	2.17E-36	1.41E-27	1.87E-31	8.16E-32	1.61E-25	1.52E-26	1.96E-34	2.94E-28	2.24E-33	5.33E-27	3.91E-32	2.20E-25	1.16E-23	2.17E-28	2.69E-19	5.46E-23	3.12E-22	4.15E-18	8.73E-30	1.87E-28	6.57E-24	7.41E-26	3.87E-26	1.04E-35	7.71E-29	2.91E-27	1.85E-25	2.52E-27	2.58E-27	1.02E-24	2.67E-26	2.29E-34	1.25E-28	5.31E-33	1.80E-22	5.51E-36	3.34E-27	2.31E-33	7.64E-18	5.52E-27	8.03E-27	8.41E-31	0	2.90E-30	0	1.44E-37
39	1	3.05E-13	4.12E-11	5.46E-18	5.82E-12	9.64E-13	5.70E-14	8.44E-14	8.71E-14	1.58E-16	9.41E-14	1.21E-15	6.03E-14	4.56E-15	8.08E-14	9.75E-14	4.81E-13	1.02E-10	9.50E-13	1.73E-11	2.38E-10	1.38E-15	6.79E-14	3.63E-13	1.80E-13	7.06E-15	1.98E-15	2.35E-16	1.78E-13	1.23E-12	5.86E-13	3.20E-14	8.95E-13	2.41E-14	1.13E-16	1.70E-14	8.93E-16	2.84E-13	7.96E-17	4.55E-15	9.97E-18	1.72E-10	2.79E-14	9.14E-15	1.78E-12	1.01E-17	7.93E-17	1.69E-17	5.44E-17
40	0	0	0	0	0	0	0	0	0	0	0	0	0	0	0	0	0	0	0	0	0	0	0	0	0	0	0	0	0	0	0	0	0	0	0	0	0	0	0	0	0	0	0	0	0	0	0	0	0
41	1	5.81E-10	2.05E-07	1.72E-13	1.11E-08	9.66E-10	1.05E-10	6.97E-11	5.73E-11	1.93E-12	7.80E-11	3.57E-11	3.17E-10	9.29E-11	4.13E-11	1.05E-10	1.30E-09	3.08E-09	5.83E-09	1.91E-08	6.97E-09	1.99E-11	3.87E-10	8.92E-11	2.38E-09	4.77E-11	1.21E-10	2.08E-12	1.83E-10	6.39E-10	2.80E-09	1.63E-10	3.48E-10	2.98E-11	5.51E-12	5.33E-11	8.03E-12	8.20E-11	1.58E-12	4.84E-12	5.60E-13	5.78E-08	4.35E-10	2.77E-10	6.81E-09	1.52E-13	1.11E-12	1.59E-12	2.34E-12
42	1	1.48E-09	2.16E-07	6.30E-13	7.53E-08	3.91E-09	1.29E-10	5.56E-11	3.26E-11	1.19E-10	3.16E-10	1.93E-09	1.19E-09	9.32E-10	1.15E-10	1.62E-10	1.45E-07	3.49E-09	6.19E-08	3.04E-08	2.29E-09	3.36E-11	4.82E-09	5.08E-11	3.00E-09	9.71E-11	3.75E-09	9.42E-12	1.14E-10	3.36E-10	6.30E-09	2.33E-09	3.05E-10	1.15E-10	5.48E-11	2.50E-10	5.47E-11	6.32E-11	3.57E-12	4.21E-12	1.06E-12	3.86E-08	1.31E-09	1.88E-09	9.15E-08	3.38E-12	3.36E-12	3.14E-11	1.15E-11
43	0	4.48E-35	1.11E-28	0	1.86E-31	4.84E-36	2.29E-37	1.39E-29	7.50E-32	0	1.08E-32	0	3.42E-31	9.01E-37	3.91E-30	5.86E-29	3.36E-33	1.93E-22	1.95E-26	4.23E-26	5.48E-24	3.38E-34	5.46E-33	6.04E-28	1.38E-28	2.14E-29	0	1.93E-33	2.86E-31	5.04E-29	1.63E-29	1.93E-31	5.39E-29	3.63E-30	2.49E-38	1.29E-32	3.89E-38	3.80E-26	0	1.60E-32	1.93E-38	3.56E-22	1.20E-31	3.47E-30	6.14E-36	0	1.10E-34	0	0
44	0	2.49E-10	5.64E-09	1.43E-13	2.37E-10	1.52E-10	2.21E-11	1.91E-09	4.93E-10	2.15E-13	1.52E-10	2.52E-12	8.82E-10	1.06E-11	2.71E-10	1.51E-09	1.51E-09	5.98E-08	5.02E-09	7.82E-09	2.34E-07	1.62E-11	1.98E-10	2.04E-09	2.48E-10	2.87E-11	1.89E-12	1.12E-11	2.78E-10	1.28E-09	1.86E-10	8.58E-11	4.06E-09	7.86E-11	5.34E-13	2.22E-11	4.34E-12	1.17E-09	3.19E-13	6.63E-11	1.00E-12	4.32E-08	1.65E-10	1.16E-10	1.40E-10	3.11E-14	3.38E-12	1.32E-14	1.05E-12
45	1	8.85E-15	5.28E-11	4.60E-19	2.69E-13	2.51E-14	1.88E-15	2.94E-16	2.80E-16	1.55E-16	2.12E-15	6.05E-15	6.72E-16	1.07E-15	2.37E-16	8.38E-15	7.40E-14	6.10E-12	3.69E-14	3.68E-13	5.87E-13	1.38E-16	1.16E-13	1.52E-14	7.31E-14	1.93E-16	5.49E-16	1.36E-16	3.25E-14	5.76E-14	5.06E-13	7.59E-16	2.95E-14	5.35E-16	1.02E-17	1.33E-15	1.02E-16	1.92E-15	9.53E-19	1.50E-16	5.54E-20	3.25E-13	1.53E-16	5.54E-17	2.72E-14	1.19E-18	1.20E-18	3.71E-18	2.75E-18
46	1	9.32E-09	5.49E-06	5.86E-12	3.28E-08	1.90E-08	1.82E-08	9.70E-10	1.79E-10	1.72E-09	7.00E-09	4.18E-08	3.37E-10	1.12E-08	2.84E-10	2.01E-09	3.95E-07	1.24E-08	4.99E-08	6.39E-08	2.08E-09	7.84E-10	5.56E-09	4.04E-10	5.27E-08	1.59E-09	6.19E-09	5.43E-11	8.97E-10	3.19E-09	1.26E-07	5.99E-09	2.97E-09	3.00E-10	8.50E-10	1.04E-09	2.08E-10	2.17E-10	2.11E-11	1.61E-11	2.17E-11	1.57E-07	1.25E-09	5.99E-10	1.34E-08	7.40E-11	7.62E-12	1.00E-10	7.19E-11
47	1	9.33E-12	2.14E-08	4.80E-15	7.71E-11	2.30E-11	4.28E-12	1.42E-12	4.07E-13	5.55E-14	2.81E-12	4.51E-13	1.60E-13	4.15E-13	1.66E-13	8.83E-13	2.25E-11	1.03E-10	5.41E-12	2.54E-11	4.51E-12	5.30E-12	9.96E-12	3.06E-12	1.76E-11	2.79E-13	5.95E-13	5.32E-15	2.61E-12	9.49E-13	5.74E-11	1.16E-12	2.63E-12	3.14E-13	1.66E-13	2.00E-12	2.35E-13	2.35E-12	5.34E-15	1.83E-13	5.52E-15	2.18E-10	1.49E-13	3.87E-13	6.36E-11	1.69E-14	1.95E-15	3.48E-14	1.64E-14
48	0	9.45E-08	1.24E-05	3.93E-10	8.61E-07	3.71E-07	1.31E-07	5.13E-08	9.69E-09	5.34E-08	7.44E-08	4.62E-07	2.90E-08	2.10E-07	9.17E-09	3.91E-08	1.83E-05	1.42E-07	8.49E-07	2.38E-06	5.90E-08	1.74E-08	3.93E-07	1.16E-08	7.31E-07	6.00E-08	2.27E-07	1.15E-09	8.69E-09	6.08E-08	1.54E-06	2.16E-07	3.81E-08	2.67E-09	1.04E-08	2.89E-08	8.54E-09	1.21E-08	1.20E-09	3.87E-10	4.62E-10	1.42E-06	1.75E-08	1.14E-07	6.16E-07	6.58E-09	4.55E-10	1.81E-08	3.81E-09
49	1	0	0	0	0	0	0	0	0	0	0	0	0	0	0	0	0	0	0	0	0	0	0	0	0	0	0	0	0	0	0	0	0	0	0	0	0	0	0	0	0	0	0	0	0	0	0	0	0
50	1	1.42E-06	0.001442655	9.53E-06	5.62E-07	1.87E-06	1.05E-06	5.82E-05	8.35E-07	2.08E-06	3.86E-06	0.009201246	5.30E-05	0.000433764	1.08E-06	0.000559778	0.126990452	0.000265983	0.000310441	4.62E-06	1.79E-05	0.00319598	0.000210606	1.85E-05	3.65E-05	3.82E-06	1.47E-05	3.74E-06	1.99E-06	1.86E-06	8.48E-06	0.000102154	2.91E-05	2.72E-08	1.72E-06	1.71E-06	1.47E-06	2.92E-07	1.70E-07	3.83E-07	3.65E-07	3.88E-07	2.05E-06	2.44E-06	6.40E-07	1.03E-06	4.75E-07	8.72E-07	6.37E-07
51	0	8.25E-07	0.00013733	4.39E-08	9.73E-06	1.50E-06	4.60E-07	3.02E-06	1.55E-07	1.42E-07	4.52E-07	3.39E-06	2.41E-06	8.01E-07	2.06E-07	8.66E-08	2.37E-05	8.20E-07	7.83E-06	9.10E-06	4.28E-07	1.52E-07	4.65E-06	3.50E-07	7.85E-07	9.33E-08	4.84E-07	1.03E-07	1.53E-07	4.73E-07	3.31E-06	8.65E-07	9.46E-07	7.56E-07	4.19E-07	2.10E-07	8.95E-08	9.12E-07	1.43E-07	8.40E-08	5.17E-08	1.95E-06	4.37E-06	2.61E-07	2.04E-06	4.11E-08	4.26E-08	1.03E-07	7.48E-08
52	1	2.50E-11	2.04E-08	6.82E-16	2.37E-09	7.36E-11	3.46E-12	1.92E-12	7.57E-13	1.95E-13	2.63E-12	7.69E-13	3.03E-12	2.91E-12	8.97E-13	1.27E-12	1.45E-11	2.91E-10	8.60E-11	9.06E-10	2.34E-10	1.21E-13	1.64E-11	6.46E-12	9.32E-11	1.74E-12	3.01E-12	2.53E-14	1.28E-11	4.70E-11	1.97E-10	8.79E-12	5.07E-12	2.59E-12	8.72E-14	1.49E-12	3.11E-13	2.85E-12	1.52E-14	4.74E-14	2.03E-15	2.03E-09	5.86E-12	3.55E-12	1.78E-10	4.39E-15	6.82E-15	3.48E-14	1.93E-14
53	1	3.31E-10	6.37E-08	1.05E-13	7.05E-09	1.48E-09	3.05E-10	2.59E-11	4.92E-12	1.40E-11	7.74E-11	2.89E-11	1.47E-11	1.08E-10	1.02E-11	1.00E-11	8.42E-11	1.66E-09	9.59E-10	3.54E-09	3.11E-10	1.43E-11	1.31E-10	3.79E-11	9.55E-10	2.60E-11	9.18E-11	8.49E-13	3.52E-11	6.45E-11	1.17E-09	2.80E-10	5.27E-12	3.11E-11	8.18E-12	3.93E-11	6.15E-12	5.69E-11	2.46E-12	4.92E-12	8.48E-13	7.24E-09	4.05E-10	1.18E-10	5.40E-09	1.58E-12	2.79E-13	7.15E-12	1.49E-12
54	0	8.03E-08	1.14E-05	1.30E-09	9.86E-07	9.15E-08	2.29E-08	1.83E-07	9.48E-08	3.69E-10	1.01E-07	3.43E-07	4.85E-07	5.58E-08	2.87E-08	3.42E-08	2.72E-06	1.45E-06	3.95E-06	2.72E-06	3.07E-07	5.85E-09	2.65E-07	3.45E-08	2.70E-08	1.19E-08	4.59E-08	8.47E-09	1.74E-08	7.12E-08	2.88E-07	8.55E-08	4.71E-07	2.22E-07	2.44E-08	2.06E-08	8.82E-09	5.89E-07	1.49E-08	7.30E-09	6.69E-09	1.45E-06	1.15E-06	6.64E-08	4.52E-07	8.05E-10	1.64E-09	6.22E-09	2.80E-09
55	0	6.53E-07	0.000114739	4.41E-09	6.35E-06	4.11E-06	3.31E-07	6.13E-08	3.18E-08	2.11E-07	1.75E-06	3.29E-06	5.24E-07	2.88E-06	4.03E-08	8.29E-07	0.001729609	2.48E-06	1.03E-05	1.66E-05	1.42E-06	9.73E-08	8.96E-07	1.07E-07	5.24E-06	5.36E-07	1.90E-06	2.40E-08	1.52E-07	7.68E-07	1.07E-05	2.67E-06	6.73E-07	1.97E-07	4.42E-07	5.82E-08	6.20E-08	6.63E-08	1.07E-08	1.00E-08	6.24E-09	4.53E-06	3.44E-07	3.93E-07	5.50E-07	3.70E-08	2.61E-08	3.11E-08	7.29E-09
56	0	3.01E-15	1.11E-11	4.77E-20	1.50E-13	2.33E-15	5.73E-16	2.35E-16	2.23E-16	2.21E-18	7.31E-17	2.50E-17	3.40E-16	6.94E-17	2.56E-16	1.03E-15	4.19E-15	8.81E-13	2.90E-15	3.58E-14	1.07E-13	1.32E-17	2.79E-15	5.32E-15	3.16E-15	1.00E-16	3.89E-17	7.22E-19	3.30E-15	6.81E-15	2.19E-14	1.09E-16	3.40E-15	2.41E-17	4.35E-19	7.50E-16	4.05E-18	4.02E-16	4.69E-20	1.73E-17	1.37E-20	4.61E-14	2.06E-17	1.88E-17	6.59E-15	1.89E-20	7.34E-20	1.59E-19	1.88E-19
[truncated: 952 more columns]
