# Supplementary material for: Differentiation of Brain Abscess From Cystic Glioma Using Conventional MRI Based on Deep Transfer Learning Features and Hand-Crafted Radiomics Features
Source: Front Med (Lausanne). 2021 Nov 12;8:748144. doi: 10.3389/fmed.2021.748144 (PMC8636043; doi:10.3389/fmed.2021.748144)
Supplement: Supplementary file 2 [file Presentation_1.ZIP › Intermediate data/t1/test_VGG.csv]

ID	label	0	1	10	100	101	102	103	104	105	106	107	108	109	11	110	111	112	113	114	115	116	117	118	119	12	120	121	122	123	124	125	126	127	128	129	13	130	131	132	133	134	135	136	137	138	139	14	140
0	1	0	0	27.87175179	5.193721771	0	5.235642433	16.85256958	2.392499685	0	0	109.9920731	5.395703793	17.02671242	0	11.14346504	26.79106522	21.43674278	12.50958252	22.39297295	0	0	112.8676987	0.000225872	82.49987793	14.96464157	0	4.551535606	0	16.19449043	0	8.061646461	0	0	37.0664978	0	0	15.39624214	14.48953247	1.167118669	30.66052246	5.863829613	3.573135614	0	0	72.86508179	96.39800262	10.72106934	0
1	0	0.836176276	2.51012516	9.43688488	1.812546253	0	2.468312502	1.497731209	6.790364742	0	0.029357418	8.148000717	16.98059273	14.19134521	0	9.616874695	6.199269295	5.38996315	7.647016048	0	6.781312943	8.122550011	25.24792862	0	48.67227554	0	0	13.50494862	4.087147713	2.747605801	9.393035889	0	7.356946468	0	23.8297863	0	0	4.63011694	0	1.461038589	8.360340118	22.20869827	4.539458275	0.495323598	2.111297369	11.88536739	30.42261887	4.033112526	0
2	0	0	0	17.0042038	16.73324585	0	9.811341286	9.205039978	9.862071037	0	20.86974144	32.68505859	0	0	0	5.53992033	11.47994041	0	7.183657169	4.779026508	0	0	21.60959435	0	25.32121468	0	0	52.95981979	0	6.357728004	11.09929085	0	12.9761467	0	42.61421204	0	0	27.86317444	0	28.03855324	27.35912132	12.10865498	0	0	0	21.95602417	23.66568947	5.106162548	0
3	0	22.49056244	21.46357155	29.45307159	27.653162	0	19.75773811	20.66575241	3.477530003	0	13.30506039	44.06652832	35.03108215	0	0	33.03094482	4.838909626	16.84207535	53.11117935	18.35319901	0	0	38.81163406	0	84.4937439	0	5.988458633	38.1971817	0	0	43.79536819	0	0	0	157.074234	0	0	56.71813202	1.540188551	51.84685135	74.73852539	49.67734528	0	51.1946373	0	40.3155365	41.76769257	0	3.865794182
4	1	0	43.90205765	45.72857666	23.2893734	0	40.71952057	36.71849823	0	0	11.69295311	44.47367096	62.36423492	52.61315536	0.062107712	31.35319519	10.54011917	0	5.683869362	29.37360191	0	39.93854523	118.0818329	41.66789246	44.19971466	0	0	23.8139267	0	21.07045746	0	107.9441757	0	0	65.77371216	0	0	8.556275368	12.24971676	0	115.2325668	37.87173843	25.91324425	0.312420875	0	27.93594551	49.2409935	0	0
5	1	189.1790771	55.98401642	0	87.39659119	0	35.21451187	61.80620956	44.03201675	0	45.9646225	67.30133057	0	48.54575348	0	119.4207153	127.1890717	26.86343384	37.97534943	0	0	78.48511505	152.9249268	8.610857964	86.19296265	0	0	41.16916275	0	0	21.07006645	21.95647049	33.23104095	0	103.1420364	68.27938843	0	26.51029587	25.91428375	0	54.78633118	0	48.49936676	48.86971664	0	37.55430222	85.09450531	6.42322588	0
6	0	27.36290741	7.044734478	6.595718861	15.63402367	0	26.2334919	11.86725807	13.16465473	0	11.6739912	59.58781815	14.62986565	7.226812363	0	14.9745636	39.72872162	12.88324451	18.7278595	1.594724298	0	4.766563416	39.12164688	0.580291152	19.53386879	0	1.239259124	12.96911621	1.757358551	23.88639259	0	4.830119133	8.991827965	0	10.66730595	6.588472843	1.170209765	7.905705929	0.96232307	13.28438663	24.42586517	0.127178192	4.356394291	15.94008827	0	11.95305824	27.15658379	12.84844875	3.450397968
7	1	57.34300995	142.8863678	10.25806046	44.28722763	0	57.60128403	26.89250946	0	0	79.82720184	143.6506195	0	0	0	135.3619843	130.0762939	50.85055542	86.99945068	37.95493317	0	52.0262413	167.4065552	18.58475685	283.9008179	0	61.73111725	54.42812729	0	99.05566406	61.40613937	191.153595	106.3975067	11.3867588	98.21553802	30.9156456	0	74.40174103	79.98893738	0	63.33191681	25.38758469	91.29212189	65.36038208	25.67729187	47.39885712	35.47791672	135.6331482	0
8	0	0	27.83849525	39.31255341	6.520305634	0	10.84617329	156.5171967	52.83800888	0	55.1396637	114.2005768	107.128624	9.840351105	0	128.2363892	98.99462891	97.02435303	47.22262573	0	0	14.85140896	260.8204956	0	82.33422852	11.97698307	6.335473061	90.37110901	0	47.60968399	0	27.42887878	11.2691803	20.72572327	80.82226563	0	0	70.44849396	0	37.73153305	291.4959717	0	0	100.5521011	0	110.3344727	142.7071533	34.09781647	39.68899155
9	0	0	0	0	0	0	0	0	0	0	0	2.458087921	0	0	0	1.053838849	0	0	0	0	0	0	0	16.23266602	149.9644165	0	0	0	0	0	14.28672409	0	0	0	0	0	0	0	0	0	0	0	0	0	0	19.99826241	0	0	0
10	0	0	0	21.34952354	1.880415678	0	13.13230038	71.28062439	0	0	16.09557533	5.670659542	26.326334	0	0	19.54659081	0	0	0.418997526	0	0	0	42.6565094	0	17.63406754	0	0	21.20318222	0	0	21.39596748	0	0	0	89.67068481	0	0	19.73694992	0	2.512825966	43.48038864	19.28883743	0	0	0	30.37587738	93.5506897	11.69834995	0
11	1	28.0181179	95.8553009	0	22.62457085	0	47.15061569	46.84477997	27.63493538	0	4.03687048	32.50637436	49.61081314	45.72065735	11.45565891	63.10923767	57.02640533	0.501405835	40.48875427	6.815220833	58.42110443	25.75026894	131.0582733	23.10739899	33.97916412	0	72.15639496	43.31479645	0	39.21470642	9.929913521	9.247811317	2.133243561	0	141.5517578	12.90680981	13.40589333	44.27044678	38.79365158	6.21137476	116.1421127	83.63980865	38.86735916	33.11989975	22.14527512	47.88843536	43.11713409	134.145813	80.88456726
12	0	0	0	20.90374184	0	0	56.4395752	180.4227448	0	0	97.06242371	118.3135147	58.38835144	37.19059753	0	208.3830109	36.09869766	0	0	0	0	43.86071777	368.5831909	1.52870357	132.2598267	0	0	33.74707031	0	104.8765182	0	48.98283768	0	0	376.0953979	0	0	91.86598969	0	16.53529167	627.2643433	0	0	24.59176636	0	118.9928436	297.4908447	0	0
13	0	25.27524567	26.54568672	3.564143181	21.08031845	0	2.29707098	0.716660976	20.52121162	0	8.338084221	25.42664528	7.756462574	0	0	29.6089592	0	0	0	8.633617401	8.233427048	10.15529251	24.59404182	8.830964088	27.5229969	10.93975544	0	12.0072279	0	29.03654671	0	0	0	0	20.58477211	0	0	30.50056458	0	8.810035706	9.476076126	16.41074371	0	12.55028248	0	37.69020081	63.79322052	0	0
14	0	106.4535141	67.61304474	88.75528717	93.84416962	0	49.56381989	54.2544136	79.13524628	0	110.6870422	103.6009293	0	77.23157501	24.39623451	81.47784424	0	36.9166832	39.63323975	0.642581165	0	0	130.0232697	0	103.1293488	19.57618523	0	32.51226425	0	71.51560211	51.3772316	68.88514709	15.33697414	0	56.35580063	0	0	91.70913696	49.08880615	9.883392334	101.5327225	209.2417908	0	83.01327515	0	50.96493912	50.3376236	26.84478569	20.56567192
15	1	577.3591309	684.9938965	62.78200531	162.8140411	0	284.6471558	254.8340149	113.9947662	0	472.0421753	945.201355	215.3226624	73.8011322	0	793.7446899	582.9818115	146.4747162	264.1672058	752.5645142	0	64.19512939	681.3008423	21.55334473	245.440979	101.7328033	0	52.5524292	0	476.5845642	0	340.3065491	30.67025948	0	612.980957	0	0	388.2613525	111.8277588	315.0162964	547.5404663	328.6129761	195.4483795	251.348938	0	78.72744751	45.31953049	678.9882202	61.21660614
16	0	18.571455	15.05220699	11.8448267	46.71055222	0	28.27083588	45.58086777	4.114572048	0	22.73298836	29.03498077	2.667961597	5.130569935	0	60.95015335	5.939177513	6.383863926	6.94273901	10.73783112	0	0	84.74337006	4.689566135	92.03447723	0	0	16.63449287	0	12.89033604	11.95178699	11.04212856	0	7.622330189	30.69387817	0	0.965291381	31.01080704	44.78343964	8.792692184	90.8024292	20.2717514	27.73968887	15.03270054	0	66.71136475	24.89447212	0	23.14465523
17	1	23.22420692	0.129169822	8.300744057	4.280777454	0	12.77261257	23.52435684	7.476867676	0	4.003312111	34.00557327	4.082812786	13.1302166	14.62730598	23.77683449	12.70065308	4.281201363	16.66875458	0.772505522	0	0	54.65215683	4.434937954	14.24937344	0	0.659823239	12.11668587	0	10.56914043	11.8940258	8.378026009	12.62537575	0	10.3782196	2.667114735	0	8.288571358	7.541672707	0	22.08630562	47.29674911	9.911162376	15.7522831	0	0	5.329031467	34.69371796	20.67627335
18	0	245.8759918	253.8831787	158.9638214	171.6353302	0	171.0752411	100.4240341	157.4994354	0	150.0971222	737.0670776	166.7629852	334.819397	0	247.1054993	245.4034424	248.1990204	188.7812347	106.5490952	86.96442413	20.82344246	680.8605957	90.92966461	895.6412964	8.141610146	0	211.7762604	0	82.34497833	3.877336502	136.5722656	6.121208668	0	461.916748	103.6790619	17.6366806	346.6047668	249.2425079	0	1840.322021	535.8413696	56.4406662	200.5379181	28.33615685	131.900116	65.5176239	1124.573486	2.289859772
19	0	114.6116714	142.8117218	135.0737915	312.6716003	0	17.50551414	107.0992355	125.3071442	0	317.0706177	173.2294617	2.281181812	59.59816742	0	345.8796387	255.8667755	0	108.0200577	90.26139069	32.68893051	40.97998047	351.277832	0	226.0540466	0	0	268.400238	34.79005051	0	96.39584351	0	181.5473328	0	171.8704071	83.03953552	0	202.3179321	0	158.0287018	23.96864891	50.49981689	0	293.3573608	0	216.1095734	476.7294617	111.9125671	0
20	1	77.91114807	35.20444107	18.14203835	107.4710846	0	109.7853622	34.13512802	14.30687237	0	100.0784378	87.77709961	0	17.49761009	18.51712227	124.715416	203.1844788	10.13418293	19.56324959	0	0	40.79772949	237.5817871	0	74.94503021	18.08035088	27.59716415	38.61715317	10.14838505	174.2200165	14.93970966	45.79080582	179.2102814	11.9135437	76.25189972	0	0	61.23067093	101.4103775	0	0	45.23987961	23.24432755	94.50106049	0	9.534768105	201.3368225	121.3312988	0
21	0	78.29927826	0	40.63914108	0	0	248.7071991	94.00151825	0	0	252.7364502	845.93573	64.12911987	0	0	72.36896515	119.1730347	57.98709488	157.4670563	31.34780121	0	0	331.8389893	74.10153198	118.2976151	6.422883511	0	439.4071045	0.561710894	39.9064827	56.67600632	173.2159271	0	18.01917839	182.9250488	14.69949055	0	285.4859009	0	35.73643875	427.390564	13.60630608	0	95.99246216	0	95.26057434	106.2208939	337.5007324	0
22	0	61.48300552	51.10545349	28.27874947	5.047982216	4.104818344	30.12151527	36.10619354	7.421841621	0	74.42513275	65.37676239	15.3914957	0	0	43.63498306	9.480812073	0	20.75251198	0	0	0	53.50303268	0	24.4070797	22.70823479	24.64326859	33.66407776	0	22.56202888	0	78.34888458	24.75162888	0	0	35.59421158	48.97027588	36.67822647	35.57979584	12.95783424	178.7168274	22.34993744	9.946950912	30.29779434	0	65.88434601	32.242836	111.4088669	0
23	0	42.8276329	0	16.58017921	6.069274902	0	21.86806679	14.66748714	21.30373955	0	42.00653458	47.19364166	24.26820183	8.883796692	0	33.38090515	48.07265472	6.622886181	18.8773365	3.830695868	0	0.816418886	55.45654678	0	50.53911972	0	15.02525616	11.99813557	8.75011158	25.79503059	25.44828033	2.153639078	54.68690872	0	72.19100952	0	0	19.53928757	0	5.793426991	79.72679901	0.273863196	3.687877417	9.554987907	0	18.36533737	35.40739059	4.555107594	0
24	0	37.27471924	274.0583191	86.42989349	0	41.52050018	34.41068649	221.4670868	90.12725067	0	203.8367615	333.0808105	89.4048233	399.5114441	0	514.2827759	420.3059998	275.0979614	89.4199295	92.27812958	0	179.4936676	638.2057495	0	838.1856079	110.596405	0	0	2.643717766	0	107.0015335	0	0	22.95331001	239.6225128	326.8435364	127.5088043	84.71406555	0	185.1569824	825.6672363	223.8844757	0	357.0822144	77.52659607	490.9100952	346.3733826	307.5953369	181.9755249
25	0	0.696349263	0	6.588587284	17.3664608	0	9.55962944	0.329623491	14.95602703	0	11.51819801	26.01596832	25.41327858	14.0662117	0	21.93722343	13.1166687	9.627803802	19.61100578	0	23.75162506	12.19932461	63.96224976	0	39.70108032	11.16545868	0	3.840540648	5.938998222	6.763807774	0	1.556587815	0	0	14.69662857	13.93666649	0	3.633087158	0	7.244417667	25.93655014	6.721125603	0	4.005871296	0	16.52336884	27.22569275	4.106978416	0
26	1	81.5306778	29.74630165	0	0	15.429636	20.63916016	54.48226547	43.80431747	0	43.36344528	71.78079224	0	0	0	121.7074127	114.1397324	0	28.51737404	0	0	10.93544292	151.320282	0	130.6166077	0	32.60879135	15.5065403	0	45.46390915	0	236.4905701	0	0	47.82112885	4.624668121	0	110.3408203	8.637526512	41.20536423	137.852356	46.36855698	0	59.76257706	0	51.5138588	122.248703	0	0
27	1	1.106503725	0	30.36269188	0	0	85.17999268	2.083373785	10.63043022	0	84.37728119	67.82209015	35.29268265	9.852501869	0	65.0089798	0	30.03922653	6.721304417	24.00334358	0	69.64450073	77.0668335	0	177.4930267	5.787732601	26.22001648	166.5616608	1.193365097	13.6498127	16.61652756	31.44248962	0	0	70.74068451	56.93928909	0	64.48171234	0	44.88788986	106.1489487	64.14745331	7.698801517	10.02771282	0	27.2419529	61.26428986	16.80643463	0
28	1	32.79968643	33.13166809	40.07014084	105.4036026	0	101.5176239	51.78628159	57.89579773	0	45.48149109	24.06426811	34.54880905	37.12014008	19.15279388	111.4423065	29.83034134	11.1047554	52.62742233	0	14.04859543	36.89174652	172.091217	11.10914803	89.94152832	7.596757412	0	46.30234909	50.40976334	13.06571674	0	0	0	0	173.7821198	27.80270958	0	49.1758461	37.38854599	0	160.9143372	11.99561882	50.77189636	32.11055374	0	30.89494133	74.38904572	35.22510529	0
29	0	136.9692383	144.0885162	0	57.11881638	0	94.89836121	96.40544128	17.61868286	0	66.02655029	228.9229584	0	44.27361298	0	64.01941681	71.78843689	0	72.09011078	0	0	0	134.288681	122.2165833	18.47812271	11.20942497	0	69.21368408	0	192.9715271	0	154.1640472	0	0	72.31519318	15.42703152	153.3540802	77.0619278	24.42879486	2.867555141	254.0211029	39.83895111	0	81.63750458	0	44.40256882	73.15622711	149.5797424	23.37857628
30	1	16.47468948	30.46795273	63.20080185	42.4758873	0	55.44614792	78.43065643	30.74284554	0	69.34983063	204.1676178	62.28078461	0	0	79.72140503	32.71083069	21.10687637	22.19628716	41.62553787	0	5.419472218	138.1565857	4.239992619	58.71789932	6.456739902	0	51.5485611	0	29.69563675	18.01298523	34.55195618	107.5200348	16.77889252	78.4311142	0	0	192.5659943	16.71096992	17.79426003	117.6470184	53.20037842	0	126.7180328	0	60.96977234	15.20415878	5.890285492	0
31	0	58.28505707	42.02075958	27.41627121	51.23777008	0	42.12184525	2.305071115	17.73859787	0	103.9019394	30.11323166	26.58005905	47.6662674	0	96.94306946	40.21169662	136.9171143	19.56575775	28.99634361	0	86.3732605	151.9094696	0	77.11400604	0	4.362446785	19.67291069	46.8567009	18.14044571	19.01203728	12.92032337	55.04798126	0	91.34100342	21.72979736	42.13719559	14.11670685	0	10.81517124	69.69022369	261.7886658	9.849907875	32.5269928	47.34160233	70.69429779	62.24971008	81.66156769	6.215600967
32	1	21.87276459	5.268986225	10.98361397	1.002783775	22.64749336	23.65420914	37.51129532	36.74990082	13.53358173	11.22711563	19.5972271	12.43915749	0	7.037295818	60.46789169	0	5.264765739	30.44704247	0	0	0	91.37042999	42.2004509	103.531868	4.436100483	0	40.79366684	12.90167618	11.58767223	10.98831654	0	25.00864601	11.12682247	64.82329559	0	0	40.28939438	3.597205639	8.519921303	109.5098495	51.68100357	51.29367828	29.24159431	0	14.165658	94.15955353	31.07363701	0
33	1	56.93434143	61.34558868	0	39.7587471	12.70243263	73.2164917	69.79624939	15.14363194	0	42.55733109	120.8321228	0	66.64338684	0	60.19227219	13.34656143	0	41.66723633	0	0	0	95.40783691	25.51976967	31.23526192	11.96561527	0	20.39974594	0	73.67420959	0	84.64557648	0	0	45.89800644	14.9690094	0	0	0	65.7042923	211.7176208	14.52574348	0	53.34098053	0	76.65585327	6.045669079	43.67124176	0.814614713
34	0	5.280028343	0.382047832	2.578853607	3.282130718	0	1.092314601	4.641973019	21.67154503	0	2.893460512	15.30869961	7.814287186	7.282353878	0	11.33781433	16.50529099	0.956619501	3.415255547	0.656362116	0	2.235950947	25.03725052	0	21.84892654	1.687103629	0	6.544864655	9.17387104	3.148444176	0.119222388	9.958124161	0	1.415232062	8.001552582	0.598873615	2.502431393	1.858246803	1.694515467	1.9780581	10.3967514	4.57427597	1.144884109	2.349962234	0	19.72711372	16.49280357	0	0
35	0	76.41880035	27.6027813	9.826584816	17.14908409	6.311211586	30.3748436	41.42630386	37.69204712	0	31.95497513	38.35486984	0	5.54519701	2.707807302	86.88092041	39.11459351	0.338050455	36.37205887	58.30689621	0.92291975	0	55.72930908	11.51229954	299.9630432	0	56.5958519	100.5531616	14.03391457	13.21039677	16.64663315	13.28281689	20.73162651	0	17.55550003	18.50582695	8.378120422	76.25306702	11.71893597	92.61226654	67.53131866	20.71682358	24.35394669	44.42177582	7.870388985	6.417140007	8.236473083	47.96401978	0
36	1	374.1114807	2.672095299	95.37836456	70.56842041	12.99509239	101.8409958	40.13611221	26.01236153	0	61.74848557	80.93225098	31.05564499	7.391891003	0	36.06047821	10.84026623	43.85042572	74.19870758	16.22474098	0	0	233.8150787	0	144.9698792	2.467721462	50.30767059	283.2025452	0	88.52740479	24.89362335	16.0083313	86.56656647	0	126.9303207	0	0	69.01783752	188.4843292	11.0610342	122.3501053	18.12599754	16.22259712	61.73078156	0	43.19226837	49.61723328	13.63744068	0
37	0	0	0	12.88287354	19.28339195	0	2.434118271	3.695501804	19.25015831	0	17.35632515	8.290283203	20.84397507	24.87984085	0	7.908168316	13.15749073	0	0	0	9.124680519	22.00323868	35.66540146	5.626959324	10.04442406	2.907369614	2.27418375	22.56324005	0	32.79018784	0	63.66489792	0	0	66.29833221	1.087521553	0	3.652212858	17.0924263	2.506095409	27.75860023	0	8.749781609	0	0	31.978405	35.66999054	0	0
38	1	290.7261658	197.5970306	85.21639252	36.43359756	0	38.34158707	101.2633209	202.8197479	0	111.6229248	114.9962234	156.1322021	118.4560928	0	182.7931366	213.8369141	0	182.8856506	63.4827919	0	7.041475773	508.5593872	0	395.873291	0	5.916079521	107.850029	218.3177643	149.8639679	60.40295029	44.49039841	202.0605774	0	119.9552689	56.86683655	0	140.6393433	0	23.07810974	171.2557526	179.451828	0.716479003	219.4005432	28.57639694	116.1755447	316.5913391	68.31005096	0
39	1	40.40275955	197.5368195	19.41871452	133.0554962	0	123.4583817	56.54182053	15.90295601	0	0	161.2074738	89.46012878	46.75934601	79.97750854	127.3919907	18.91713142	77.65628815	70.12854004	37.44704437	44.44579315	100.4557648	156.4460144	3.728250265	57.90141678	0	14.01349163	283.6736145	80.37240601	66.90280151	118.8228989	15.12451649	107.75177	20.07401466	127.831398	112.9990768	131.4223938	88.60446167	0	93.13610077	124.3352737	43.67743301	0	86.94426727	101.6714554	86.30747986	85.53144836	124.478569	51.18622971
40	0	0	67.89412689	140.1555786	246.2378693	0	12.34198093	141.4258881	156.315033	0	145.3284912	278.1637268	330.3349915	159.901123	0	171.449707	28.75363922	16.26019669	0	34.5494194	101.8810806	80.12618256	702.1842041	0	158.8724213	39.15823746	0	393.8913574	0	78.7633667	0	0	0	0	290.6097107	0	0	198.8675842	0	103.2737045	171.4234467	127.1857376	0	79.92845154	0	282.5681152	268.2746277	39.48767853	0
41	1	0.779227257	0	38.62786102	80.28528595	0	57.9199028	11.41212368	10.19732094	0	30.12166405	96.31616974	17.07400703	15.3398037	0	38.63285065	49.8503685	32.0460434	16.44896317	12.62118816	0	58.17074203	108.8482285	7.03380394	103.9229584	0	0	104.3647079	81.74866486	34.34428024	13.25510979	0	0	4.448440552	74.0766983	14.82678318	0	76.26969147	0	28.22094536	63.3460083	8.788533211	7.927020073	31.38360596	0	97.83558655	60.99545288	5.379829884	0
42	1	36.95129776	0	35.8704567	6.560917377	0	12.55062389	24.75354958	1.334650159	0	48.22217941	47.20312119	21.10782814	0.352881968	0	15.23190117	9.940307617	0	17.76680756	7.670427799	23.62457848	0	62.02972031	2.404475927	173.4843445	0	4.016167164	50.00710678	0	49.7754364	18.20479965	60.14435196	4.428825855	0	33.03249741	0.747940123	0	31.42211914	19.22342491	0	78.23038483	0	0	21.81064224	0	10.29318047	15.08488464	42.05428314	0
43	0	25.53720856	176.397171	50.4379158	105.8513718	0	63.19839859	206.3388214	113.8471985	0	90.40797424	124.2392273	114.0211105	25.5618248	0	263.552948	108.1138687	18.0591259	46.54531479	0	0	52.06671906	373.0206604	34.62327194	581.7966309	0	0	328.4605713	0	70.52226257	0	6.478246212	263.6618652	0	403.8659058	0	0	135.9901581	120.0886078	0	314.8039551	0	92.68334961	55.89956665	0	164.5973206	224.160553	144.7177277	0
44	0	0	47.95534515	0	39.76147842	0	0	26.72033501	14.61796093	0	12.16310024	11.97771454	0	44.59095764	0	81.20084381	30.67598343	0	37.64055252	0	0	12.66120434	156.5570068	21.84296989	98.61135864	0	0	0	30.32250404	40.15684891	6.497369766	0	0	0	24.83448219	0	0	9.835849762	0	44.77848053	232.3887177	17.71645737	0	99.46942902	0	78.95028687	103.2134933	98.132164	21.61926079
45	1	148.284668	104.7244263	0	162.2308502	9.764473915	71.26688385	87.58236694	34.11725616	0	216.5909424	141.0213928	0	88.61500549	102.4991837	182.6781921	101.3333588	13.07736301	70.15368652	0	0	39.71412659	175.4479218	30.43201828	120.6901932	49.46802902	0	106.3005371	0.881504357	227.0655365	75.68156433	154.8346558	152.4819794	0	216.5834198	43.6815033	0	33.42038345	119.1922302	60.89770508	213.5779266	21.71767807	64.90304565	170.8982239	129.1274414	72.21289825	50.12926865	167.7819061	118.1317978
46	1	7.718123436	64.81751251	0	28.9879055	0	26.62851906	50.84727859	30.09462357	2.321904659	20.49888229	31.66724968	7.652298927	0	0	66.47185516	113.3268814	30.47466278	26.4623127	0	8.408312798	51.58892822	148.1731262	10.93626404	214.3757324	0	12.92026043	54.80118561	0	2.74686718	25.21768761	17.3168335	16.72807121	0	182.3867798	6.282239437	0	51.37446594	32.77823257	5.027242661	5.009513855	0	18.60574532	24.98643494	0	54.32052612	19.54198074	0	0
47	1	78.46472168	108.105278	54.74448776	24.94163704	23.19449997	39.42841339	89.98610687	87.96300507	0	28.61262321	106.1954117	24.33706856	16.94025803	0	65.49493408	82.42677307	26.86585999	49.72776794	9.29446888	0	0	227.0191803	17.69741249	24.57125664	0	0	71.36779785	0	89.30807495	20.97518921	57.14028549	0	5.363629341	39.13049698	30.21827888	0.652911723	49.21737289	71.75821686	48.27054977	64.44620514	112.2302246	13.66277122	58.02188492	17.57126617	56.47172546	118.9779663	36.43650055	0
48	0	6.890892982	15.81988335	0	46.87990189	0	14.54445076	18.87900162	30.66583061	0	66.32662201	0	0	20.39993668	0	37.77182007	82.01109314	0	15.6769371	0	0	15.49737072	73.24599457	0	48.80919266	0	0	9.145863533	0	0	7.86870575	23.36684418	0	0	31.10048294	1.637880087	0	37.96031189	2.189647913	3.310524225	94.77793884	5.917177677	0	16.06093597	0	44.40370178	52.7984581	0	3.425498009
49	1	204.6515045	186.6708069	0	73.57207489	0	582.5578003	142.7158203	335.9194946	0	157.1094513	433.3397217	138.6838226	91.23795319	0	575.4064331	159.1045532	0	225.9350586	0	0	29.24644279	1152.460449	0	255.9189911	68.26274872	231.233078	110.1503143	143.719574	493.1025391	0	30.70858574	59.37604904	0	446.7037354	4.250048637	0	399.3478394	0	309.1183777	1692.651001	678.8532104	48.53368378	169.1626129	0	456.0343628	437.7176819	881.1751709	0
50	1	11.4167099	1.679911971	8.34469223	11.35504913	0	2.256336212	5.877804756	16.28968239	0	10.34499645	29.3821907	13.36074352	6.351634026	0	19.0783844	19.24165344	8.919723511	12.58620071	2.260351658	0	1.136328697	42.14021301	2.396677256	61.95051575	0	4.56715107	15.03786755	0	16.2367878	7.081628323	2.270838737	0	0	16.29952621	1.307655215	0.437400579	22.63781929	22.76328468	0	13.91602421	8.165039063	31.01685524	9.861182213	0	28.8196888	8.238594055	11.10915661	0
51	0	0	0	0	0	0	0	0	0	0	0	13.48232365	0	8.925656319	0	9.343549728	0	0	0	0	5.729355812	0	73.05242157	1.823919892	80.30463409	0	0	0	0	0	0.13396512	2.012752533	0	0	8.370664597	0	0	0	0	2.268480539	17.26329613	25.07177734	0	10.3407011	0	28.53568459	53.69148254	0	0
52	1	87.08850098	98.9243927	90.9477005	53.6768837	0	93.94855499	243.039444	9.770167351	0	41.11029053	100.3733597	0	0	18.6541996	66.26862335	24.5395298	0	29.05199623	9.392450333	66.44576263	58.8653183	152.8876953	46.28230667	95.48925018	42.5032692	49.76808929	73.17152405	3.746594429	132.8692932	28.97894669	10.74884892	159.4351196	0	63.64749527	43.56346512	0	102.8531494	0	0	134.3979034	138.5843658	84.71385193	118.9993668	0	43.96829605	0	114.5472107	0
53	1	6.497475624	30.27595711	11.90992451	34.29873657	3.234947681	48.10193634	14.26950169	34.07292938	0	83.60975647	20.77308083	9.553028107	0	0	50.79394531	3.672621012	63.14754868	25.55480576	0	20.34149933	14.01146698	135.2107544	20.65774536	140.8679199	2.368893385	0	25.8537426	0	16.16717529	0	0	0	0	89.41964722	0	0	53.33925247	57.87182617	0	82.69393158	41.92087555	33.28902435	43.24350739	0	91.04082489	56.7748642	0	0
54	0	0	3.367101192	0	7.533008575	0	0	27.74834633	0	0	0	12.59763527	25.87914848	12.57999229	0	37.66817856	20.69867706	0	2.687412739	0	0	12.49406815	97.66904449	1.734936118	120.1898956	0	0	0	0	0	0	0	0	0	24.64312172	0	0	0	18.95183945	10.50850868	17.12843895	0	0	0	0	43.68069839	36.05103683	0	0
55	0	62.9981308	39.9978981	26.44211388	56.54865265	0	24.1752739	6.608226776	29.64678764	0	57.89347458	24.19630623	0	3.264533281	0	66.33179474	89.04281616	13.32021999	36.31893158	0	0	34.7770195	111.580513	0	176.1581421	0	2.955631018	121.2764282	1.242014408	1.637812614	22.29660988	0	68.00935364	0	61.21747208	3.254352093	0	40.03746796	0	0	53.67811966	0	20.59509277	33.66836548	0	45.05609131	49.93387222	33.68520737	0
56	0	101.0780029	191.2566681	0	0	0	35.3069191	34.45323944	25.13385963	0	50.8175354	267.8717651	0	25.38769913	0	115.6740417	2.886763811	0	31.53327751	0	0	0	124.0477676	19.00041389	15.70376396	57.40140152	0	84.28253937	0	213.2590027	7.15099144	215.7022095	0	0	46.04162216	88.81997681	147.4763947	69.30117798	69.5045929	44.68661118	92.22207642	3.569914579	9.036485672	31.66168213	22.40567589	71.01507568	19.25709724	227.8141785	11.01233768
[truncated: 464 more columns]
