# Supplementary material for: Differentiation of Brain Abscess From Cystic Glioma Using Conventional MRI Based on Deep Transfer Learning Features and Hand-Crafted Radiomics Features
Source: Front Med (Lausanne). 2021 Nov 12;8:748144. doi: 10.3389/fmed.2021.748144 (PMC8636043; doi:10.3389/fmed.2021.748144)
Supplement: Supplementary file 2 [file Presentation_1.ZIP › Intermediate data/t1/test_remove redundant features_HCR.csv]

	label	original_firstorder_10Percentile	original_ngtdm_Strength	original_glcm_MaximumProbability	original_gldm_DependenceEntropy	original_firstorder_Maximum	original_gldm_LargeDependenceLowGrayLevelEmphasis	original_glcm_InverseVariance	original_gldm_LargeDependenceHighGrayLevelEmphasis	original_glszm_SizeZoneNonUniformity	original_firstorder_Skewness	original_glcm_Imc1	original_glszm_GrayLevelNonUniformityNormalized	original_shape_Elongation	original_gldm_SmallDependenceHighGrayLevelEmphasis	original_ngtdm_Busyness	original_shape_Maximum2DDiameterSlice	original_glcm_Imc2	original_gldm_DependenceVariance	original_glcm_Idn	original_ngtdm_Contrast	original_glrlm_RunEntropy	original_glrlm_LongRunHighGrayLevelEmphasis	original_glszm_SmallAreaLowGrayLevelEmphasis	original_gldm_GrayLevelNonUniformity	original_glcm_DifferenceAverage	original_firstorder_Minimum	original_shape_SurfaceVolumeRatio	original_gldm_SmallDependenceLowGrayLevelEmphasis	original_glcm_JointEntropy	original_shape_Sphericity	original_shape_Maximum2DDiameterColumn	original_shape_VoxelVolume	original_firstorder_Range	original_firstorder_InterquartileRange	original_shape_Flatness	original_glszm_LargeAreaLowGrayLevelEmphasis	original_glrlm_ShortRunLowGrayLevelEmphasis	original_firstorder_Kurtosis	original_glszm_LargeAreaHighGrayLevelEmphasis	original_glcm_Correlation	original_glszm_GrayLevelNonUniformity	original_glszm_SmallAreaHighGrayLevelEmphasis	original_glcm_ClusterProminence	original_glcm_ClusterShade	original_glszm_LowGrayLevelZoneEmphasis	original_glszm_SmallAreaEmphasis	original_glszm_ZoneVariance	original_gldm_DependenceNonUniformityNormalized
0	1	-166.1504781	3.703411695	0.012530756	7.350776404	725.2815144	0.205337868	0.290428538	3575.364314	179.9660743	0.20451068	-0.207313721	0.041682217	0.42801097	96.09023345	0.260697626	15.29705854	0.916445306	3.876479566	0.933188678	0.129189882	5.271431487	414.5777912	0.0031367	88.94125384	3.259168489	-309.010242	0.554351556	0.001629961	8.499657738	0.665313204	26.92582404	2281	1034.291756	279.6854825	0.405768925	1.120013513	0.008795343	2.408923635	11239.88368	0.791084332	25.80129241	254.7892081	67927.40752	622.6432517	0.007154424	0.554616784	62.73274681	0.162742139
1	0	348.278545	0.234355884	0.096789641	7.221943048	733.7514247	2.801169218	0.476210734	7348.441253	22.39285714	1.390303634	-0.327720621	0.072983099	0.958304973	2.481052491	5.668721983	35.4682957	0.926103606	22.47010561	0.962438538	0.016257661	4.728408157	255.7048398	0.005492066	2394.204249	0.856396771	244.7164891	0.245591742	0.00054371	5.282048548	0.768587404	40	16852	489.0349355	67.87879138	0.810114139	3299.88639	0.014395195	5.834733076	8675215.705	0.872788506	16.34821429	32.90767008	3089.260211	158.2298645	0.02866795	0.255161914	153889.7497	0.058865135
2	0	-89.12315925	0.678744118	0.018273471	7.044783784	333.7320552	0.399517066	0.357640274	3201.323529	101.886836	0.0839619	-0.182252601	0.063891748	0.883551255	25.12491465	1.04131799	19.6977156	0.854457128	5.193001948	0.91688279	0.094096333	4.71514936	229.9109812	0.012146659	201.9605688	2.214834033	-207.1868136	0.450672065	0.002768615	7.363960729	0.738255517	23.32380758	3094	540.9188688	152.5956018	0.724851427	8.089561971	0.014103523	2.436215072	61355.4388	0.747798302	27.66512702	98.28925915	8213.560715	51.78236717	0.021974481	0.489522508	522.9880686	0.129981126
3	0	-2.986095097	2.231231738	0.011053434	7.764407093	824.0171845	0.053692583	0.303729569	11358.81113	396.003574	0.109630759	-0.220138078	0.036408626	0.739382332	157.0652454	0.29357746	28.01785145	0.930491342	5.141675752	0.942397312	0.092204147	5.462272581	944.1760405	0.002100811	222.230744	3.089630812	-356.2782294	0.426515272	0.000682939	8.705585785	0.622247866	36.89173349	6089	1180.295414	303.835592	0.551955976	0.610290602	0.002535541	2.414378062	84580.91137	0.835733067	50.93566833	440.4857507	100058.2634	516.6999307	0.003371001	0.546000651	184.2096279	0.149732518
4	1	242.8549107	0.434320717	0.026837734	7.48566215	720.8340416	0.319656097	0.434540352	9725.136042	129.7183099	0.047057053	-0.258597837	0.064477534	0.667511435	16.90316222	1.495484589	46.69047012	0.929192117	9.061379845	0.949439162	0.038501649	4.887957416	409.1784133	0.003506542	775.9209596	1.557134545	49.2072544	0.339681246	0.000541803	6.998596845	0.645775057	31.90611227	10754	671.6267872	131.7033435	0.453789251	60.43269262	0.006064055	2.800864889	1911835.952	0.855255978	36.62323944	118.4254599	9242.707305	40.91103065	0.00891038	0.482639719	9625.01313	0.100822876
5	1	-122.8936218	0.256491817	0.025464844	7.478577573	619.7571367	0.465303139	0.36865309	3876.81487	1282.526886	0.984791832	-0.222961149	0.040244116	0.71530079	39.79274401	6.171237223	66.2721661	0.912121739	7.820661096	0.945684128	0.072286687	5.13731231	297.7528833	0.00389036	2347.746192	2.162519894	-252.3266867	0.223663918	0.001108445	7.631255512	0.633283147	55.21775077	39853	872.0838234	201.263714	0.391585915	169.2026897	0.009682111	3.35009428	980174.0393	0.863310296	189.3485654	202.3604527	51686.57456	1414.033862	0.008371546	0.535936263	12085.53754	0.116722348
6	0	87.88112304	0.957270465	0.119599488	7.449305671	815.1854519	1.691996978	0.440544829	8590.365512	200.6841085	1.948405766	-0.297131612	0.057611847	0.802894475	14.94858227	2.316818932	46.01086828	0.930110604	30.54124801	0.967766849	0.026641041	5.072616294	348.066528	0.005366405	2122.028451	1.254422329	-73.64361057	0.262679856	0.000609623	6.070703419	0.689908084	40.80441153	19050	888.8290625	118.3128133	0.725086946	531.7658667	0.008430597	7.417733392	2410793.772	0.906538611	59.45542636	126.4284857	58449.69311	1620.784781	0.009528506	0.440144217	34232.66307	0.059227186
7	1	-237.8541472	0.425328166	0.046491293	7.391785417	750.9729208	0.499355976	0.394094922	5795.461333	1904.409939	1.985791887	-0.213548496	0.035755354	0.878414534	42.0411822	7.359972619	59.66573556	0.887869109	11.60944516	0.962647309	0.041799018	4.99366159	356.6937349	0.002568282	6071.279988	1.939649887	-423.1873413	0.161567352	0.000675352	7.016666043	0.736238554	66.52818951	67253	1174.160262	127.3652575	0.726997373	522.0280897	0.007362929	7.087211204	4614617.434	0.872335049	239.5966274	274.9909075	114540.494	2804.606833	0.005419036	0.547907525	47877.93825	0.089701874
8	0	-45.94084565	0.970378111	0.022908167	7.354658046	581.1470113	0.495028921	0.382937607	4004.597176	179.7555556	0.778447072	-0.211444085	0.055785382	0.844831726	30.35340661	1.171005377	30.47950131	0.891114092	7.994846382	0.941450534	0.061835676	4.98032712	277.0588713	0.003727891	426.5783957	2.098086091	-179.9124976	0.345666467	0.001040788	7.407216285	0.737069353	29.52964612	6869	761.059509	168.6473608	0.632523778	30.38884623	0.009630317	3.255090366	212621.8431	0.804752372	42.67581699	150.6137575	21339.35021	590.8219136	0.00848047	0.490157957	2236.509366	0.113452106
9	0	159.2148712	8.287583376	0.052203583	3.929229297	384.8716242	0.214634009	0.291509533	218.375	9.666666667	0.004651295	-0.468120313	0.115646259	0.588707145	27.10763889	0.110805073	8.544003745	0.973160746	0.5	0.837049591	0.315901735	3.463360032	82.75769231	0.11294915	3.5	2.560936748	116.8284407	1.100947801	0.076394059	5.05837607	0.81166037	9.219543526	191.9999542	268.0431836	108.672941	0	0.195262187	0.096598663	1.988475057	185.047619	0.506316633	2.428571429	32.46164021	1769.6265	33.01670042	0.124064878	0.694444444	0.535147392	0.380859375
10	0	-207.3525625	1.099484542	0.010486752	7.16513823	327.5734965	0.213902656	0.309288185	3477.917463	183.8278932	-0.028896419	-0.178281412	0.050656429	0.737152235	61.046032	0.667764912	21.63330765	0.870608487	3.648801001	0.915450571	0.132584343	4.991002618	341.3884409	0.003653677	150.9732314	2.847560516	-373.3363917	0.459662216	0.001681958	8.11545489	0.720421081	22.36067977	3138	700.9098881	212.8865602	0.560427172	1.50491618	0.009322295	2.254516849	22037.3635	0.764211726	34.14243323	181.7299485	25446.77122	20.47846926	0.008600369	0.537654739	110.1604487	0.159966179
11	1	15.06762618	1.542168097	0.051946492	8.475953506	1452.391948	1.603208794	0.43390829	16050.46782	1808.284278	1.629147246	-0.378515956	0.034920145	0.719345934	34.46969691	2.335652612	65.73431372	0.97732413	34.49568121	0.980579307	0.014040188	5.736542452	587.2628955	0.002562604	4318.214622	1.34859429	-139.4452497	0.176856757	0.00042503	6.889400681	0.666301416	58.82176468	69182	1591.837198	163.1477099	0.570728864	444.7945225	0.006916167	7.944685082	4982056.391	0.884816123	173.6928026	354.1899265	78008.5206	1567.347232	0.005054531	0.625720067	41060.8244	0.051219127
12	0	161.3055682	2.254138102	0.026147753	7.296077748	786.3900871	0.213335781	0.346346409	4153.716493	125.6189376	0.705725729	-0.233177665	0.039367643	0.68493058	51.17589566	0.461925542	19.6977156	0.92409065	5.058538807	0.936159201	0.095235882	5.058419517	349.6802292	0.005550839	145.4634994	2.354120378	-10.91687026	0.48804952	0.00164666	7.77753983	0.723544214	24.8394847	2589	797.3069574	182.1821723	0.59379055	3.604558441	0.00872416	3.096093814	66696.09238	0.847217055	17.04618938	190.59545	42891.19858	967.9729861	0.011288001	0.557477023	408.7870968	0.137480212
13	0	-4.808077055	0.452169219	0.037483246	6.813722488	270.4032945	0.970848527	0.441180663	3983.954491	13.89795918	-0.290656578	-0.214040448	0.081632653	0.764641522	5.849193286	1.296206765	18.24828759	0.855338772	7.60199298	0.921750537	0.05409824	4.370043338	186.6401924	0.012912795	250.1752495	1.446674973	-111.5040046	0.468530532	0.001457535	6.229193824	0.762108647	21.63330765	2505	381.907299	104.0396656	0.697554243	67.78082773	0.017178751	2.453533666	414042.1633	0.76040063	8	39.14700088	1825.785931	-48.539911	0.036970446	0.351467646	3943.756456	0.106116709
14	0	-60.45950754	4.561086761	0.021425464	7.873160615	1298.801183	0.672947897	0.350262921	4081.860498	790.4281755	1.373180031	-0.249608664	0.032475292	0.879275448	98.4574927	0.565832746	38.07886553	0.944336251	10.6371828	0.958884835	0.056837086	5.548292585	392.9025793	0.002884116	504.9016624	2.714102695	-192.8303078	0.308926245	0.001206074	8.199761346	0.696988701	38.01315562	11369	1491.631491	259.176508	0.619194978	21.06658569	0.010627406	5.256370713	99172.78522	0.85070774	70.30900693	408.001251	275544.4141	4731.429799	0.006173979	0.627295325	1246.56781	0.106662802
15	1	-202.9633709	0.212993558	0.110166326	7.267105864	531.35172	1.692042393	0.439491303	6568.396429	1094.331603	2.029162807	-0.218439476	0.047953147	0.711233621	15.26805332	13.62646724	67.95586803	0.861319951	27.01926411	0.96572094	0.024264331	4.816184373	262.6785833	0.004058754	9590.348675	1.338708712	-347.9003404	0.175278461	0.000774226	5.931731971	0.669663195	60.30754513	70005	879.2520604	75.78033537	0.618587205	2405.585799	0.01154114	7.699725193	8627736.685	0.831092876	203.1774841	149.3370101	19909.7666	723.276578	0.010219426	0.518476619	140698.5025	0.06083333
16	0	-244.7624208	1.504312464	0.022339722	7.644061344	499.1498024	1.878988203	0.375239934	3396.392876	198.0410596	0.603635691	-0.248921068	0.04698215	0.947207999	35.46851362	1.007096027	24.51530134	0.934252657	8.931776125	0.938271219	0.099506331	5.270072445	260.2167976	0.005253932	262.2955568	2.338037338	-321.8547965	0.35787046	0.001930393	7.817513942	0.764041077	25.94224354	5559	821.0045989	238.004792	0.835873325	46.38783554	0.023071344	2.678648216	66032.82119	0.825818442	35.47152318	158.9244614	46607.27444	922.7777409	0.013554392	0.521480498	1041.29081	0.11054792
17	1	90.95542977	0.143863905	0.037972337	8.116841151	809.846311	0.916880985	0.465007394	14722.75841	1040.421244	0.945699607	-0.366464684	0.044289108	0.869433538	15.92690436	8.547042179	83.5463943	0.972142605	21.94264983	0.970649813	0.023586743	5.43130393	524.271697	0.00239036	7907.791441	1.157517542	-77.15249542	0.152822228	0.000291258	6.672044335	0.651644872	73.8241153	114596	886.9988064	135.0837991	0.744830496	1360.43905	0.005791505	4.115207562	28149795.03	0.924318919	170.9559585	214.9883469	23402.42013	591.4036902	0.005294924	0.53384347	181638.541	0.063152589
18	0	64.09016528	0.402243085	0.065619855	6.993171915	923.9991714	0.768343663	0.414863205	5236.829432	1107.377873	2.457068981	-0.127187091	0.051900954	0.38482266	18.53793476	8.251218962	87.69264507	0.710758259	15.38192882	0.961976047	0.018254178	4.486092019	236.0253503	0.00596743	5806.954865	1.696165463	-79.65134057	0.226091798	0.001148372	6.200679458	0.600227182	40.52159918	45331	1003.650512	69.65886146	0.307765257	626.970505	0.010735703	12.36862567	4187106.37	0.662566856	205.4758777	136.6434307	16880.55541	518.1660445	0.012349056	0.541701023	50133.75749	0.07899615
19	0	-206.8544086	0.557637523	0.007151062	8.138208597	738.0740686	0.316070782	0.336747013	8929.845203	1071.390855	0.239855451	-0.291588962	0.033841968	0.700677505	71.85076756	1.978796386	53.16013544	0.97013762	5.440930816	0.950011543	0.110392648	5.734349367	642.9609065	0.002456827	965.9827647	2.457661082	-362.9395533	0.205041448	0.000797488	8.685278555	0.749896915	43.01162634	31157	1101.013622	356.6026673	0.525510782	24.15467971	0.007067105	2.160679666	364219.1099	0.931389533	137.6691249	291.4873621	197354.4263	1589.758715	0.005519424	0.528336252	1811.874655	0.135275561
20	1	-253.7636919	0.612126651	0.031886506	7.378691539	918.5552122	0.539257288	0.354602093	3501.389953	2906.864365	2.031357884	-0.180215777	0.033287757	0.755756619	59.13601845	6.802624262	71.30918594	0.861686106	9.327938227	0.95853455	0.050915508	5.066595341	287.9406465	0.004084975	4575.864652	2.392482328	-393.1038385	0.175466481	0.00136145	7.480995208	0.706053709	56.63920903	59543	1311.659051	128.2618555	0.60757726	292.6549181	0.011391782	7.658449896	1716916.965	0.842163014	298.9240535	296.0883536	181733.8277	3776.072473	0.008279254	0.58687327	21477.27993	0.10284032
21	0	-70.84820894	1.419348855	0.014049043	7.807668666	821.7844896	0.355245086	0.325019894	6731.821195	413.5403129	0.123625182	-0.245670865	0.039643855	0.683082366	70.13945059	0.673340359	29.42787794	0.94545582	6.649374984	0.941539995	0.097932549	5.471530211	508.1495691	0.002407448	353.2767574	2.752737962	-221.4878837	0.324509167	0.001171139	8.525657445	0.705115238	40.60788101	9474	1043.272373	328.8764868	0.517293399	8.211881217	0.0092097	2.102699017	87792.22744	0.875560525	65.88808664	247.8476014	101544.7579	650.950845	0.007780339	0.506891063	479.3578699	0.133498215
22	0	92.54911033	1.844383317	0.016626501	7.792045475	1022.738489	0.499377521	0.382710445	6801.979631	346.5055556	0.301798198	-0.291990504	0.038626543	0.919986342	52.91041624	0.61424842	28.65309756	0.963273945	7.70561361	0.95341203	0.076389432	5.400550334	441.2496012	0.004677007	358.9107058	2.213626166	-38.18532124	0.308785054	0.001081139	8.004165902	0.770035753	35.38361203	8444	1060.92381	306.2521441	0.606877861	20.20447385	0.008226289	2.325202859	255320.837	0.896840928	41.71666667	256.1836882	86434.92297	944.9853587	0.007593518	0.586786735	1327.100398	0.113799898
23	0	45.77864963	0.174304531	0.093175756	6.847977363	391.4357944	2.948355133	0.482504646	3227.098493	60.17647059	1.218774708	-0.215601497	0.091319392	0.764444435	4.027532391	7.07088719	35.60898763	0.837780764	17.55369802	0.945415441	0.029016861	4.40690619	127.5077076	0.010280465	1633.06903	1.093258895	-49.14247429	0.280835502	0.001307683	5.449968566	0.759767614	36.05551275	11676	440.5782687	72.65922295	0.677150244	1369.704114	0.022938891	4.70380923	1557605.463	0.781698208	35.70588235	45.36807132	1984.410571	113.5078206	0.032287891	0.37488906	42542.32875	0.070229252
24	0	1088.140373	8.130358654	0.010423152	6.709632649	2019.273009	0.044816833	0.217773918	2622.092551	141.2955145	0.778077262	-0.182845466	0.042279015	0.445325546	171.8510463	0.113532712	15.8113883	0.889390233	1.787326305	0.918502785	0.145510117	5.008083699	465.8517668	0.006364593	40.23702032	4.516091006	840.10053	0.727029034	0.003126625	8.377811622	0.697298684	20.24845673	886	1179.172479	220.5518178	0.435577989	0.071251323	0.006125499	4.417653311	3848.448549	0.56599125	16.0237467	330.4375512	67735.22686	981.9727071	0.008042251	0.630594186	7.432112001	0.225547646
25	0	225.2321895	0.639020302	0.012873536	7.77274705	816.312306	0.357186222	0.4024526	9694.060648	195.3454759	-0.142119647	-0.288086651	0.052235498	0.720191702	28.89123251	1.084020474	39.56008089	0.956645307	7.767655298	0.946371975	0.06292819	5.244109145	471.4939927	0.004091783	566.4722103	1.833868304	73.35580545	0.294873689	0.000691732	7.665611442	0.724356487	31.89043744	11641	742.9565006	214.6905099	0.509413481	26.56618072	0.006768462	2.20723216	653838.047	0.902950321	44.45240893	174.9524824	30989.22408	-91.8376658	0.007725997	0.484354082	2954.3871	0.114271816
26	1	-7.644517788	0.659752594	0.014628732	7.606143275	901.1417923	0.408243921	0.365803378	4220.304353	1013.44163	1.071574256	-0.221311858	0.035494192	0.776383237	49.10148498	2.52658314	37.58989226	0.919945483	6.216904849	0.950895147	0.067497622	5.252979178	316.21257	0.005785263	1185.350606	2.338216985	-144.047365	0.221510311	0.001388948	7.91045844	0.766191954	43.26661531	23177	1045.189157	201.652666	0.736074367	52.25376262	0.010265066	4.186198592	411505.8473	0.832184813	103.6785347	264.7229209	69372.43539	1519.455551	0.009965414	0.610620278	3942.991616	0.120731096
27	1	-40.74342321	0.51418648	0.01302423	7.612592446	558.10085	0.141904916	0.317834678	12169.56511	510.0852713	-0.655329258	-0.189130675	0.043119686	0.953032023	71.88891898	1.10014745	35.73513677	0.889146697	5.106348042	0.930698195	0.105840734	5.219376108	762.9908196	0.001924527	622.498133	2.858050458	-323.5216426	0.259449121	0.000691624	8.359259542	0.790884704	35.51056181	13123	881.6224927	216.9113002	0.65906651	1.38426831	0.004946353	2.902739169	268968.1468	0.803523272	88.99903101	232.8795339	63310.17803	-1221.134726	0.00506647	0.509532825	455.5641504	0.137354911
28	1	-253.682456	0.602995906	0.02125023	7.630821637	731.9158406	0.484059497	0.350254604	5068.776538	884.7397516	0.389964725	-0.213705538	0.046168358	0.579266937	43.25210909	2.379690603	42.19004622	0.909670657	8.37386637	0.952943236	0.0583422	5.17804384	349.2529736	0.003220018	1169.652622	2.369307741	-378.7648623	0.273173144	0.000989287	7.899884734	0.620204951	45.27692569	23306	1110.680703	232.7874799	0.512564503	48.18607227	0.008469414	2.684723208	289934.918	0.832852665	148.6621118	192.1628167	34665.44017	434.6414489	0.006420175	0.536085378	2751.358937	0.114758812
29	0	51.77898617	17.42549842	0.018196677	8.371852305	2870.588218	0.04681664	0.289719678	21477.29265	1932.76754	1.891518769	-0.25591025	0.017121253	0.875019896	610.4342043	0.109446499	35	0.963292628	10.37949351	0.968265276	0.073864643	6.189517562	1926.676605	0.001365444	441.6426562	4.735059006	-463.2594007	0.250237404	0.000483588	9.386741894	0.791752191	37.80211634	14577	3333.847619	416.3170844	0.82488432	1.171445397	0.001403904	8.818677775	425169.931	0.768105468	73.21047708	1778.450561	3174057.554	27658.4075	0.001758902	0.699226157	676.2216117	0.125058652
30	1	-202.0966676	1.983340111	0.017196959	7.368360794	654.0605999	0.331136024	0.293357348	2720.209619	443.721519	0.796351074	-0.178474695	0.037382581	0.723500016	92.92301925	0.746562209	28.60069929	0.881053857	6.159896668	0.930535722	0.125659139	5.240855806	334.3876157	0.004161635	222.3883929	3.277416757	-340.6234503	0.407944718	0.001839774	8.325809921	0.698014164	29.06888371	4928	994.6840502	265.7233813	0.501242692	4.057674409	0.009804975	3.092279774	18622.55301	0.750093644	47.25158228	278.491109	73721.58285	1524.497441	0.007785076	0.614685205	215.6891123	0.148724671
31	0	158.005323	0.156204537	0.092880247	6.98918797	691.7690335	1.587539411	0.46522605	4678.246962	316.5034921	1.418434987	-0.22628311	0.067584984	0.816756167	7.480522012	11.87677523	60.5309838	0.865004833	17.23655595	0.958328054	0.02244255	4.570238173	195.0858358	0.005340833	5515.895485	1.218035793	43.57537822	0.214797867	0.000787859	5.787309383	0.644012528	55.6057551	42788	648.1936552	84.38301474	0.545879621	2656.10151	0.013388872	4.968919963	7226026.197	0.834032329	106.4463492	82.14420382	5629.175909	279.2308926	0.014478971	0.451071932	132730.4591	0.072964191
32	1	-224.1149847	2.477396479	0.030665799	7.313094544	824.7782757	0.950085639	0.329411623	2102.431656	423.4223694	1.004647616	-0.18125913	0.044008791	0.615391551	50.87329956	1.146887495	25.3179778	0.869598336	8.859630327	0.947298541	0.072203208	5.08157954	223.1085767	0.004702814	406.6062339	2.697459194	-322.734741	0.351655929	0.002270389	7.779843346	0.720142524	34.92849839	6994	1147.513017	226.9100545	0.593361667	35.46004411	0.018230792	3.782459609	44197.83444	0.778599617	59.80794702	194.0842106	53902.16275	1392.440456	0.01168198	0.576570086	1084.98003	0.120905423
33	1	319.8985207	0.327490779	0.062930271	8.259513985	867.1916446	0.329840815	0.408798084	79640.62141	704.4514663	-0.819878702	-0.349363247	0.046398536	0.9317294	22.05223868	1.764715864	52	0.961840998	43.53022382	0.973264894	0.014033002	5.525741146	2190.604409	0.003036763	4212.776264	1.090358297	-63.87981971	0.17105455	0.000255049	6.36060167	0.760040049	53.66563146	51534	931.0714643	112.256099	0.765999045	150.7944137	0.002347057	4.352268533	37405368.48	0.8825122	112.330855	193.9461174	11451.91495	-281.5329753	0.005557347	0.554467523	73479.94491	0.046293713
34	0	69.46338112	0.188414886	0.066795674	6.921188108	328.7626789	5.595178888	0.502584759	3013.043972	23.40707965	0.357788312	-0.288609573	0.111128514	0.738555605	2.359481267	4.723417625	31.90611227	0.90327	17.44425984	0.942449897	0.030231933	4.451214978	110.2853393	0.010152171	782.0303806	0.900757186	13.70318882	0.339699524	0.001317227	5.303634762	0.773749725	30.46309242	6254	315.0594901	79.3824668	0.504037496	1571.746302	0.033073939	2.753094566	1411706.611	0.828196839	12.55752212	47.23344394	731.8238782	22.8243132	0.066843859	0.459295423	37129.90743	0.070528932
35	0	-112.6540096	0.498616573	0.025520262	7.74868913	702.1078452	0.583323522	0.405846202	6248.147235	801.2931713	0.92487119	-0.234896453	0.046656174	0.883270242	30.36828466	3.014875243	43.01162634	0.917252901	11.26916921	0.956351084	0.037249331	5.178427655	326.1006008	0.003170549	1930.598706	1.919100968	-273.4708628	0.217326972	0.000799611	7.426979733	0.707041453	51.26402247	31229	975.5787079	156.3783477	0.749488036	151.2199446	0.009087317	4.272232346	1687853.921	0.821917174	130.4973186	204.0002297	29581.74718	674.015495	0.007193538	0.550110876	14408.12645	0.091923187
36	1	376.9718221	1.968799114	0.010407892	8.174370929	1883.261935	0.12317133	0.298856708	9244.856337	2733.300775	0.963460318	-0.227460814	0.02654476	0.629188374	242.5852143	0.723273519	56.04462508	0.944008271	8.950886833	0.95610221	0.078767272	5.854114925	905.2371664	0.001209837	896.9527157	3.537786822	78.86327228	0.270412683	0.000511085	9.134499411	0.588153062	46.23851209	28170	1804.398662	340.5798747	0.526451607	4.24475488	0.002746824	3.69350225	254250.5519	0.848823655	191.865523	745.4252507	472366.342	6499.818115	0.002051976	0.638355758	966.8109891	0.130406933
37	0	296.9292621	0.77404703	0.035695234	7.289497015	754.643211	1.025517605	0.413454274	4294.304215	52.94139194	0.391900848	-0.256394716	0.065625461	0.906760351	11.50771138	1.229255328	26.2488095	0.921212833	8.988297882	0.937944595	0.057697901	4.791409641	219.3978193	0.006276875	304.3885057	1.677719774	175.039295	0.448089643	0.00163592	6.927509998	0.686302968	26.62705391	3915	579.603916	119.8097303	0.51308543	39.43981675	0.019540787	3.067946021	217419.8791	0.826466544	17.91575092	67.14964161	8713.252513	126.614607	0.019236706	0.446602315	2213.089079	0.101330867
38	1	53.80108414	0.31145778	0.052657513	7.431650898	830.5246384	0.673225137	0.41866439	6261.636324	1091.843487	1.320648447	-0.217152162	0.051427241	0.653821343	25.20298451	6.163836886	67.36467917	0.885705355	14.79433517	0.959644037	0.03156167	4.925782404	312.0529469	0.003149277	4255.366045	1.713219427	-120.2718924	0.204834552	0.000674638	6.810436177	0.647470686	51.73973328	48546	950.7965308	134.5977536	0.5246419	445.978261	0.007772849	4.554518781	3413540.69	0.833667257	207.6631996	172.7089989	24505.26209	832.0336581	0.006460922	0.533640152	37719.2209	0.081969617
39	1	510.927014	2.0349792	0.031226025	8.327788813	2324.892443	0.161428622	0.414163711	45753.22235	3474.59423	2.342219159	-0.284628915	0.025736104	0.670423999	126.8512945	1.02785598	67.62396025	0.953515721	24.15382887	0.978886235	0.015845001	5.669595192	1575.154969	0.001260112	4613.895553	2.084128981	58.12705708	0.169036777	0.000224911	7.522983795	0.67980693	62.48199741	74593	2266.765386	144.2752283	0.571757723	49.5570617	0.001617478	13.4766403	13343662.23	0.772825957	221.2275477	829.5182238	235356.3952	3462.890443	0.002020831	0.660601292	25221.86828	0.063521359
40	0	-7.238514613	0.679905196	0.024750992	6.693325442	365.4233223	0.85656365	0.376388742	1644.291217	72.16605166	0.38032568	-0.145508242	0.070219632	0.436981212	15.62370583	1.309037921	27.29468813	0.791054341	5.537073485	0.909367126	0.086778293	4.419925683	120.523566	0.019056904	160.1391885	2.019739643	-98.75186116	0.57089368	0.004767927	6.862991587	0.680989758	17.69180601	1947	464.1751835	123.4118115	0.375349554	10.15103639	0.028591505	2.696447007	27944.67528	0.667625545	19.0295203	68.53174391	3472.43148	94.24081764	0.041075495	0.528195657	389.9364388	0.13056184
41	1	-98.59584738	0.738975693	0.028652594	7.195700396	538.7345541	0.67789839	0.364222679	2639.762159	325.4153578	0.772922493	-0.192606352	0.055053011	0.709952871	35.04507176	1.880789035	39.66106403	0.876186726	7.914542192	0.935379667	0.082453351	4.936652058	225.1724988	0.003908688	467.376581	2.268727528	-216.4948338	0.375129012	0.001477922	7.485282515	0.654712123	31.40063694	7669	755.2293879	187.1699534	0.464950914	33.0987106	0.012922795	3.020192615	91401.17277	0.786762022	63.09075044	150.7401028	23824.61131	681.4858006	0.008845467	0.548616026	1531.59011	0.121845521
42	1	-191.5211383	1.256086138	0.013361614	7.558611923	610.7785587	0.419791285	0.30957961	4249.633436	379.5112782	0.398287882	-0.201969006	0.044822645	0.712591691	68.59144601	0.836066067	25.29822128	0.908779243	6.810873804	0.93135773	0.1052462	5.289645819	399.2475978	0.003315687	293.6723607	3.062614199	-333.4730766	0.343810918	0.001210038	8.494455294	0.731453496	34	7142	944.2516354	247.0361749	0.568204466	4.046243472	0.007441171	2.551505734	27191.33971	0.804483582	65.57552973	212.1832234	72777.00924	940.4142998	0.005956577	0.519907684	200.3640073	0.14454592
43	0	31.08187902	1.794729388	0.013840269	7.771594775	1207.460527	0.254582494	0.313439	4504.546257	969.6839482	1.014267843	-0.20988857	0.032136779	0.73762943	101.0231756	1.013334164	31.40063694	0.917056754	6.165078252	0.950365005	0.082183266	5.479061118	454.6522373	0.002867694	597.8857025	3.032482777	-133.5538771	0.268024096	0.001146044	8.521811556	0.740472103	40.60788101	14506	1341.014404	261.5916113	0.615784828	11.64976002	0.007158905	3.876417109	118854.6806	0.820693472	96.69956796	355.1814064	166015.3227	3019.15497	0.005567515	0.585406018	1044.05	0.13292779
44	0	485.3724814	3.35338572	0.006730731	7.822963477	1387.292695	0.65538627	0.299536036	7096.12025	248.2909836	0.081622811	-0.258648105	0.035197192	0.921867044	97.68613104	0.271182951	23.34523506	0.955430377	4.213681033	0.936215879	0.116935732	5.619402588	594.1052582	0.001893563	139.2588288	3.07995501	326.7176623	0.403641051	0.00127697	8.869123821	0.728543636	27.01851217	4474	1060.575032	331.4873091	0.676050405	3.037493375	0.013052977	2.291494565	35723.02869	0.886638899	34.35245902	286.4737095	177568.568	459.4646085	0.00616575	0.516009815	84.12408879	0.155453982
45	1	-262.5487821	0.381533916	0.084579325	7.180552201	808.1931313	0.785748748	0.411420568	6458.570729	3396.910042	2.677943796	-0.181171835	0.037152712	0.866399819	42.81710231	11.70305007	72.06941099	0.833884213	17.90194127	0.96670324	0.029541589	4.855996933	333.4209929	0.002897009	12492.09819	1.854123261	-445.4918641	0.149247233	0.000695541	6.483122768	0.697977846	68.50547423	100121	1253.684995	78.71318384	0.654346523	1211.805693	0.00818708	11.69352059	9676808.702	0.799891695	379.9607901	314.6810759	100750.9448	2315.038069	0.005710981	0.595730806	106662.6011	0.07185635
46	1	-197.6358332	0.25516282	0.121387914	6.943746923	253.2958527	3.510490502	0.475799079	3891.062832	132.7033493	1.27130647	-0.246747282	0.08270822	0.866456445	4.892764888	7.4395796	45.17742799	0.872878384	24.10509903	0.958736329	0.019442135	4.526988885	148.4265266	0.006659552	2822.768185	1.032253579	-289.1399613	0.244984752	0.000950826	5.385014763	0.730389873	43.56604182	19783	542.435814	81.56489098	0.663913964	2517.9702	0.019190151	4.487763471	2863213.12	0.82585122	51.85805423	69.15440281	2545.03125	150.4666149	0.019802856	0.46747132	79061.33822	0.062168878
47	1	-204.2020088	0.461397104	0.09669412	7.497365618	473.5943328	2.604365899	0.443620857	5611.825964	534.5927353	1.972580728	-0.281841865	0.05087977	0.809848926	16.239357	5.802114379	47.51841748	0.921067932	28.84048819	0.964287986	0.032192798	5.037693381	237.6297158	0.004602452	3377.33296	1.24423115	-323.7465043	0.22470514	0.000863792	6.048328917	0.704277624	48.09365863	28586	797.3408371	90.45919402	0.581059731	1058.967184	0.014300007	7.14147943	2289172.326	0.888697511	92.44854155	155.9822788	34129.7949	1106.249559	0.010526158	0.559022283	46888.7694	0.056556094
48	0	33.99998147	0.427068342	0.024260379	7.612918399	589.5126219	0.116516056	0.396904856	16567.94214	474.8657921	0.342516075	-0.257176631	0.048136559	0.950959562	57.3862242	1.532883543	46.87216658	0.936069213	9.392622208	0.954846057	0.042003886	5.132935517	863.7562822	0.001729776	1434.003887	1.864240075	-330.8974158	0.241992804	0.000285682	7.460245311	0.684285478	46.09772229	24955	920.4100377	197.9812496	0.488352003	31.82255447	0.002305427	2.681006349	3726366.274	0.878066792	95.40665994	314.4301349	25574.35365	425.9133626	0.003252391	0.498130938	10385.46375	0.107281981
49	1	-117.5197196	2.177442615	0.022555685	7.565999519	1064.769113	0.334950119	0.352276145	4345.216189	804.3014518	1.317641686	-0.207695387	0.036043263	0.769062932	69.04170717	1.086707397	31.78049716	0.902768877	8.005809429	0.959050305	0.04635343	5.232139186	360.8079105	0.003353722	824.0943676	2.445887558	-283.3796534	0.278489522	0.001035586	7.867445599	0.707509659	40.80441153	14825	1348.148766	199.5787974	0.597391567	30.70214568	0.007487563	5.242432548	330506.7788	0.828230312	84.41332195	316.8078054	90276.87128	1986.140586	0.005919744	0.607560909	2971.115228	0.114700033
50	1	-76.91134666	0.580307739	0.093494958	7.563737223	480.5981017	1.704605831	0.457573035	7823.20814	159.9341501	1.386546494	-0.328730912	0.064513179	0.942111978	11.09298118	2.813933061	34.4818793	0.950114999	24.73641242	0.963214315	0.033370727	5.056562964	309.5374945	0.0049614	1602.994309	1.150880239	-204.0524705	0.248484327	0.000569406	6.159262911	0.770271934	36.79673899	16167	684.6505722	131.5981888	0.780735362	585.4616486	0.00952814	4.524565909	2206173.289	0.924980134	42.12710567	122.1546438	24742.87891	896.627876	0.009912078	0.505252193	32961.93533	0.064218455
51	0	-60.2058461	3.135531095	0.023184841	6.501273795	406.0298427	0.748870892	0.326576571	1293.798732	37.65217391	0.380377625	-0.19638127	0.072463768	0.72326735	30.88594994	0.32164603	10.81665383	0.874829993	4.394398246	0.906502031	0.116476745	4.551325893	147.4189012	0.007236459	41.67828843	2.536597291	-149.8389431	0.740100951	0.004013987	7.182306316	0.766896652	14.76482306	631	555.8687857	159.761608	0.384054678	2.924489842	0.024737485	2.678852099	5002.369565	0.668095393	10	95.29307383	9325.511198	203.8843902	0.022152163	0.538748204	60.76648813	0.153945263
52	1	4.416530868	0.237397368	0.011322824	7.888359263	720.4877801	0.135232202	0.366120821	12571.53316	1128.173813	-0.054772853	-0.258382495	0.037944561	0.766319159	51.50712878	2.990392599	60.20797289	0.944302991	6.57312266	0.950859746	0.061962872	5.359317804	702.8769309	0.002794631	2015.455566	2.147387121	-268.4692275	0.21930042	0.000565538	8.036944075	0.625351524	52.35456045	43919	988.9570076	213.4074724	0.629885285	14.61777359	0.003972826	2.74316338	1749838.698	0.885050149	164.6035039	240.4746543	49234.49608	-157.568593	0.005616934	0.522611949	4263.785622	0.119726076
53	1	-163.9115503	3.783225182	0.018067454	7.413765064	1215.385826	0.45670561	0.342330022	3341.451994	594.8764151	1.789779693	-0.202118378	0.045841047	0.757810736	45.80465858	1.041713386	42.72001873	0.892408686	6.398169491	0.96247585	0.031760586	5.076060666	277.8615875	0.004486654	787.365526	2.461290374	-278.0486682	0.331596237	0.001521183	7.795841941	0.603691671	37.12142239	14144	1493.434495	192.7444375	0.439954429	35.26186435	0.011350365	10.54968962	139863.8693	0.827660107	97.18301887	207.1848861	194702.0057	2832.867948	0.0098766	0.544027489	1900.245991	0.126180679
54	0	-86.40456842	13.92171433	0.018671843	6.931291509	763.3781485	0.933321871	0.248673861	1615.180579	100.5234043	0.590755772	-0.314500364	0.035400634	0.524044143	138.7104314	0.134388812	9.486832981	0.974533638	3.331576549	0.914725759	0.258080896	5.287744003	339.1972783	0.008067702	21.36456559	3.796631204	-171.4166411	0.738920683	0.005226201	8.188437787	0.787173508	15.26433752	587	934.7947895	368.9961512	0.511266156	1.181170444	0.0293454	2.247804961	2625.919149	0.825610474	8.319148936	286.0831115	202973.9315	3572.0983	0.01713695	0.680135209	16.65850611	0.195806936
55	0	-150.0140401	0.323686103	0.014799792	7.649328473	602.938994	0.184763145	0.358848041	7430.549673	1028.444988	0.33616125	-0.222498542	0.042256287	0.806076367	47.82796115	2.865453532	56.30275304	0.916980878	5.9616928	0.948929677	0.055139773	5.208230651	473.0453759	0.002591831	1733.758168	2.239188496	-357.3655454	0.25555858	0.000749192	7.921747688	0.590002413	46.32493929	33056	960.3045394	173.0383594	0.644167846	29.50471459	0.00577549	3.219378054	1313955.437	0.846989961	163.9966503	220.2759081	38933.57145	361.698699	0.005974496	0.527498472	5706.264127	0.124339006
56	0	104.7626151	3.39459091	0.032035548	7.650375526	1919.539961	0.141934075	0.355242068	11351.0106	2405.468423	2.527137268	-0.179952853	0.02779001	0.923610555	169.3791365	0.950539576	45.61797891	0.874259081	11.34099387	0.968721271	0.038057285	5.340842592	728.3967553	0.001408596	2046.514523	2.957736122	-201.8420967	0.204367081	0.000459236	7.869178087	0.754069163	45.48626166	30951	2121.382058	157.5614349	0.777514847	25.58577328	0.002898383	12.56417559	1936119.049	0.708995474	164.5724417	734.3716497	382604.4125	5605.058441	0.002347301	0.662404876	6925.119443	0.097896587
[truncated: 2 more columns]
