# Supplementary material for: Differentiation of Brain Abscess From Cystic Glioma Using Conventional MRI Based on Deep Transfer Learning Features and Hand-Crafted Radiomics Features
Source: Front Med (Lausanne). 2021 Nov 12;8:748144. doi: 10.3389/fmed.2021.748144 (PMC8636043; doi:10.3389/fmed.2021.748144)
Supplement: Supplementary file 2 [file Presentation_1.ZIP › Intermediate data/t1/train_DLR_10.csv]

	label	original_glcm_MaximumProbability	370	11	66	435	345	449	108	13	208
0	1	0.210917563	-0.284288998	-0.320312485	-0.562357776	-0.635413668	-0.111775334	-0.433735291	-0.102879669	-0.133593195	-0.745803162
1	1	-0.781174797	0.445460177	1.755575871	-0.117642	-0.376952977	-0.486940507	0.22855368	0.241827249	-0.290407359	-0.721239446
2	0	-0.05113545	-0.284288998	-0.320312485	-0.552494692	-0.445186303	-0.353405878	-0.464818723	0.083376386	-0.290407359	-0.403015094
3	0	1.0087495	-0.284288998	-0.320312485	-0.369895682	-0.320515044	0.126391553	-0.464818723	-0.35239564	-0.290407359	-0.752194282
4	0	-0.465779493	-0.284288998	-0.320312485	-0.213892429	0.193065577	-0.393575186	-0.464818723	-0.412488505	-0.290407359	-0.532596077
5	0	-0.502555068	-0.281214119	-0.320312485	-0.260543198	-0.409325359	-0.396054415	-0.464818723	-0.501575845	-0.290407359	-0.422634064
6	1	-0.310832406	-0.284288998	-0.320312485	-0.602375701	-0.668374443	-0.545201947	-0.464818723	-0.384864893	-0.290407359	-0.534409198
7	0	-0.78013272	-0.284288998	-0.320312485	-0.602375701	-0.464251507	-0.311111571	-0.464818723	-0.129504327	-0.290407359	-0.439766081
8	1	-0.43280135	-0.284288998	-0.320312485	0.665257164	-0.06500905	0.089285645	-0.464818723	-0.313019048	-0.290407359	1.016201666
9	1	0.120779552	-0.284288998	2.246726193	-0.055956071	-0.168505932	-0.099070483	-0.282917037	0.078921118	-0.03082185	-0.135743504
10	1	0.806870546	0.144131164	-0.320312485	-0.305497432	-0.465845957	-0.284655501	1.315896413	-0.006579402	-0.290407359	-0.603920159
11	0	-0.553452439	-0.284288998	-0.320312485	-0.245605461	-0.200843587	-0.288626286	0.181524948	-0.501575845	0.704828942	-0.500741719
12	1	1.214411373	-0.284288998	-0.320312485	0.318887022	-0.203729232	-0.065161423	-0.457302014	-0.501575845	-0.290407359	-0.346988419
13	0	-0.886543917	-0.284288998	-0.320312485	-0.588346021	-0.666190626	-0.543216237	-0.464818723	-0.501575845	-0.290407359	-0.579229144
14	0	-0.456982159	-0.284288998	-0.320312485	-0.004686544	-0.007189823	-0.545201947	-0.120910805	-0.501575845	-0.290407359	-0.666609332
15	0	-0.307479813	-0.219952179	-0.320312485	0.203408217	-0.55886088	-0.262291884	-0.246157104	-0.323626316	0.412905935	-0.040429448
16	0	-0.59797908	0.088036385	5.916750655	0.697113515	2.3010944	7.059133446	1.900471118	1.583712193	-0.290407359	2.49446768
17	1	-0.828926884	0.083885464	-0.320312485	3.029573803	-0.086181631	-0.123381069	1.231813001	-0.28535127	-0.073378497	0.60661748
18	1	2.068971548	-0.284288998	-0.320312485	3.236253801	0.202823374	0.909471587	1.639617006	0.903069985	-0.290407359	0.241524599
19	1	-1.019004807	-0.284288998	-0.320312485	0.129015976	-0.494681078	-0.36108864	-0.464818723	-0.299018759	-0.290407359	0.714458193
20	1	0.890284598	-0.036422613	-0.320312485	1.169545759	2.029671766	0.318752452	-0.43802875	1.393300177	-0.265013719	0.726500634
21	0	-0.629229258	-0.284288998	-0.320312485	-0.407717719	-0.28945935	-0.428571999	-0.464818723	-0.501575845	-0.290407359	-0.32019207
22	0	0.870792165	-0.284288998	-0.320312485	0.254689773	0.378382332	0.95094866	0.281913045	1.960914787	-0.290407359	-0.708404049
23	0	-0.984186203	0.135318287	-0.320312485	0.024344452	-0.402481125	0.003987809	-0.464818723	-0.225569053	-0.290407359	-0.144103954
24	0	-1.057966956	-0.284288998	-0.320312485	-0.426103808	-0.430957454	-0.452011307	-0.417866301	-0.501575845	-0.290407359	-0.85608494
25	1	3.439486398	-0.284288998	2.313654943	0.085251826	-0.238072833	-0.545201947	-0.190621234	-0.501575845	0.362553747	-0.689371634
26	1	-0.578399264	0.22137388	1.828374121	0.292851194	-0.214160653	0.017883649	0.270785138	-0.086593839	-0.290407359	-0.58558722
27	0	1.044719188	-0.284288998	-0.320312485	-0.602375701	1.256879403	2.274783198	-0.464818723	0.780853434	-0.290407359	2.975927842
28	1	-0.14758259	0.90784345	-0.320312485	-0.188979824	-0.625666664	-0.041899353	-0.211471344	-0.1089331	-0.290407359	-0.268559653
29	0	1.282360696	0.579839772	0.013047527	0.686024883	3.425896962	0.309573197	-0.464818723	0.441968104	8.312084244	-0.051918911
30	1	1.28800292	-0.284288998	-0.320312485	-0.468745761	-0.554091828	-0.477437675	-0.464818723	-0.32498162	-0.290407359	-0.784328572
31	0	-0.827771573	-0.284288998	-0.320312485	-0.602375701	3.821436583	1.055875247	1.979344199	2.710473633	-0.290407359	1.829309136
32	0	-1.14489699	-0.284288998	-0.320312485	-0.602375701	-0.186642574	0.073050259	-0.036059711	-0.501575845	-0.290407359	-0.54812756
33	1	0.074848941	0.060729033	-0.320312485	-0.278166274	-0.1867476	0.113704137	0.427762789	0.029307036	-0.290407359	1.528808496
34	0	-0.838328501	-0.284288998	-0.320312485	-0.170616892	-0.422383402	-0.211920563	0.485702879	-0.420600051	0.044696115	-0.527047586
35	1	-0.250851603	-0.284288998	0.398338432	-0.467713964	-0.306077123	-0.377898045	-0.464818723	-0.203380851	-0.290407359	-0.361788838
36	1	-0.477886874	1.056041503	-0.320312485	-0.50126705	-0.666354088	0.102090782	-0.198959262	-0.018104733	-0.290407359	-0.266586478
37	1	0.339644594	-0.284288998	-0.320312485	-0.602375701	-0.488127299	0.077921753	-0.464818723	0.86471181	-0.046699662	1.223509549
38	1	-0.488585918	0.438760158	-0.320312485	-0.602375701	-0.532501515	-0.370841107	1.172104737	0.117003945	-0.290407359	-0.526598874
39	1	-0.139552012	-0.284288998	-0.320312485	-0.495519115	-0.375044703	-0.415173738	-0.464818723	-0.097739598	-0.290407359	-0.079292899
40	0	-0.649313576	-0.284288998	0.7420915	-0.602375701	-0.518423668	-0.251130179	-0.464818723	-0.362977327	-0.091951135	-0.342212523
41	1	-0.87898734	-0.284288998	-0.320312485	0.112574675	-0.292757716	-0.545201947	0.099192761	-0.501575845	-0.290407359	-0.589385967
42	1	0.197882925	-0.038827036	1.512195215	-0.277345022	-0.02493033	-0.111438357	0.28349931	0.335392236	-0.290407359	-0.519016963
43	0	-0.514255931	-0.284288998	-0.320312485	1.009505753	2.726518173	2.732371951	-0.417020363	0.030180307	0.086091041	0.225463593
44	0	-0.200355924	-0.284288998	-0.320312485	-0.557643412	-0.410280967	-0.451802589	-0.444494321	-0.383140472	-0.290407359	-0.47296553
45	0	-0.432688432	-0.284288998	-0.320312485	1.282435501	5.423195207	0.893186455	-0.170484868	0.608369566	-0.290407359	0.481938911
46	0	-0.457410936	-0.284288998	-0.320312485	1.951394821	1.367778414	2.49336736	2.185687209	-0.298742351	-0.290407359	0.462861351
47	0	-0.456851983	-0.284288998	-0.320312485	0.639411317	0.767546114	0.216197417	1.365183558	-0.501575845	3.960507806	-0.250281758
48	1	0.11245178	0.081543506	0.282088936	0.374170597	-0.351947343	-0.352126325	-0.017740131	-0.483724913	-0.07586611	-0.442599528
49	0	-0.845082961	-0.007353711	-0.320312485	0.045786556	-0.111717514	-0.005582834	-0.464818723	-0.438944735	-0.290407359	-0.048197801
50	0	-0.48494219	-0.284288998	-0.320312485	-0.602375701	-0.582570227	-0.465841808	-0.464818723	-0.36090272	-0.290407359	-0.776330642
51	1	-0.641076005	-0.262939918	-0.320312485	-0.571599174	-0.661134612	-0.319778182	-0.447674434	-0.193068598	-0.290407359	-0.69217558
52	1	4.468698932	-0.211481894	-0.320312485	-0.476059732	-0.689563436	-0.540440105	-0.464818723	-0.361439319	-0.062157504	-0.708239698
53	0	0.955804147	-0.276687372	-0.320312485	-0.350223841	-0.605470691	-0.047866487	-0.464818723	0.024652058	-0.290407359	-0.811771626
54	1	-0.1180583	-0.284288998	-0.320312485	-0.602375701	-0.732891121	-0.45908962	-0.464818723	-0.429838916	-0.290407359	-0.523061514
55	0	-0.15009774	-0.284288998	-0.320312485	-0.581403787	-0.740991714	-0.545201947	-0.464818723	-0.472425322	-0.290407359	-0.727632615
56	0	0.504955318	-0.267798594	1.030525325	-0.508872553	-0.586407844	0.040506697	-0.464818723	-0.067955848	-0.262041028	-0.445283444
57	0	-0.587005737	-0.284288998	-0.320312485	-0.571784809	-0.210819497	-0.502945488	-0.464818723	-0.455246247	-0.290407359	-0.388814564
58	0	-0.747115975	-0.284288998	-0.320312485	-0.130394728	0.10482405	1.912657137	3.590799693	-0.046115302	-0.290407359	0.912517119
59	0	0.826249639	-0.284288998	-0.320312485	-0.132882925	-0.277319628	-0.453874916	-0.464818723	-0.179386103	0.187584516	-0.365040151
60	0	-0.46589625	-0.284288998	-0.320312485	-0.602375701	-0.491299204	-0.449243879	-0.464818723	-0.4138277	-0.290407359	-0.348889018
61	0	-0.800144272	-0.284288998	-0.320312485	0.005178139	-0.343418313	-0.214513078	-0.464818723	-0.501575845	-0.290407359	0.988381216
62	0	0.5947482	-0.284288998	-0.320312485	-0.602375701	-0.455731629	-0.39514578	-0.413911488	-0.339046508	-0.290407359	-0.697072451
63	1	0.001992345	-0.284288998	-0.320312485	-0.597518266	-0.609829432	-0.49523874	-0.412422803	-0.449230132	-0.290407359	-0.792412031
64	0	-0.620529661	-0.284288998	-0.320312485	-0.338209735	-0.245030509	-0.505771254	-0.464818723	-0.501575845	-0.290407359	-0.778715428
65	1	-0.478451921	-0.284288998	0.775106493	-0.07984976	0.484265497	-0.142993726	-0.331205866	0.016673651	-0.290407359	0.07189782
66	1	1.273831779	-0.284288998	-0.320312485	0.36967228	-0.288358596	-0.545201947	-0.419485018	-0.464743663	-0.290407359	-0.587537321
67	0	-0.474720528	-0.257605775	-0.320312485	-0.447858993	-0.236724877	-0.246212017	-0.464818723	-0.124216137	-0.059697879	-0.057776423
68	1	1.47412048	-0.284288998	-0.320312485	1.068550604	-0.06245891	-0.545201947	-0.032618928	-0.09804297	2.349491955	-0.89324712
69	0	-0.954172414	-0.028420425	-0.320312485	-0.451090245	-0.517094736	-0.385305251	-0.464818723	-0.430905227	-0.290407359	-0.200869445
70	0	-0.776253471	-0.284288998	-0.320312485	-0.472622828	3.252748474	-0.147707659	-0.464818723	-0.358451774	-0.290407359	1.676498123
71	1	-1.082733944	-0.284288998	-0.320312485	-0.602375701	-0.069894813	-0.203693592	-0.464818723	1.068736522	-0.290407359	0.1905138
72	0	-0.431408898	-0.239920845	-0.320312485	-0.439696528	0.178099859	-0.545201947	-0.383037182	-0.220090537	-0.290407359	-0.414737428
73	1	-0.127953078	10.46125792	-0.320312485	4.45867625	0.019625924	5.538747054	-0.464818723	1.02633223	-0.290407359	3.221331241
74	0	-0.519313737	-0.284288998	-0.320312485	-0.602375701	-0.49170724	-0.080491863	-0.464818723	-0.501575845	-0.290407359	-0.189822508
75	0	-0.285009712	0.257602518	-0.320312485	-0.106853843	-0.042949908	-0.349657307	-0.464818723	-0.094348274	-0.290407359	-0.443241509
76	1	0.134390542	1.288339294	1.118836863	0.059255358	-0.300756878	-0.258545995	-0.199888525	-0.194413512	-0.290407359	0.036195916
77	1	-0.852675006	-0.23710975	-0.320312485	0.191059404	-0.646319549	-0.264521909	0.237117418	-0.501575845	-0.290407359	-0.183659911
78	1	-0.437248358	0.513394009	-0.320312485	7.402474324	1.719332776	3.002855798	6.874543939	9.20377344	1.569045979	1.640675244
79	0	-0.85467632	-0.284288998	-0.320312485	0.499621452	-0.517490612	-0.280449336	-0.464818723	-0.501575845	-0.290407359	-0.518968164
80	1	4.064868541	-0.284288998	-0.320312485	-0.47852825	-0.256431674	-0.522521465	-0.409250043	-0.493989441	-0.290407359	-0.743295716
81	0	1.845507027	-0.190995769	-0.320312485	-0.506350142	-0.663570459	-0.297005224	-0.464818723	-0.422603528	-0.290407359	-0.616016881
82	0	-0.140085113	0.827441297	-0.320312485	0.396362049	0.811813439	0.430589284	-0.464818723	0.971530117	4.234143206	2.575665068
83	0	0.863474278	-0.284288998	-0.320312485	-0.48085689	-0.494441447	-0.434897174	-0.234758812	-0.464399596	-0.290407359	-0.729333388
84	0	1.000356112	-0.284288998	-0.320312485	0.44055859	-0.435320975	-0.391849911	-0.464818723	-0.237254524	-0.290407359	-0.7295078
85	1	0.170878116	0.217716171	-0.320312485	-0.061451015	-0.338752081	-0.51479734	1.509384053	0.209573794	-0.145573706	-0.631059368
86	1	1.445633406	-0.278194685	-0.320312485	-0.585316203	-0.608974996	-0.545201947	-0.464818723	-0.282956101	-0.290407359	-0.59153739
87	0	-0.20219797	-0.284288998	-0.320312485	-0.602375701	0.279717393	-0.545201947	-0.464818723	-0.501575845	-0.290407359	0.983553508
88	1	-0.047396486	0.188458889	-0.320312485	0.365054288	0.163375679	0.031992496	0.453062705	0.343646467	-0.290407359	0.552011364
89	0	0.124275669	-0.284288998	-0.320312485	-0.602375701	-0.482446517	-0.220508103	-0.464818723	-0.164743262	-0.290407359	-0.624422555
90	0	-1.030031192	-0.284288998	-0.320312485	-0.516863543	-0.548193982	-0.430474991	-0.464818723	-0.501575845	0.139244308	-0.561578671
91	1	-0.767555001	0.793132584	-0.320312485	-0.515719815	-0.373084787	-0.381201429	-0.464818723	0.130028925	-0.290407359	-0.165688628
92	0	-1.050159783	-0.284288998	-0.320312485	-0.602375701	0.41880195	-0.343196335	0.549853706	-0.116082823	0.999812926	0.180474497
93	1	-0.554135228	-0.284288998	-0.320312485	-0.602375701	-0.472481911	-0.507948408	-0.464818723	-0.497087082	-0.290407359	-0.260989028
94	0	1.789465453	-0.284288998	-0.298779311	-0.208302147	-0.237830969	-0.485113003	-0.132398147	-0.106962155	2.700580422	-0.390472854
95	0	-0.721750939	-0.284288998	-0.320312485	-0.602375701	0.321843785	0.166525288	-0.464818723	0.521540954	-0.290407359	1.890118334
96	1	-0.763565441	-0.284288998	0.448709203	-0.479738518	-0.38723356	0.09496814	1.258712181	0.090623196	-0.290407359	0.159630526
97	0	-0.782935905	-0.284288998	-0.320312485	-0.602375701	-0.335176062	-0.393152021	-0.464818723	-0.498102984	-0.290407359	-0.129324581
98	0	-0.241113417	-0.284288998	-0.320312485	0.066334879	-0.441720158	-0.379916388	-0.464818723	-0.501575845	0.575508747	0.439267998
99	0	-0.265686162	-0.284288998	-0.320312485	-0.461878889	-0.49709073	-0.53847012	-0.464818723	-0.436269033	-0.290407359	-0.745807238
100	0	-0.866910566	-0.284288998	-0.320312485	-0.307206588	-0.032296234	0.402050493	-0.464818723	0.208554438	-0.290407359	1.118852553
101	1	-0.026916674	1.00749572	5.880073255	0.386268722	-0.483990307	0.09599733	-0.226489292	-0.228034952	0.710537506	-0.525730811
102	1	-1.103500277	0.903991943	-0.320312485	-0.31358556	-0.308972982	-0.118493695	0.336695148	-0.298414134	-0.290407359	-0.514390356
103	1	-0.379178069	-0.284288998	-0.320312485	-0.352973034	0.006556715	-0.498546227	-0.358856853	-0.493717894	-0.23201869	-0.51700507
104	1	-0.968678223	1.882124483	-0.320312485	-0.558512619	-0.445923907	-0.075792866	0.298560416	0.588962657	-0.290407359	0.342791918
105	1	0.674974175	-0.050531384	-0.320312485	-0.128113408	-0.316565034	-0.231378219	-0.099781821	1.282903333	-0.290407359	0.708131888
106	1	-0.614941395	-0.144329204	3.218289052	-0.126471183	-0.141897458	-0.313903606	-0.464818723	0.040169056	-0.290407359	-0.209946741
107	1	-0.218562836	-0.284288998	-0.320312485	1.716639706	3.205534438	-0.170367103	4.728171799	2.794350519	-0.290407359	5.815665325
108	0	-1.013047533	-0.284288998	-0.100113477	-0.436907576	-0.279804835	-0.464622015	-0.464818723	-0.329066797	-0.290407359	-0.243017946
109	0	-0.039684056	-0.284288998	-0.320312485	-0.07368947	0.465484647	0.097174297	1.496461691	-0.501575845	0.12018238	-0.895698231
110	0	-0.55598939	-0.284288998	-0.320312485	-0.602375701	-0.745587106	-0.428749266	-0.464818723	-0.440019074	-0.290407359	-0.697553715
111	0	-0.58250301	-0.243343182	-0.320312485	0.307193888	-0.320320245	-0.331503239	-0.464818723	-0.360390328	0.06056185	-0.403092812
112	0	-0.515481895	-0.284288998	-0.320312485	-0.602375701	-0.197681379	-0.064321281	-0.081028428	-0.013631475	-0.290407359	-0.485318598
113	0	-0.590975785	-0.039384736	-0.320312485	-0.540751474	-0.384490201	0.108034323	-0.380059155	-0.204940244	-0.290407359	-0.133283141
114	1	-0.580498844	0.247885521	-0.320312485	0.599012837	-0.322086969	-0.148092249	0.695383723	0.004217446	-0.290407359	0.768821558
115	1	0.585032555	-0.284288998	1.543437611	0.186216732	-0.457090698	-0.112691345	-0.464818723	-0.501575845	-0.290407359	-0.853045406
116	1	1.999839652	0.520013985	-0.320312485	0.125193506	-0.129485694	0.030594535	0.365711428	-0.167984089	1.033176398	-0.257651243
117	0	0.931461957	-0.020697329	-0.320312485	-0.310685328	-0.299221395	-0.489196719	-0.464818723	-0.464299146	-0.290407359	-0.114876641
118	1	2.171227189	-0.24267675	-0.320312485	-0.414767496	-0.668214964	-0.374410719	-0.393808231	-0.436324026	-0.290407359	-0.544465973
119	0	-0.255108172	0.70810267	-0.320312485	-0.47403787	0.051929751	0.047366524	-0.363330442	0.357890211	0.48757574	-0.149470903
120	1	0.268656002	-0.284288998	-0.320312485	1.052111111	-0.071382059	-0.05937401	-0.464818723	-0.06672731	-0.290407359	0.423730811
121	1	0.580298639	0.596448275	-0.320312485	0.419836837	-0.449422246	-0.166801179	-0.135265295	-0.073996176	-0.136090209	0.273329234
122	0	-0.655986535	-0.284288998	-0.320312485	0.694994813	3.108455451	0.359467233	-0.464818723	0.978486528	-0.290407359	1.893571792
123	1	2.63423697	0.7816452	0.086879492	-0.062815467	0.31914308	-0.256799231	-0.464818723	-0.458851246	-0.290407359	3.065287831
124	0	-0.347021415	-0.284288998	-0.320312485	-0.602375701	-0.518863531	-0.428786965	-0.464818723	-0.362569905	-0.290407359	-0.537451939
125	0	0.11878169	-0.284288998	0.017768455	-0.541922757	-0.562234883	-0.211549019	-0.464818723	-0.271625897	-0.290407359	-0.73796142
126	1	0.033054127	-0.113241298	-0.188679552	-0.387538507	-0.48727372	-0.412627449	-0.464818723	-0.501575845	-0.290407359	-0.33099007
127	0	0.647704788	-0.284288998	-0.320312485	0.287447484	0.347234714	0.8860554	0.581701548	-0.3025755	-0.290407359	0.499558679
128	1	0.336573239	0.96360852	3.812135721	0.344843783	-0.016699273	-0.373409862	1.106063436	-0.046701418	0.733303203	-0.363256148
129	0	0.269657222	-0.253662387	-0.079596645	-0.442560791	-0.622494759	-0.343908697	-0.047758105	-0.433776711	-0.290407359	-0.742308807
130	1	-0.015876446	-0.284288998	-0.320312485	-0.254210104	-0.046208917	-0.457645762	0.203920986	-0.000406785	-0.290407359	-0.427241392
