# Supplementary material for: Differentiation of Brain Abscess From Cystic Glioma Using Conventional MRI Based on Deep Transfer Learning Features and Hand-Crafted Radiomics Features
Source: Front Med (Lausanne). 2021 Nov 12;8:748144. doi: 10.3389/fmed.2021.748144 (PMC8636043; doi:10.3389/fmed.2021.748144)
Supplement: Supplementary file 2 [file Presentation_1.ZIP › Intermediate data/t1/train_HCR.csv]

	label	original_shape_VoxelVolume	original_firstorder_10Percentile	original_firstorder_90Percentile	original_firstorder_Energy	original_firstorder_Entropy	original_firstorder_InterquartileRange	original_firstorder_Kurtosis	original_firstorder_Maximum	original_firstorder_Mean	original_firstorder_MeanAbsoluteDeviation	original_firstorder_Median	original_firstorder_Minimum	original_firstorder_Range	original_firstorder_RobustMeanAbsoluteDeviation	original_firstorder_RootMeanSquared	original_firstorder_Skewness	original_firstorder_TotalEnergy	original_firstorder_Uniformity	original_firstorder_Variance	original_glcm_Autocorrelation	original_glcm_ClusterProminence	original_glcm_ClusterShade	original_glcm_ClusterTendency	original_glcm_Contrast	original_glcm_Correlation	original_glcm_DifferenceAverage	original_glcm_DifferenceEntropy	original_glcm_DifferenceVariance	original_glcm_Id	original_glcm_Idm	original_glcm_Idmn	original_glcm_Idn	original_glcm_Imc1	original_glcm_Imc2	original_glcm_InverseVariance	original_glcm_JointAverage	original_glcm_JointEnergy	original_glcm_JointEntropy	original_glcm_MaximumProbability	original_glcm_SumEntropy	original_glcm_SumSquares	original_gldm_DependenceEntropy	original_gldm_DependenceNonUniformity	original_gldm_DependenceNonUniformityNormalized	original_gldm_DependenceVariance	original_gldm_GrayLevelNonUniformity	original_gldm_GrayLevelVariance	original_gldm_HighGrayLevelEmphasis
0	1	15696	-11.37875103	383.6436327	21678637392	4.457772766	258.6752085	2.400796103	711.1871011	164.9784711	132.8473661	136.3494471	-115.6404505	826.8275516	104.2525654	1175.226283	0.540932485	21678637392	0.052719302	23981.97839	168.3874713	48668.81624	1038.908339	142.0020328	5.062662416	0.930951409	1.515757671	2.302956206	2.69340959	0.544653402	0.494286904	0.995786936	0.959211049	-0.341052962	0.97152096	0.431273903	11.58146488	0.011472742	7.280562563	0.040996624	5.34475137	36.7661738	8.120034564	1215.544852	0.07744297	19.78099948	827.4821611	38.45115476	184.897235
1	1	25026	26.81805766	441.202125	37167630893	4.67684354	212.7842863	2.991822045	843.843072	207.9749873	128.4969205	182.2988412	-290.6063347	1134.449407	89.01986872	1218.671682	0.466173839	37167630893	0.046846154	25957.09859	452.0528238	63160.13851	811.1602393	142.665542	11.40548347	0.851156904	2.561100022	2.860017374	4.589192694	0.407638547	0.325497518	0.994737811	0.949092722	-0.217731386	0.918130025	0.325492375	20.47504787	0.005096537	8.243961379	0.01282879	5.559970927	38.51775637	7.650929506	3463.323983	0.138389035	5.106756289	1172.371853	41.6173629	475.0160233
2	0	6650	92.40272507	323.2638343	9660473533	3.803264551	137.650618	2.451282731	566.6594914	202.0712729	73.50280339	195.8669999	-32.54051368	599.2000051	55.29592553	1205.281207	0.298426956	9660473533	0.079008469	7727.441874	114.5101816	4515.414097	103.8202771	43.09549866	3.992373392	0.829445876	1.495031002	2.196103404	1.651708896	0.52612896	0.470059029	0.993761844	0.945817775	-0.246735924	0.902825276	0.433636526	10.23350879	0.014274388	6.588947307	0.033556323	4.676535637	11.77196801	7.188672444	644.2171429	0.096874758	9.677093425	525.4063158	12.42779481	124.4628571
3	0	50198	102.9588933	257.6640815	69668006730	3.300754166	80.13154982	3.416382327	512.7648196	176.5085521	48.08182192	171.0636583	-120.6098918	633.3747115	33.39481288	1178.07648	0.549087224	69668006730	0.118901014	3691.819277	158.6106981	1367.86022	46.61140676	20.30789009	1.635255863	0.850088874	0.918390751	1.700700397	0.769243564	0.63595548	0.608521529	0.99760634	0.966900272	-0.30031731	0.918881647	0.493327879	12.40728628	0.031825475	5.504623766	0.063648948	4.177996409	5.485786488	7.245256829	3260.344117	0.064949682	18.30788954	5968.593091	6.002157557	163.7988565
4	0	7752	-59.01513083	246.2265323	9291781194	4.279003827	144.428099	6.07020523	1031.862456	87.68377547	93.8974177	75.09762394	-225.8930107	1257.755466	61.26185277	1094.819704	0.99042857	9291781194	0.063099599	15574.18952	201.3085496	33227.88399	609.4235422	79.12982096	8.525953282	0.803164007	2.159266298	2.643420478	3.65512469	0.447706815	0.374026012	0.996902571	0.96132106	-0.209580357	0.890369986	0.367265184	13.5514844	0.008546342	7.51139424	0.021783604	5.108161975	21.91394356	7.393710273	924.0301858	0.11919894	6.589422444	489.1480908	25.01785163	221.2671569
5	0	15241	-228.1290014	209.537282	14159556948	4.578555747	233.0181973	3.219397324	656.6076019	-51.32291031	138.5637208	-100.1437575	-361.4301244	1018.037726	98.71247012	963.8691953	0.939444556	14159556948	0.051094593	29055.60523	190.4070717	72634.5754	1790.50118	142.2678082	15.26812444	0.803301094	2.75786842	3.000078685	7.346545481	0.40941335	0.329926017	0.991806306	0.941577498	-0.189158737	0.881709344	0.322737352	12.5939707	0.006780753	8.052216348	0.020739459	5.346557269	39.38398317	7.500756415	1911.27964	0.125403821	6.954142232	778.7326947	46.61370643	227.5048225
6	1	1142	54.00432545	296.663497	1606952702	3.961688501	133.7949028	3.545170285	556.0083965	182.1642679	77.45960553	182.4915785	-28.08412222	584.0925188	53.85683852	1186.228886	0.419854533	1606952702	0.074601047	9626.612587	93.03114972	7135.816069	104.1509705	48.22171365	10.58000001	0.640060535	2.371658157	2.745595702	4.568803081	0.436983402	0.362014167	0.984308458	0.918770349	-0.189466038	0.850814584	0.346831316	9.142657115	0.009872075	7.091134668	0.026182916	4.753044853	14.70042842	6.785635315	156.8949212	0.137386096	5.617403946	85.1943958	15.43914722	111.0402802
7	0	3011	-106.0475231	303.0608464	3682680495	4.549499515	255.5098635	1.992764873	461.4998337	95.26744832	131.3333899	85.74183791	-249.6561348	711.1559685	102.8139081	1105.927464	0.144672135	3682680495	0.045204007	23464.77143	210.7434888	34134.62902	342.3019568	129.178569	11.92936795	0.829908306	2.596885197	2.869539476	4.897957516	0.406637598	0.325579049	0.986553999	0.922202533	-0.226336614	0.919153083	0.332379637	13.46771998	0.005164486	7.975757075	0.012858377	5.414608953	35.27698424	7.25108207	450.4055131	0.149586687	4.754309368	136.109266	37.64145217	242.5277317
8	1	20780	-20.43001903	342.47025	28825860792	4.463702769	156.5898038	3.345722575	748.2129648	169.6790731	105.1019536	168.5541213	-218.8017795	967.0147443	68.23451857	1177.791378	0.105445452	28825860792	0.055848599	19043.39696	277.3376344	37892.58993	6.09370967	106.4679035	7.189954976	0.872764016	1.976402626	2.570737732	3.181463077	0.466251857	0.396649858	0.99538575	0.95350474	-0.253600549	0.938503414	0.387545048	15.89040858	0.007841943	7.6869953	0.022719931	5.345082306	28.41446461	7.714388928	2316.515303	0.111478119	8.147021225	1160.533879	30.58243368	295.8662656
9	1	16051	-196.3901832	216.0293526	15838486661	4.526248275	253.5957009	3.753653895	800.949337	-21.16453618	139.4461871	-62.91896638	-309.9935981	1110.942935	103.7800164	993.3580011	0.963104307	15838486661	0.054357027	28641.2532	175.4782326	84341.62356	1801.638809	147.3347696	12.9498468	0.836420807	2.506443533	2.923235648	6.471829948	0.441915314	0.370469555	0.994101475	0.950779212	-0.214630881	0.909627212	0.344998073	11.90963074	0.009194943	7.871835875	0.038437394	5.344179701	40.07115409	7.626899821	1779.525575	0.11086696	14.23374256	872.4846427	45.92911009	205.9592549
10	1	38083	-134.0224778	89.81067909	35705149756	3.782524859	103.5195413	4.659876666	439.4330049	-36.09282515	69.5338962	-52.46975605	-247.8766935	687.3096985	44.87824961	968.2775287	1.113496383	35705149756	0.090588481	8444.330952	86.6610026	9466.544856	321.7945814	43.99751652	3.311095153	0.85815077	1.213611658	2.064659591	1.785759046	0.596170263	0.557800661	0.995904747	0.960346399	-0.292149375	0.932105497	0.451525127	8.745359277	0.022445344	6.297081641	0.05791713	4.633972502	11.82715292	7.734430402	2350.30704	0.061715386	23.97460138	3449.881128	13.59294336	95.63135782
11	0	14371	232.4924128	678.6218382	29434740379	4.712879819	224.0988375	6.111172661	1634.535163	418.3523731	145.7654135	365.5418134	-1.950214708	1636.485378	96.12519403	1431.154795	1.470722546	29434740379	0.04902553	36480.59407	339.4136509	180017.1339	3329.217078	174.2348094	22.1689158	0.770832429	3.08886501	3.172431191	12.30633013	0.402243109	0.32474803	0.995307069	0.958084546	-0.185756869	0.889707495	0.320590784	17.35931515	0.006198084	8.302048873	0.019294363	5.496174287	49.10093131	7.624129113	1759.90112	0.12246198	7.837536018	704.545891	58.45883453	391.0141953
12	1	31911	-153.9803971	76.17631466	28210788503	3.645215252	87.36320693	6.502346778	505.5850198	-65.25119862	72.83917667	-95.30268871	-259.6696638	765.2546837	41.3726105	940.2371474	1.77533629	28210788503	0.112395882	10290.57169	83.54818178	16919.33796	636.052799	48.64663231	4.947719709	0.812216414	1.488399279	2.263533113	2.670352089	0.544215757	0.493913376	0.995415734	0.957602919	-0.211037413	0.862776737	0.439484583	8.521322951	0.02619385	6.283770635	0.069488172	4.400677057	13.398588	7.239899996	2356.639999	0.073850396	16.34237012	3586.665006	16.54470621	95.58249506
13	0	630	351.6905194	978.0672744	1705105824	5.307542224	310.5480732	3.644646735	1512.303236	622.828922	206.5391397	592.8605009	-19.51286754	1531.816104	133.26621	1645.149592	0.407396918	1705105824	0.031473923	72943.47126	734.5441892	415285.3568	421.8473042	353.2102308	121.6752998	0.492647501	7.268967609	4.176907143	64.66177116	0.265078533	0.181077721	0.973496927	0.90558829	-0.341654504	0.986170638	0.189321786	26.01171203	0.002705052	8.841931709	0.009837113	6.045402552	118.7213826	6.947790729	166.5333333	0.264338624	1.320544218	19.82857143	116.4374502	813.5650794
14	0	5427	-11.89049471	653.4595681	9088859564	5.17639319	351.1386305	4.07453214	1397.849542	265.1289665	213.4794735	203.4781887	-129.812785	1527.662327	147.326163	1294.120705	1.160449269	9088859564	0.034285744	74197.09755	317.5277895	525950.419	7814.378259	350.4554584	44.95201848	0.768587724	4.090577306	3.498360171	27.66142889	0.370466799	0.291325694	0.98964372	0.943040996	-0.238602486	0.946540706	0.281413849	15.52369013	0.004626654	8.827439988	0.022033381	5.941618951	98.85186922	7.833494664	752.4324673	0.138646115	8.683087711	186.0687304	118.612771	411.3020085
15	0	10452	-89.26701773	200.2386592	11447540201	4.111818295	169.0148646	2.62772181	445.1140729	40.55617955	92.48578708	21.76807916	-200.0997935	645.2138664	68.17733739	1046.54134	0.548873176	11447540201	0.065604299	12491.6126	125.8251415	12442.32915	353.5560904	66.27820391	7.471220189	0.795508038	2.021218455	2.586601884	3.235228973	0.462792834	0.392994557	0.990201021	0.933796337	-0.200105119	0.876749497	0.385073747	10.54029681	0.009746919	7.253215916	0.026278104	4.950313879	18.43735602	7.172152452	1224.330654	0.117138409	7.514416202	685.6961347	20.09566961	143.7282817
16	0	19451	129.0333827	713.8307379	37337036085	5.011870411	307.8694431	4.467965715	1458.996932	364.0453438	191.5386956	287.8153133	-24.20951059	1483.206443	130.7752103	1385.475827	1.262959965	37337036085	0.03981952	58923.56686	331.5646021	592481.1407	8998.327412	361.9792508	10.13174398	0.945454309	2.294650396	2.774615258	4.689099205	0.443361406	0.370006355	0.99722977	0.964300593	-0.306783273	0.972690067	0.359492481	15.60700232	0.005407937	8.418882149	0.018030147	5.920932034	93.0277487	8.17377229	2251.150943	0.115734458	7.757299514	774.5294843	94.37057749	352.3865611
17	1	32244	-131.1941661	548.1953757	48774482169	5.311200282	287.2429561	9.910427342	2242.129126	166.1717146	251.9128902	60.06766798	-486.9058475	2729.034974	125.2201573	1229.905879	2.489932855	48774482169	0.035486154	152712.0028	988.3450743	9568541.289	78052.24082	1002.379597	31.27559943	0.939731189	3.424801234	3.286991955	19.12257315	0.392243304	0.314117409	0.997511339	0.971105083	-0.274392851	0.969053291	0.312474225	27.30492933	0.003722645	9.171948484	0.011472996	6.279032927	258.4137991	8.308496173	4104.029525	0.12728041	6.464059583	1144.215544	244.3945705	981.2718955
18	1	40412	-153.9031703	135.6597685	36678994872	3.726036032	119.7508282	5.114392408	530.232801	-55.1117817	92.91116239	-105.4160764	-276.7098536	806.9426546	56.84546788	952.694243	1.612680551	36678994872	0.115151977	14812.5756	113.2073623	31913.38189	1118.212621	72.99879265	5.889167477	0.848305985	1.525869807	2.334457433	3.500611389	0.560712662	0.515128037	0.99515881	0.959421141	-0.238037769	0.892683458	0.429549261	9.818933819	0.033421814	6.301021869	0.093751144	4.474518774	19.72199003	7.348686977	2576.368851	0.06375257	24.82106513	4653.521677	23.78598209	129.7859794
19	1	1232	518.9141375	1101.581123	4084728272	5.167300366	308.8493367	2.907340164	1527.791091	806.9727262	180.5854809	796.3073208	247.7559299	1280.035161	127.8138625	1820.858642	0.291201803	4084728272	0.031894343	50375.76166	577.9385361	140498.6118	814.5473357	222.663664	71.1825437	0.511359546	6.390717152	4.035578756	27.96098169	0.249976965	0.161768193	0.976900528	0.899314702	-0.182053105	0.907553035	0.167823127	23.2379545	0.002024335	9.280045998	0.006076237	5.848016698	73.46155194	7.071308537	319.3084416	0.25917893	1.435201973	39.29383117	80.68122523	646.9821429
20	1	18410	-124.6851422	300.2778099	20080801499	4.337563179	227.5826629	3.246168658	638.0908494	30.595835	139.1214586	-39.8748991	-231.348327	869.4391765	99.6651889	1044.392218	1.083937022	20080801499	0.069776581	28627.33076	155.6981087	82748.61247	2231.583171	148.6528848	9.99124566	0.872357681	2.092345804	2.714437609	5.480287008	0.491810885	0.431646833	0.99268443	0.948324738	-0.247773781	0.926885089	0.384653574	10.99966625	0.01641916	7.365780563	0.060285451	5.132041584	39.66103261	7.619291488	1563.454427	0.084924195	19.11638987	1284.586855	45.86378538	183.2945139
21	0	6876	-162.7858587	180.2589262	6899496978	4.339956642	197.75017	2.456985113	388.0367892	-6.729230207	107.9751576	-26.42290859	-305.2055851	693.2423742	80.28144026	1001.707165	0.446708971	6899496978	0.055166295	16830.42301	177.5718134	20435.08891	440.6286511	88.48746968	8.120027946	0.830166021	2.132620689	2.63230376	3.417379716	0.445601979	0.371765421	0.990736893	0.934667793	-0.221430918	0.906867608	0.375739936	12.54760724	0.007457947	7.565246042	0.017142881	5.177265582	24.15187441	7.268259795	886.8327516	0.128975095	5.895295488	379.3234439	27.00034322	202.1237638
22	0	72091	-262.803057	102.1455732	56166395334	4.102483651	118.7013586	8.283234282	1004.455152	-134.3706208	120.4680461	-195.4546477	-408.7573853	1413.212537	61.91493711	882.6687505	2.194799226	56166395334	0.092068939	29789.90097	164.0026003	189176.4051	3941.941008	139.8335917	11.97469601	0.838532244	2.070997087	2.678243491	7.549075798	0.508547109	0.453673363	0.996603175	0.967322829	-0.218044261	0.892456835	0.401324871	11.48923339	0.020563769	7.028597388	0.059732015	4.859918605	37.95207193	7.597712271	5296.672691	0.073472038	19.0634152	6637.341873	47.73913055	194.7452109
23	0	27642	-178.794776	546.6325676	38724937792	5.399494346	435.9280788	2.957611508	1412.974423	148.8023932	237.2664466	89.6279628	-355.8594178	1768.83384	177.5380987	1183.615471	0.683778387	38724937792	0.026980999	81198.64398	525.1455543	565795.8281	6363.983502	452.1215916	31.85528068	0.867329395	3.707362828	3.380895456	17.62523795	0.357895598	0.271793773	0.994262992	0.953593299	-0.238865346	0.953940659	0.274417714	20.49411527	0.002350024	9.391203141	0.007064819	6.27572694	120.9942181	8.147428058	4299.867376	0.155555581	4.641220614	745.8087693	129.979625	590.2002388
24	0	1414	300.2362321	1089.115672	4067407642	5.571080277	440.4000644	2.583272815	1598.488649	668.8706918	248.8711673	643.5612925	-172.4897315	1770.978381	182.3788087	1696.032404	0.244631234	4067407642	0.023996247	91396.52783	1365.6753	683871.6594	1786.847869	525.6043071	79.34593018	0.738654098	6.619443346	4.119099617	33.54968935	0.249105542	0.160871421	0.985200064	0.919636484	-0.259060655	0.96976058	0.166696712	35.4114344	0.001463755	9.742213284	0.00497001	6.444597632	151.2375593	7.383160122	400.7227723	0.283396586	1.345774424	33.93069307	146.2314959	1318.930693
25	1	92443	-217.8992428	-12.83613208	68282057736	3.3122732	82.99172842	6.357103166	446.1697615	-145.2289031	66.6950046	-179.3388309	-326.9153869	773.0851484	39.58941977	859.4414289	1.800197636	68282057736	0.149891597	8005.941564	80.3840576	12379.977	520.2179202	41.32739363	2.643315018	0.878124765	1.081381872	1.947666718	1.447044897	0.61932916	0.585906257	0.997472001	0.968521156	-0.267847923	0.896518583	0.457741906	8.408621052	0.050250133	5.529222199	0.132663282	4.069838809	10.99267716	7.193552571	5104.528747	0.055218121	28.9277551	13856.42886	12.89062519	88.4015231
26	1	42610	-93.18429764	318.1028746	56363942607	4.615635671	174.1924819	3.550689639	643.3108352	138.8631433	120.9769644	159.400569	-385.3688383	1028.679673	75.81610783	1150.124659	-0.643009066	56363942607	0.051154378	25777.47178	508.4911061	86825.0433	-1340.557359	155.4927841	7.448202807	0.908463318	1.932449926	2.548653261	3.589055708	0.477336602	0.411033688	0.995912216	0.957687398	-0.288113455	0.958779444	0.397314256	21.71331544	0.00707932	7.865273861	0.018586064	5.549872555	40.73524673	7.985774313	4572.465853	0.107309689	8.296792228	2179.688054	41.34509635	527.6774935
27	0	11358	83.94673175	327.8068758	16076988498	3.83875869	108.0051893	4.203236872	574.0062564	185.5802165	75.52722941	161.0516106	-96.96498147	670.9712379	47.52035518	1189.738234	1.122640193	16076988498	0.090285101	9876.614761	149.3200811	12660.74536	465.6942765	53.82101312	3.316472069	0.882970091	1.298223575	2.097605439	1.568099622	0.567974152	0.522958569	0.995549484	0.955950852	-0.28945182	0.933665698	0.453071522	11.69139955	0.020613955	6.444298795	0.064670212	4.698188394	14.2843713	7.502425929	888.9424194	0.078265753	16.22458518	1025.458179	15.87631605	158.0144392
28	1	28992	-63.17639974	181.7135019	32457201053	3.962978705	116.1660306	3.358245202	461.2169916	53.74464332	74.19253517	47.4414565	-235.3741858	696.5911775	49.59736774	1058.07498	0.356240637	32457201053	0.077497914	9144.889919	163.7097307	8130.097555	102.3384717	48.78765899	4.92448327	0.81550259	1.641396657	2.340155959	2.156105968	0.506148268	0.446146257	0.994297585	0.948539327	-0.221548137	0.89477666	0.425027659	12.35858506	0.012624253	6.935161575	0.030817962	4.828526769	13.42803557	7.416084127	2802.398317	0.09666109	9.691514576	2246.819536	14.71505087	174.7979443
29	0	35695	-247.0228835	49.29595438	27397343938	3.9768167	148.8469218	4.825517723	716.568386	-132.7167671	96.81574565	-175.9691588	-328.4075658	1044.975952	64.72070689	876.0936605	1.38528423	27397343938	0.085084008	15359.89582	96.60825542	35193.4314	1122.940838	83.34126829	5.157805179	0.882449057	1.479257719	2.305600024	2.898622559	0.562533405	0.516463181	0.997276325	0.968074796	-0.286323367	0.936454512	0.427065783	8.777860381	0.022657053	6.630689196	0.071417413	4.815892337	22.12476837	7.648398287	2336.252444	0.065450412	25.84279427	3037.07368	24.66354641	109.1211654
30	1	32830	332.7850018	484.7226548	65938107694	3.32915496	73.81473076	5.345998936	686.7553969	415.7063429	48.50041808	424.1538362	69.42461207	617.3307848	31.16372819	1417.2054	-0.954578084	65938107694	0.125659879	4246.695789	236.8179206	3353.577272	-123.9141516	24.38525145	1.818060987	0.860850887	0.952362769	1.74909387	0.877825819	0.631878936	0.602857276	0.997349379	0.965817552	-0.299542422	0.918728097	0.484849943	15.20445571	0.033434678	5.595557645	0.071577609	4.226180307	6.550828109	7.278764305	2213.321779	0.06741766	18.19236102	4125.413829	6.874116423	235.7192202
31	0	12650	123.9314293	501.1630506	22463438375	4.577088993	205.6240376	2.778203108	780.1096196	324.4959124	118.5902345	339.4394409	-156.4241794	936.533799	84.6875526	1332.578658	-0.226488979	22463438375	0.048479445	21476.45758	439.1659696	46168.5027	-345.6594839	131.0932852	10.32659525	0.854212683	2.427093729	2.795158972	4.18872167	0.420926061	0.342068998	0.993387801	0.943704643	-0.227558943	0.924595278	0.342129328	20.22295475	0.004992741	8.146915275	0.011505798	5.53470802	35.35497011	7.578938733	1768.792411	0.139825487	4.76138828	613.2649802	34.43998368	453.8995257
32	0	5406	475.9328205	1439.042863	20812144174	5.917204142	480.8686583	2.934797488	2169.451941	926.0506084	295.1025574	897.853131	-123.8862196	2293.33816	201.8286198	1962.096632	0.194254498	20812144174	0.019625773	140152.2455	1959.378702	1663115.537	1794.834768	755.8316441	163.9722603	0.643681021	9.185441517	4.593008365	74.27112887	0.210167444	0.12703656	0.98226707	0.915462801	-0.163293856	0.911258174	0.134265029	42.5606541	0.000748956	10.89777358	0.002501862	6.781564338	229.9509761	7.735646832	1654.192749	0.305991999	1.200871341	106.0969293	224.188162	2034.811876
33	1	81959	38.58893493	347.4569813	1.15E+11	4.327805853	150.9384503	4.743161604	1148.746465	175.5342709	98.17628333	156.7790787	-275.3495375	1424.096002	63.93294852	1182.571993	0.773150108	1.15E+11	0.063211266	16595.6975	388.7772433	35838.31283	563.9825801	89.09308217	6.883017199	0.855528858	1.800621666	2.51226512	3.545407757	0.507212357	0.448740142	0.997984287	0.970814498	-0.255998451	0.934317819	0.407833328	19.18893492	0.010904164	7.429812093	0.037133316	5.203476238	23.99402484	7.949278116	6861.851865	0.083722982	15.79933618	5180.732183	26.64370608	407.7142718
34	0	12644	105.7926966	857.2503026	27620797079	5.464588424	377.950067	6.641399352	2207.570287	436.2624304	255.1248768	350.5605799	-152.6286312	2360.198918	159.3618675	1478.004853	1.726592648	27620797079	0.028996764	121648.5764	662.0543757	2306054.476	23544.55097	564.987989	64.75820714	0.789463925	4.737444553	3.625496944	41.3552019	0.348320851	0.266313109	0.993553139	0.956279106	-0.249935407	0.956183787	0.255549417	23.1683024	0.003377361	9.270673319	0.011206062	6.255833375	157.436549	8.120417879	1819.220183	0.143880116	7.338959595	366.6350838	194.7675411	817.2076874
35	1	3816	155.5625891	427.7359339	6470481026	4.183498602	135.8332114	7.993929426	586.4269669	293.7326569	100.4709048	324.0930382	-346.0482946	932.4752615	56.76922833	1302.159252	-1.990260559	6470481026	0.070924064	21874.52984	720.1370027	112124.5998	-2487.681609	111.131525	17.47152651	0.723859329	2.404463044	2.721863781	11.32693911	0.459956647	0.392043779	0.989920667	0.94557207	-0.219330977	0.89604098	0.379697819	26.39542526	0.010328596	7.328567919	0.027885912	5.001084149	32.15076288	7.324876142	434.1582809	0.113773134	7.437878248	270.6462264	35.17700793	724.4046122
36	1	72609	223.4301838	565.4991447	1.38E+11	4.369916649	173.4857357	5.494651926	1463.817829	369.4132739	108.9451587	338.0419111	-228.1576539	1691.975483	73.38910319	1376.657022	1.168197968	1.38E+11	0.060049918	19891.84187	643.1657313	56608.60451	1264.284128	104.9491302	11.59036271	0.799932893	2.17079496	2.698640047	6.730133665	0.467154137	0.400460907	0.99767075	0.970650697	-0.219318924	0.910315502	0.389040854	24.89609393	0.008782467	7.652981151	0.021439847	5.220145332	29.13487324	7.685456523	7384.45296	0.10170162	8.794615755	4360.164484	31.92710533	670.800438
37	1	35250	208.5113263	649.8819664	69483154425	4.624895772	245.8521321	3.518606251	1342.890202	392.9687687	142.3515396	349.3513275	-307.5708126	1650.461015	102.3443482	1403.977677	0.952831298	69483154425	0.049194419	30791.32643	901.408152	112222.0081	2257.573431	185.840301	9.125910684	0.906308267	1.807321959	2.557034079	5.737593044	0.548559414	0.499422436	0.998028691	0.974819057	-0.34484076	0.976285653	0.385885931	29.27847572	0.011107505	7.632737417	0.044651487	5.574548287	48.74155292	8.480434728	2291.10905	0.064996001	31.32005455	1734.103262	49.32942808	903.1361702
38	1	3580	-160.2483494	232.5051991	4086104384	4.505882374	196.1210386	2.592441566	452.7325946	58.46538833	116.9303982	81.19803192	-292.9410269	745.6736215	82.65928334	1068.349166	-0.208859294	4086104384	0.05097859	21020.96135	225.7920005	36159.73594	-274.2019333	121.5932031	10.15586995	0.845436545	2.277615898	2.760678974	4.771152101	0.448463532	0.376607861	0.989984568	0.935328964	-0.246908713	0.935138571	0.362680651	14.06672321	0.006235713	7.858083652	0.021136076	5.403846032	32.93726825	7.509310409	451.0782123	0.125999501	8.41250554	182.503352	33.66014981	254.124581
39	1	7763	95.73973462	315.7368893	11243592449	3.750861076	122.8572798	2.60230742	488.6458643	200.5695892	68.65573933	195.8055679	-32.54051368	521.1863779	50.33323879	1203.476888	0.327531907	11243592449	0.082996166	6989.282576	111.2392527	3750.181821	89.65218933	37.59599771	4.072050243	0.803183855	1.515146931	2.209449578	1.674601925	0.521957319	0.465228942	0.991839001	0.938410455	-0.226856048	0.882903597	0.434705103	10.14135337	0.014698612	6.544896694	0.031045969	4.604769703	10.41701199	7.086399536	776.9234832	0.100080315	9.17891429	644.29924	11.2246332	121.9471854
40	0	9526	-49.0023794	280.9600374	11838673875	4.379799592	164.3132281	5.725542031	982.952666	106.4500074	103.9232841	87.51719773	-197.7151606	1180.667827	69.96993916	1114.798152	1.113389884	11838673875	0.05787599	18543.29976	178.4250421	54250.84882	1093.661092	101.3587764	17.35126974	0.707635732	2.842100217	3.045151467	8.900287041	0.412261653	0.33535412	0.992887996	0.94708119	-0.165018452	0.847985333	0.32829022	12.54664001	0.006379538	8.000941179	0.01657264	5.256614919	29.67751153	7.385662947	1242.376863	0.130419574	6.704594636	551.3266849	29.73876745	192.6079152
41	1	14376	186.5065333	922.2593652	33006467222	5.378550481	377.2834025	5.022669342	2212.746901	482.9705896	241.5051842	387.676995	-127.6931705	2340.440071	161.0568032	1515.236731	1.349862431	33006467222	0.031495019	96740.58036	686.2313634	1007382.579	12574.40432	446.5500587	52.8082328	0.784502281	4.657046397	3.71158006	30.38349121	0.3361716	0.253145261	0.994453688	0.955883359	-0.192101632	0.920924597	0.258455071	24.24112949	0.003003734	9.436539669	0.010051662	6.154750984	124.8395729	7.93880594	2275.983723	0.158318289	5.16250365	452.7723984	154.8577183	821.2775459
42	1	22962	-114.5408787	151.7913091	23369962778	3.995095293	149.1703332	5.12383637	1027.865357	2.973586189	86.62017205	-18.20382445	-214.9426914	1242.808048	61.65324433	1008.844322	1.092983602	23369962778	0.07452171	11810.85145	97.23683042	17045.29252	495.8427763	60.60123329	6.39090152	0.806958236	1.775647013	2.475337915	3.13425935	0.503647323	0.444087317	0.997583558	0.967407987	-0.220926695	0.893019438	0.411214163	9.146800399	0.013661962	6.930385617	0.04062654	4.830712978	16.7480337	7.310267548	2108.22829	0.091813792	13.34921289	1711.167494	19.00136328	111.5336643
43	0	2228	235.9982638	493.1969605	4168866649	4.031048351	129.7960848	3.005662924	733.6259194	364.2461266	79.30022774	361.4188504	83.14904857	650.4768708	54.93355941	1367.890737	0.162127026	4168866649	0.071732705	9957.573006	154.3911973	9585.807915	66.80865114	56.30296176	7.674814907	0.759964755	2.104551323	2.62141828	3.131142257	0.447081687	0.372900836	0.989872819	0.931013803	-0.188139169	0.872406885	0.372617862	11.92600653	0.008951694	7.296031944	0.020407244	4.922163072	15.99444417	7.045172766	289.1256732	0.129769153	6.238194966	159.8204668	16.02129822	161.5116697
44	0	3818	-96.74884946	115.6453361	3867349102	3.739693398	116.3517056	2.918011579	280.280704	3.030239414	66.9255504	-5.340103271	-223.7922621	504.0729661	47.68033862	1006.441941	0.468314259	3867349102	0.086071848	6855.719239	92.49262016	3550.118739	108.8190863	34.136009	6.490554667	0.677695419	1.937060012	2.48633693	2.556939909	0.467297242	0.397193314	0.985991548	0.920011435	-0.154161269	0.782115766	0.384787027	9.250433472	0.012989153	6.778844277	0.029319603	4.525071846	10.15664092	6.855120111	449.0628601	0.117617302	6.336489969	328.6223153	11.07747324	103.5303824
45	0	11671	-233.0661005	279.4681457	11597419456	4.810463557	283.7490029	3.457945603	787.0858482	-24.61469941	167.1910601	-83.93454383	-376.21381	1163.299658	119.8666507	996.8427348	1.005441534	11597419456	0.044646039	42318.95335	253.3258854	146945.1686	2980.747811	201.4878861	29.70885904	0.739419234	3.576587696	3.364173388	16.37171973	0.385875254	0.308475255	0.988189005	0.935736257	-0.168729524	0.869843602	0.301081181	14.50234284	0.00571426	8.552625757	0.022723137	5.575872023	57.7991863	7.653185702	1541.002913	0.132036922	8.394543072	521.0639191	67.87815245	308.6902579
46	0	10951	-10.3068986	300.4588338	14214846913	4.25782034	172.4491398	3.457048729	684.7400537	132.499352	99.9711057	112.382197	-137.4987797	822.2388335	71.04064038	1139.31602	0.779205809	14214846913	0.060867805	15486.21062	145.4214176	24255.77257	621.0515483	81.69983139	8.950528292	0.800873193	2.107492767	2.669396169	4.360801798	0.465779529	0.398590036	0.992587955	0.94458168	-0.208025542	0.89365628	0.387242923	11.27891138	0.008813304	7.48338311	0.022021207	5.091599399	22.66258992	7.481309302	1165.805954	0.106456575	8.810565383	666.5633275	24.84251338	164.2381518
47	0	13182	-89.23902688	651.9360889	20341992810	5.292996242	424.4918655	4.261302156	1988.112525	202.7369111	251.2927945	97.55383762	-473.026663	2461.139188	180.1643701	1242.241674	1.191324684	20341992810	0.035109853	96588.29918	792.1297223	969972.2241	12607.52435	477.698351	47.88917779	0.815229645	4.153144048	3.561553948	30.1383694	0.378101237	0.302205007	0.995398666	0.962113379	-0.228110883	0.944843034	0.284785647	26.16380413	0.004892342	9.12427818	0.022037077	6.08732169	131.3968822	8.129027308	1697.071916	0.128741611	11.97847734	462.8180853	154.5897604	916.8975876
48	1	12250	-259.6278353	54.68820481	9392618831	4.114084907	159.1565042	4.429254643	491.0648492	-133.9654161	101.3961364	-174.4337293	-343.8418132	834.9066624	68.16528177	875.6394203	1.273726195	9392618831	0.07412854	16728.49374	92.4709881	32520.37425	1004.102273	82.81745406	9.002919696	0.801222257	2.071794651	2.678718473	4.599316075	0.476057221	0.411339164	0.992603779	0.945614194	-0.199685131	0.87926316	0.388084605	8.601786324	0.013205111	7.186203255	0.038200949	4.919633978	22.95509344	7.316716628	1174.573551	0.095883555	12.60025725	908.0746122	26.88381228	110.4562449
49	0	34401	-104.0583538	323.3089419	43086382476	4.66960239	226.6352374	2.468612716	608.1054617	107.8846535	129.189815	103.4777869	-283.2535836	891.3590453	93.92064335	1119.140165	0.206009961	43086382476	0.043517789	25066.30378	300.9941046	52832.67082	433.6394403	145.4979988	8.305493519	0.89161926	2.157475297	2.655215819	3.479778654	0.44537714	0.370660665	0.994105567	0.947002088	-0.263097108	0.948039041	0.364357882	16.3301855	0.005151759	8.049835544	0.011014287	5.58276919	38.45087309	7.865600347	4158.345368	0.120878619	6.455280576	1497.055464	40.19717942	322.9191012
50	0	1672	463.0959003	789.2695156	4483178691	4.350426104	157.5230108	3.157163051	993.0736212	632.5755203	99.50215986	641.8090738	250.471621	742.6020003	67.25255927	1637.475792	-0.323020854	4483178691	0.058493681	16024.13873	250.9141525	25211.44858	-328.8131112	90.69200521	12.80001723	0.752605349	2.622151123	2.911142266	5.582774722	0.414533654	0.335857505	0.986613979	0.924268769	-0.201872492	0.89449377	0.330893463	15.21185293	0.006626724	7.820977063	0.02123953	5.228045507	25.87300561	7.106432284	252.4557416	0.150990276	5.363634933	97.80143541	25.59726733	275.7553828
51	1	15904	100.2257691	481.4755887	27686789864	4.496716018	183.3420193	2.809666152	694.8838529	311.708559	113.0892454	327.4992958	-108.1993847	803.0832376	78.2938513	1319.42017	-0.451146212	27686789864	0.051641962	20290.24038	334.5172801	39805.0797	-613.9571993	119.6944504	9.767253894	0.848892519	2.243308107	2.730684079	4.436449241	0.45357754	0.383278721	0.991401788	0.939619731	-0.234221415	0.920183569	0.366140033	17.52197563	0.00621165	7.932084878	0.016806524	5.426385712	32.36542608	7.796075964	1809.594064	0.113782323	8.147164109	821.3137575	32.51290353	355.3798415
52	1	29154	3.203513494	202.8130552	33903763180	3.356580236	85.97170961	5.010573705	513.3967733	75.18089551	63.72639965	44.08930209	-100.1333989	613.5301722	39.7712134	1078.387582	1.475222001	33903763180	0.142197222	6905.818959	74.12901263	6237.312905	302.4220514	33.2847542	2.535595236	0.855817908	0.972211085	1.883116239	1.566938317	0.662472541	0.635892532	0.996373828	0.965861978	-0.309223183	0.921041276	0.42499044	8.150630529	0.057582459	5.414499088	0.161885045	4.123069862	8.955087359	7.393824728	1315.2967	0.04511548	42.88107635	4145.617823	11.13799384	83.50699732
53	0	23738	9.479876233	229.3295493	28773101728	3.647859041	105.7996506	5.72998406	651.8066706	97.15678873	70.0652975	70.40078602	-79.34095136	731.147622	45.80833559	1100.959334	1.425585679	28773101728	0.103959086	8358.436324	73.2186675	8965.537996	359.1031629	40.04420819	4.742299538	0.78521268	1.510870574	2.259238611	2.392679306	0.533308976	0.480346775	0.995280709	0.955511653	-0.203808379	0.855657206	0.440303426	8.023902518	0.022742052	6.3350375	0.062145705	4.412915212	11.19662693	7.154088844	1953.520937	0.082295094	13.69203835	2467.780773	13.46188412	83.81877159
54	1	3144	132.144371	360.9536633	4955382619	3.933360716	111.9841054	6.462738626	833.2566358	251.5631567	72.87311581	248.2817825	-70.40948713	903.666123	47.19907351	1255.443949	0.892249319	4955382619	0.080746921	9729.174847	188.652103	19541.64954	383.5412512	56.23485893	8.232552582	0.745890237	1.892321201	2.531748427	4.497727042	0.497161948	0.437610137	0.994309742	0.953902536	-0.222940472	0.896961722	0.413865871	13.29085378	0.012656464	6.985339433	0.031656226	4.843101719	16.11685288	7.197025823	316.4599237	0.100655192	9.455252219	253.8683206	15.65391934	199.4357506
55	0	1110	62.05047251	323.9362343	1617336002	3.885910634	158.4212698	2.103920792	449.2130341	203.2128109	81.48242773	207.7144206	-2.588607449	451.8016415	62.53500187	1207.087181	-0.148749912	1617336002	0.072959987	9338.392966	98.35049	6368.248252	-42.9718382	57.12690089	4.622390589	0.85099965	1.643162007	2.248243022	1.727579205	0.501596034	0.439233675	0.987692248	0.924348244	-0.281597974	0.930013918	0.416148298	9.230519481	0.01236768	6.690517378	0.030746551	4.791018333	15.43732287	6.839549025	131.8522523	0.118785813	7.337745313	80.98558559	15.00363931	107.5099099
56	0	7367	264.150089	421.3151214	13377315700	3.347791888	88.44835404	2.866815939	550.5076343	346.115497	50.20631629	350.4309017	102.853602	447.6540323	36.2344668	1347.532205	-0.208344362	13377315700	0.112861388	3816.111909	109.3713455	1282.009684	-21.01300696	21.90561018	2.706985207	0.779934101	1.192088696	1.965684192	1.210077365	0.581758855	0.540353171	0.992730048	0.943751722	-0.234290191	0.867426058	0.46717779	10.22592062	0.023620195	5.902057733	0.049345047	4.24737841	6.153148846	7.073948699	597.5223293	0.081107958	13.20380779	831.4498439	6.195279582	113.3614769
57	0	1595	-181.9809	130.7423744	1508395959	4.24773496	172.4159535	3.105966283	423.54479	-35.05864883	97.81684664	-51.45739933	-274.0387737	697.5835637	70.07048515	972.4725167	0.578922192	1508395959	0.05982056	14590.98453	99.56233749	14245.23098	313.5732956	68.12261209	11.80128767	0.700625938	2.568149833	2.861914002	5.00042914	0.407287031	0.325936899	0.985850857	0.9206222	-0.174997037	0.855273657	0.335555451	9.242708571	0.007397269	7.523888474	0.018341706	5.001251138	19.98097494	6.810932645	238.9398119	0.149805525	4.552866422	95.4137931	23.46417429	125.2526646
58	0	7702	49.03053659	395.9528321	11507295733	4.456745994	183.8479703	4.3680828	858.0725063	213.9648324	110.7275935	198.4876336	-141.0700604	999.1425667	75.82764077	1222.319894	0.908758237	11507295733	0.053737977	20355.30795	226.3784805	40507.16679	801.5501111	98.11908402	17.82122782	0.687334523	2.859650278	3.035062919	9.284326953	0.406512272	0.327800518	0.990240037	0.938808482	-0.16592487	0.850303528	0.329101985	14.36195563	0.005917633	8.003196983	0.0137958	5.254209545	28.98507796	7.346529938	1039.048559	0.134906331	5.547965533	413.8898987	32.61185752	259.407167
59	0	12668	-316.8553714	16.09808339	8615264361	4.115949598	183.9495281	4.392676319	466.9640468	-187.0271133	110.8948904	-236.8090482	-406.3095567	873.2736036	78.05284732	824.6701535	1.270795793	8615264361	0.076963476	19155.94763	110.6295225	45110.67402	1305.309665	96.98527185	7.805384424	0.849045973	1.837809949	2.540946316	4.348387056	0.509986771	0.452515347	0.994323425	0.954000823	-0.251340608	0.921362236	0.405667773	9.39692319	0.018152159	6.94519059	0.058467348	4.909922451	26.19766407	7.360047618	1052.573413	0.083089155	19.13079153	974.9733186	30.67345887	131.0558889
60	0	3504	201.8872134	462.8122659	6210688602	4.003475562	149.6222141	2.475121346	640.4930344	327.6250184	82.08089553	323.6669025	80.23262226	560.2604122	60.57018321	1331.336469	0.222893905	6210688602	0.069183979	9868.603121	112.775077	7109.071812	111.596901	52.63862722	6.247050324	0.786281277	1.89508236	2.458990574	2.489669564	0.47072162	0.401987418	0.988677998	0.927583483	-0.209467444	0.877940682	0.395267591	10.05767942	0.009931852	7.064695325	0.021780289	4.855668572	14.72141939	7.016910663	439.0256849	0.125292718	5.871469788	242.4206621	15.86033672	128.1695205
61	0	43903	-206.2288881	298.2121801	47847735584	4.899378607	292.5368684	3.819554828	1385.297455	24.88785803	161.764637	-0.959875301	-342.0380118	1727.335467	119.2639171	1043.959368	0.780150017	47847735584	0.038121496	39456.04089	274.1963337	173884.5253	2517.298162	220.6584102	11.75211256	0.898245306	2.494285884	2.867035999	5.296941288	0.423149053	0.345212639	0.997634615	0.966552518	-0.260500391	0.951827452	0.33843973	14.89768118	0.004494932	8.413226864	0.012290202	5.777182213	58.10263068	8.015063529	5290.809535	0.120511344	6.870174026	1673.648019	63.22548344	303.3035783
62	0	6233	92.40517036	286.3609092	8889404918	3.636480103	103.143218	3.125219545	446.4569579	191.7786021	60.48723381	193.1608793	-89.10932891	535.5662869	41.99372086	1194.229462	0.169077195	8889404918	0.094538473	5847.770844	149.7844273	3288.264951	41.25443459	33.00969445	2.164750306	0.87625807	1.070780484	1.85988322	0.978827511	0.602856096	0.566551432	0.995607274	0.955330379	-0.316207348	0.940316354	0.478093245	11.91924132	0.021818283	6.032922376	0.051894478	4.526380831	8.793611188	7.379408945	479.895235	0.076992658	15.57660835	589.2583026	9.442483941	157.5841489
63	1	7009	265.0450311	478.0374909	13184281518	3.771938276	110.0012959	4.650780241	842.4900815	368.7351428	67.59868625	359.2428568	147.4930974	694.9969841	46.1310204	1371.51387	0.886357382	13184281518	0.086599764	7614.40381	106.4857323	6577.173924	194.687698	38.73221084	4.526274793	0.788652794	1.556431962	2.276837529	1.991384735	0.522395271	0.465982093	0.994748685	0.951072184	-0.219318966	0.876158705	0.428724741	9.895623183	0.015298959	6.561828328	0.035064746	4.600470615	10.81462141	7.218228808	631.4206021	0.090087117	11.72953682	606.9777429	12.28656798	117.3278642
64	0	2117	42.56095076	440.4107109	3276867143	4.67231929	233.4553536	4.629323186	1042.005984	231.706339	136.1313645	203.0816064	-152.1023978	1194.108382	93.5039619	1244.13924	1.089638463	3276867143	0.04728329	30781.94297	283.3345577	92881.41575	1753.96788	140.2938821	37.26920188	0.571008313	3.792170724	3.366487641	22.14475056	0.386546065	0.311115171	0.986154071	0.934524148	-0.197606059	0.899744413	0.312814015	16.04752574	0.005410661	8.256787305	0.017389883	5.404342863	44.390771	7.396818509	288.9839395	0.136506348	6.770389021	100.0987246	49.3788199	330.3726972
65	1	46120	-93.38727342	234.2740971	53118174516	4.400223167	172.7312034	5.253706671	1268.804311	64.91851876	103.3670463	53.48564177	-289.294269	1558.09858	71.19599412	1073.190752	0.808196492	53118174516	0.055895894	17686.93775	241.9341517	40160.12056	594.1131355	97.79932437	5.85848511	0.886278909	1.671080271	2.392746714	2.974585063	0.515303757	0.45776981	0.998547791	0.974825547	-0.291360351	0.95407791	0.41955128	14.79663009	0.009017984	7.429836781	0.021423804	5.307104471	25.91445237	8.021690019	4001.073894	0.086753554	11.78295004	2577.918647	28.37001196	256.3099523
66	1	9053	-88.89343774	152.2255775	9283736625	3.773499998	119.2242746	5.118061652	497.28035	7.400515178	79.30447157	-25.03362553	-252.5703441	749.8506941	51.69814499	1012.663474	1.417715618	9283736625	0.09724045	10631.51289	139.8645748	16140.62115	596.4863134	51.83805484	5.129535587	0.817399854	1.606006264	2.355761186	2.48145045	0.52230611	0.46665539	0.994822631	0.952848859	-0.210409481	0.870659005	0.426486563	11.32117885	0.021964704	6.488500679	0.071175257	4.513804221	14.24189761	7.152742616	754.1046062	0.083298863	15.58474935	880.3177952	17.10707119	156.3303877
67	0	83139	307.8392622	596.2349712	1.75E+11	4.218388305	150.8463101	4.296911366	1264.393776	448.0906276	90.37365088	442.9969203	-290.418631	1554.812407	62.54531013	1452.665033	0.186673278	1.75E+11	0.063184235	13269.23329	936.3706532	21701.22513	171.73248	76.34933942	4.271813986	0.893593659	1.461793357	2.198124236	2.055601619	0.536640985	0.484259307	0.998936094	0.977797043	-0.307906132	0.955114652	0.444831859	30.30428337	0.010892683	7.078072289	0.021529747	5.143887138	20.15528835	7.850803557	7465.650116	0.089797208	10.70599541	5253.074141	21.30657463	946.9300569
68	1	29314	10.35344963	430.7719324	40835384711	4.371859871	214.1490204	6.216138592	1398.654535	165.7442323	142.2151114	92.95418386	-76.65501297	1475.309548	93.11412152	1180.268412	1.678114084	40835384711	0.06984641	34073.90854	148.5703924	195328.948	3946.396519	172.9143783	14.58699042	0.842546691	2.100818795	2.737273494	10.01269051	0.562832382	0.515047004	0.996167334	0.968381026	-0.293925218	0.951305687	0.326969209	10.43833372	0.022813759	7.219758375	0.076861924	5.172381238	46.87534218	8.17478867	1721.631439	0.05873069	55.40395036	2047.477656	54.62955033	178.4443269
69	0	10703	-163.561027	337.0452808	12644356747	4.917036517	265.5613883	2.62196695	651.1769431	70.45775415	152.5582964	58.46569721	-430.5637616	1081.740705	109.4110142	1086.915063	0.346863239	12644356747	0.037443591	35504.55113	470.6986732	105112.6983	1083.07732	198.9297006	19.22465805	0.822939226	3.242139557	3.186762489	8.269580374	0.366721793	0.280220531	0.990914368	0.935988782	-0.196243278	0.909420292	0.286655255	20.63338445	0.003141289	8.807341401	0.007916981	5.80663866	54.53858965	7.662438284	1743.266467	0.162876433	3.745810999	400.7587592	56.82222086	511.1815379
70	0	1263	189.2210524	597.6906934	2491927003	4.539809323	224.0212701	2.217464919	719.0864263	396.7560234	123.143616	410.006591	54.2395111	664.8469152	91.21747818	1404.643076	-0.132576885	2491927003	0.046390696	22094.78291	222.512266	38841.92019	2.329462189	133.7803876	12.96870017	0.823935095	2.680197136	2.915449777	5.412257943	0.405623111	0.325680084	0.983375102	0.915145569	-0.244597706	0.935372904	0.330014068	13.86672236	0.004951178	7.997628582	0.012968518	5.465586694	36.68727196	7.136358973	207.3357086	0.164161289	3.684102437	58.59144893	35.43705651	241.8131433
71	1	3630	155.2369792	1054.878608	9738731359	5.679395597	521.1017459	2.157995008	1513.76897	604.202756	277.2947602	602.7449799	-31.3099162	1545.078886	210.4715559	1637.939591	0.133941956	9738731359	0.02078243	109379.6221	755.1383318	809128.5915	3293.54841	598.1374453	64.90373485	0.803289536	6.113258104	4.02728385	26.11268872	0.255503731	0.165904474	0.984589261	0.916376577	-0.198751739	0.939178763	0.171354895	24.9304653	0.001115903	10.14293526	0.004266817	6.545858193	165.760295	7.700839118	914.8110193	0.252014055	2.01552444	75.44022039	174.978786	886.1633609
72	0	8748	-207.7949571	171.9481678	8407693998	4.56758762	226.3425898	3.621160141	807.8634446	-31.87895668	125.4377797	-50.35442143	-357.3729767	1165.236421	91.64298894	980.3565647	0.716701051	8407693998	0.048710278	23840.63934	212.5517764	53407.15776	979.075106	127.1096093	10.94433988	0.840126563	2.38897418	2.816074921	5.017822217	0.433877487	0.358526621	0.995380039	0.954403901	-0.231387459	0.924659418	0.35062943	13.5452436	0.006258507	7.931641692	0.022759466	5.424148051	34.51348731	7.540285849	1094.407407	0.125103727	7.388183992	426.1175126	38.14365673	240.6331733
73	1	335889	-131.0232587	321.266936	3.75E+11	4.384488005	113.8021245	10.14642755	2253.186771	29.43299357	149.3917967	-40.80246974	-545.4787372	2798.665508	61.06114621	1055.968193	2.561363186	3.75E+11	0.07766964	55336.53596	591.5657261	814785.5171	11919.84239	262.9414562	24.76307623	0.824950928	3.002536748	3.116856296	15.46640188	0.420224279	0.345525107	0.998128691	0.975121937	-0.156686965	0.834311705	0.325980905	23.06494456	0.011446322	7.871509914	0.03137529	5.086749484	71.9261331	7.555772748	34864.9603	0.103799054	10.08618901	26088.37775	88.61860999	649.2677402
74	0	4084	172.5311831	498.3693724	7217354870	4.363219713	184.4073644	2.715571344	692.9883306	323.2888683	103.9183476	311.1487487	-103.0732562	796.0615868	75.38707711	1329.370886	0.047223372	7217354870	0.05559871	16133.52248	337.5195766	22786.81951	78.52575214	90.18524041	6.054931549	0.873360778	1.892504173	2.462557354	2.346208862	0.467255579	0.39664711	0.994541458	0.947604382	-0.269120516	0.941744322	0.389746203	17.78912421	0.008096799	7.45881839	0.020263641	5.252404784	24.06004299	7.34618018	510.4182174	0.124979975	6.976165318	227.0651322	25.9147098	365.7590597
75	0	19902	235.6216058	513.7150348	38366580079	4.065433568	138.8869884	2.644928742	692.1498298	384.5982606	82.74699037	392.5853815	96.69833549	595.4514943	58.24327659	1388.44341	-0.139778981	38366580079	0.068605133	10662.75877	175.4272325	10477.40145	-68.01628066	63.19662335	4.483674903	0.86728992	1.572762961	2.27645852	1.930804222	0.514339833	0.456035915	0.993044025	0.943319429	-0.265228583	0.931681569	0.43115688	12.67852721	0.010811883	7.03208817	0.026916083	4.990559306	16.92007456	7.52633164	2031.718923	0.102086168	8.919141478	1365.379359	17.14862239	183.1779721
76	1	58227	-151.6698716	112.3231551	55055126323	4.055875832	130.4423419	3.981365689	473.3244642	-33.50438241	82.60872394	-50.48519556	-313.5043009	786.8287651	55.06014442	972.3814703	0.841019823	55055126323	0.073670582	11411.94503	153.8081041	14464.19717	360.9029905	60.30912765	3.794882424	0.880387497	1.352631111	2.169465087	1.916862628	0.563360496	0.517642782	0.996382432	0.961016917	-0.296243103	0.946003469	0.449440555	11.8181995	0.01540434	6.767514484	0.038823842	4.927989936	16.02600252	7.874251772	4094.365518	0.070317302	18.08833172	4289.616999	18.34131109	166.2573205
77	1	52883	-237.6713178	193.191806	53280276030	4.684226745	244.2433709	2.405249959	714.8892767	-9.302104094	133.9675401	-2.454997747	-411.1550582	1126.044335	99.60740863	1003.749151	0.036622732	53280276030	0.042635103	26030.03708	321.5836628	55405.37609	-16.32470158	155.678254	6.774050752	0.916433027	1.924607702	2.527391759	2.923878873	0.473425765	0.405245669	0.996847181	0.961057442	-0.297825887	0.96300175	0.389569919	16.8627497	0.005550853	7.927024724	0.010798731	5.616329284	40.61307619	8.079460991	5550.689541	0.104961699	8.621304332	2254.672144	41.75186494	335.1144035
78	1	31156	-216.396571	403.8623176	37373809723	4.945831375	476.7564478	1.615688953	681.9802481	67.87870891	218.7063764	26.97907885	-400.5163953	1082.496643	184.8393621	1095.24893	0.23858572	37373809723	0.037247385	59205.2814	482.0508123	213217.6989	2039.944688	366.2354079	11.9850521	0.936613503	2.39706829	2.855047654	6.065546531	0.444434738	0.372618347	0.99431704	0.951803377	-0.288929425	0.966112265	0.357107363	19.8361661	0.005316082	8.39110462	0.02259367	5.832153838	94.55511499	8.167675608	3308.529272	0.106192363	10.0798891	1160.479522	94.79596802	503.2857876
79	0	17109	144.9054276	1593.050814	56592796442	6.195701444	739.028922	4.642543679	3281.028741	713.0946045	470.0097713	540.9310823	-144.865376	3425.894118	313.5118628	1818.73014	1.389588581	56592796442	0.018604497	373086.1993	1555.004717	20976660.42	136289.6801	2043.922062	131.3470613	0.877950554	6.935905658	4.232440602	81.34270011	0.295483863	0.215603977	0.99356055	0.955382439	-0.25276646	0.973373408	0.21654929	32.81000178	0.001757555	10.62025815	0.010741909	7.036460009	543.8172809	8.521540099	3250.855515	0.190008505	5.570109624	318.3043427	596.8408044	1823.224093
80	1	3892	-159.4589995	-31.73718402	3128193192	3.010183915	62.60766284	6.630918566	217.2666258	-105.2964618	42.64003214	-120.7553979	-232.8829059	450.1495318	27.06872607	896.5207948	1.539548547	3128193192	0.162931525	3255.11424	38.91037786	1496.693627	88.50011138	14.5085021	2.460266162	0.704221152	1.092788247	1.933030806	1.238798979	0.608841992	0.573710707	0.993417119	0.948360679	-0.183037273	0.786558087	0.467392576	5.990935567	0.052585306	5.166784849	0.150419351	3.695887691	4.242192066	6.663075135	241.9311408	0.062161136	24.96692322	634.1294964	5.327181802	44.87615622
81	0	11437	-45.82520896	97.02713966	11807571497	3.105576931	69.36685674	3.791970527	244.8454045	14.46685754	44.48431357	1.738522217	-118.2053413	363.0507458	29.69435347	1016.07141	0.96811593	11807571497	0.143693616	3258.105117	37.9473659	1118.151501	72.0902936	16.20966398	2.337094588	0.745748794	1.133671249	1.891526384	0.99990663	0.587526558	0.546986333	0.989973995	0.933304314	-0.19607651	0.805957447	0.471644145	5.871621013	0.03757399	5.43277121	0.087406461	3.866851626	4.636689642	6.735993896	886.7936522	0.077537261	14.65659162	1643.423887	5.288364619	42.26650345
82	0	8332	-15.69016093	253.1778162	10321628652	4.098720346	147.599435	3.105892006	560.8200822	107.8875989	86.0270238	97.16807609	-181.8979797	742.7180619	61.04076794	1113.011072	0.485998741	10321628652	0.06846528	11378.71338	172.7600828	12338.93937	237.0537835	63.73089012	4.26294375	0.873552379	1.520815827	2.252558586	1.863374507	0.526160146	0.470726033	0.995645571	0.954904358	-0.279198837	0.93842077	0.433308186	12.56528611	0.011975128	6.961292292	0.031030833	4.990933272	16.99845847	7.583716544	793.3574172	0.095218125	10.46619198	570.4527124	18.32693143	182.5524484
83	0	11023	153.7339046	338.5746924	16904721164	3.492821721	100.639893	3.039728335	560.9815867	236.2904861	58.46754287	223.7929877	75.17769509	485.8038916	41.97960197	1238.380492	0.658461388	16904721164	0.102790929	5172.077739	52.65027583	2839.310044	118.236191	30.12445113	2.541046057	0.844047188	1.149369404	1.939725841	1.177643859	0.588098885	0.548941873	0.99384088	0.948064716	-0.270069377	0.910373132	0.477274583	6.763967094	0.023278495	5.989007821	0.059524243	4.391891446	8.166374296	7.146415243	911.1877892	0.082662414	13.53463855	1133.064411	8.395015102	56.7077928
84	0	71197	41.655272	589.1166904	1.12E+11	4.705817017	211.044218	6.657493022	1788.993916	230.3456635	173.960221	144.9621732	-377.5976759	2166.591592	101.322756	1252.741805	1.818555565	1.12E+11	0.058430519	55611.57815	685.4013039	541350.6256	8778.189702	278.3328602	26.6198586	0.822896064	2.476333131	2.842718509	20.28880847	0.548322815	0.502869786	0.996825407	0.974649298	-0.300203767	0.962633744	0.355477609	24.94862176	0.016285508	7.77974933	0.06341064	5.512841676	76.23817969	8.600445498	4087.717924	0.057414188	42.75076165	4160.07763	89.04538157	750.2055845
85	1	4433	-271.4231805	183.9731914	3840312930	4.610281572	265.3975833	3.199290099	562.4049236	-88.15625385	153.7877563	-148.203479	-366.8151417	929.2200652	112.0248957	930.7529934	0.969579372	3840312930	0.053139332	34842.11734	150.2879721	89139.1703	2102.153987	158.5401766	23.60400033	0.735556613	3.123175732	3.187474467	13.49396144	0.420534196	0.349683599	0.98535087	0.930446206	-0.201390644	0.897394305	0.332281715	10.79148917	0.009750287	7.960709478	0.03985981	5.340499428	45.53604422	7.404827191	517.103316	0.116648616	12.0977757	235.5666591	55.93712894	199.4665012
86	1	10459	86.56393992	446.4350984	15753830899	4.156726134	184.5557965	4.080501348	852.5786435	218.262535	118.8968284	155.743002	-38.44493591	891.0235794	81.14906958	1227.292296	1.286830637	15753830899	0.081101269	22082.77694	134.4120815	55440.87657	1627.88728	107.3859881	9.145811553	0.840281015	1.971088577	2.644139213	5.141052201	0.507587054	0.450189524	0.993668051	0.952330482	-0.237265101	0.910609681	0.388729208	10.47908048	0.020848912	7.018990214	0.076053109	4.899715805	29.13294991	7.473153682	834.0180706	0.079741665	21.61731223	848.2381681	35.36922916	161.5560761
87	0	511	57.77254209	300.6444462	712587334.6	3.877334728	134.3187125	2.405382691	405.7772301	177.1594487	77.90833256	177.0996135	-19.42242884	425.199659	56.99141143	1180.887701	0.149696395	712587334.6	0.075570329	8791.394782	71.19333034	4600.939367	63.68653059	43.12040307	10.35679648	0.609507938	2.392515503	2.68901648	4.198612915	0.430094054	0.353898699	0.971605153	0.891447249	-0.211342955	0.872445486	0.34731298	7.934981227	0.01130227	6.85690365	0.029267303	4.629490276	13.36929989	6.394405315	75.79452055	0.148325872	4.065969416	38.61643836	14.03069075	87.36594912
88	1	13446	-160.7721315	119.8654901	12744218668	4.05357372	165.7745249	2.76330967	384.4544815	-32.56860925	90.53454411	-49.38164544	-274.9192532	659.3737347	67.55743684	973.5540187	0.592227111	12744218668	0.0680953	11883.93151	111.2853217	12569.97474	345.6779264	65.80195786	4.675751505	0.866430325	1.559070887	2.292095286	2.185292021	0.52167181	0.466118417	0.993814007	0.947799287	-0.269852522	0.933244385	0.437465961	9.797236131	0.012540572	6.891432772	0.033662481	4.929226148	17.61942734	7.405631421	1282.122267	0.095353434	11.92194568	915.6094006	19.07965463	123.1087312
89	0	8498	212.7783131	412.0458838	14599628488	3.650077792	115.8516101	3.198704593	685.8259278	308.3748191	63.80221875	301.9626476	115.8725281	569.9533997	46.50869404	1310.727885	0.515925426	14599628488	0.090580005	6162.921495	82.22743423	3573.456312	92.72639614	34.84066185	4.57904028	0.767348163	1.477094701	2.256375188	2.295390034	0.549886324	0.501100334	0.992392606	0.945186587	-0.224293982	0.877265526	0.434858554	8.640546051	0.017233221	6.451769584	0.038536657	4.540591875	9.854925533	7.308819063	677.2127559	0.07969084	14.01800515	769.7488821	9.947992415	87.951518
90	0	1973	402.1277663	1113.226289	6244757170	5.459759615	380.5005227	4.708554784	2103.478985	754.2519375	228.5580985	737.5660994	192.7496308	1910.729354	156.4794772	1779.07491	0.968648592	6244757170	0.026907858	87707.67692	579.8506358	717734.3597	6370.523027	426.7766588	68.65388265	0.718246597	5.575166806	3.895224939	36.09068829	0.287038457	0.197889689	0.989660301	0.93756134	-0.237377668	0.954131241	0.206102314	22.13937522	0.001891932	9.465555538	0.005763172	6.250990841	123.8576354	7.515009111	441.5940193	0.22381856	2.108428817	53.08920426	140.5013167	700.9883426
91	1	1935	-302.9726481	166.3163484	1656683768	4.727336304	249.5632284	2.756906859	421.5106916	-91.97560346	144.7848515	-117.057888	-394.4631533	815.9738448	104.0020258	925.2931005	0.636543538	1656683768	0.042318771	31659.01704	165.4835502	64855.13032	1133.026013	147.9954533	25.24606688	0.703778829	3.50800053	3.265787212	12.44124878	0.365456525	0.280135903	0.97944088	0.911398922	-0.213179602	0.914825498	0.280974634	11.60470364	0.004839764	8.215158427	0.013215488	5.502209779	43.31038003	7.14144891	316.6723514	0.163654962	4.669560724	81.88682171	50.62682504	215.075969
92	0	4302	71.17588089	1927.511732	17346793485	6.604875974	881.4874467	4.214622569	3713.997646	863.0167076	577.5876252	690.7366226	-359.0515399	4073.049185	385.9608336	2008.049439	1.213055827	17346793485	0.012524312	561431.2962	3072.040154	50795339.1	259148.2269	3361.493308	181.5544067	0.897475122	8.63568314	4.46954249	104.1591774	0.241357518	0.159957185	0.993659609	0.952921877	-0.348087888	0.994037885	0.155782675	47.71283929	0.000955417	10.78086288	0.005191674	7.459137566	885.7619288	8.560199959	1045.610414	0.243052165	3.28896942	53.87959089	898.3568853	3400.333101
93	1	58146	118.1700739	431.20166	93850023832	4.294751422	177.4228386	2.871541554	837.7950525	264.5362454	100.134732	252.0756036	-64.92691262	902.7219651	72.68272468	1270.449105	0.457384224	93850023832	0.058210693	14989.01272	217.4351991	23594.07132	420.1706638	91.05958313	5.78109691	0.880670454	1.796537262	2.429718256	2.415510286	0.487001688	0.421707277	0.995848083	0.955233935	-0.264539004	0.937443997	0.40123894	14.00409767	0.008259435	7.454559105	0.019274977	5.243179757	24.21017001	7.716043443	6088.081313	0.104703356	8.334057122	3384.718983	24.0504985	222.3818147
94	0	10791	-144.7146008	236.110236	11259264576	4.386373406	174.5546368	9.653686002	1354.944377	5.280920872	130.0127242	-52.54784006	-305.91302	1660.857397	76.92311855	1021.466589	2.149561086	11259264576	0.06885297	32804.26289	191.2063729	190899.4653	3396.602779	135.3044742	23.93335122	0.690803953	2.559941489	2.928201874	17.14244229	0.535857459	0.487003467	0.995192782	0.966559993	-0.242399725	0.923247799	0.336695837	12.77928965	0.019665821	7.346612484	0.085815309	5.1016713	39.80945635	8.040411088	733.9372625	0.068013832	47.10245556	742.9924011	52.62434561	240.675841
95	0	4849	327.4053872	766.6760716	11413238049	4.68935516	251.6426605	2.52605062	1038.117618	524.9090675	140.2798044	490.5640876	158.7802968	879.3373209	103.6494897	1534.187167	0.527707432	11413238049	0.044225739	28382.59947	273.701665	74571.34233	1303.635642	169.8100243	9.538855739	0.893228254	2.309295564	2.725645204	3.917894219	0.43204415	0.355415441	0.992866748	0.942230768	-0.266197348	0.948436415	0.355028759	15.28458729	0.005257619	8.090726848	0.014515973	5.607275003	44.83722002	7.688504356	639.1839555	0.131817685	5.75290983	214.4506084	45.58752213	285.5722829
96	1	80197	106.7962898	2560.181818	4.49E+11	6.331258543	2003.801168	1.45482444	3397.401248	1137.204455	944.3595798	719.9083981	-432.5724617	3829.97371	840.049016	2365.111989	0.348549651	4.49E+11	0.020075243	1026111.84	5893.0113	61027017.77	144250.5038	6637.194109	124.1771797	0.96333424	6.595578535	4.156410529	79.28070073	0.323993892	0.249984822	0.99502772	0.961557833	-0.283373861	0.984174244	0.244113365	65.30356065	0.002527415	10.80993691	0.013328761	7.250678198	1690.342822	8.90422995	12535.812	0.15631273	8.52642094	1609.974276	1641.809334	5736.465554
97	0	1232	192.5916868	651.2452446	2454687531	4.764464103	245.1395176	3.786168068	1147.771937	399.5594689	145.0677774	375.984395	69.00643733	1078.7655	100.9425665	1411.538585	0.883029558	2454687531	0.042908796	33674.47095	218.9183743	96412.62271	1696.687976	163.5347978	33.06208657	0.659685731	3.929282409	3.425881274	17.001788	0.345414298	0.258528411	0.98463666	0.923994987	-0.211852054	0.919944248	0.267265485	13.6472558	0.004247504	8.372325103	0.012778788	5.528298426	49.14922109	7.067697782	224.9042208	0.182552127	3.36383665	52.86363636	53.80024496	263.7913961
98	0	23721	-24.22985001	317.6456952	30380134351	4.347715823	194.0231653	2.978776349	658.5172726	123.5972874	111.3084298	92.42999685	-208.6765909	867.1938635	81.04516999	1131.692267	0.716901561	30380134351	0.058435146	18256.52287	218.1841103	31462.717	794.7704336	100.6022392	6.348949365	0.880365602	1.82972846	2.471537734	2.889105364	0.48549396	0.420805616	0.995238091	0.953477903	-0.264015495	0.937856607	0.405990895	13.95001137	0.009569572	7.413509829	0.028162402	5.209193253	26.73779715	7.619814133	2485.599722	0.104784778	9.037850124	1386.140087	29.29364283	238.0907213
99	0	4162	55.42724429	353.6616465	6051395565	4.20113871	152.7333719	3.38108867	667.7308361	200.2164876	92.34054921	187.6317974	-34.65226617	702.3831023	64.35239895	1205.804037	0.587484012	6051395565	0.063014122	13443.75765	114.6126343	15244.62564	281.6399345	69.34911048	7.950494464	0.792460173	1.918650397	2.565950048	4.099273978	0.496951172	0.436933475	0.991092412	0.941661215	-0.240674008	0.915908944	0.401210331	9.962102012	0.010172189	7.248562654	0.027464724	5.041865026	19.32490124	7.544440355	385.4512254	0.09261202	13.32470389	262.2647765	21.57813687	132.0048054
100	0	3199	-95.56308242	398.9285102	4130940998	4.881990732	271.3331911	2.804046223	797.1922487	120.088093	156.8137939	84.04689868	-389.4924939	1186.684743	113.6822849	1136.363762	0.60337001	4130940998	0.039363368	36725.26399	463.1247797	97742.89098	1604.002703	181.9306549	28.67017761	0.725681685	3.917000553	3.432460014	12.51787125	0.338354289	0.250947458	0.988209462	0.92871119	-0.168463113	0.873743908	0.257153452	20.61023392	0.003331645	8.782929898	0.01039455	5.676397117	52.65020812	7.334048638	596.161613	0.186358741	3.477833267	125.9234136	58.83593879	512.809628
101	1	43135	-42.37892038	556.1713506	64360327160	5.03251178	338.2837213	4.466570486	1956.232379	196.1747919	200.4804305	108.6192709	-340.9967857	2297.229165	142.8598363	1221.502107	1.175087432	64360327160	0.040622853	61233.26405	534.8171185	422209.8193	6503.458141	317.6228035	34.42784131	0.802811149	3.416823482	3.322743592	22.37503182	0.445172526	0.382006423	0.996221703	0.966622573	-0.234515686	0.9423874	0.315313207	21.5400106	0.007211202	8.717550413	0.034243951	5.873444248	88.01266121	8.465541352	4014.29607	0.093063546	28.11134609	1752.266767	98.04227679	597.6007882
102	1	27692	229.0166393	1124.94883	76139342656	5.715381791	450.4674779	3.084680494	2064.271862	622.9615668	272.438184	563.7637285	-196.6879562	2260.959819	190.5895245	1658.163687	0.691672206	76139342656	0.022226485	115502.5654	1255.766051	1327788.178	11360.99838	666.5704694	83.16169373	0.778300772	6.286610597	4.115889573	41.88596949	0.278968582	0.194255918	0.990504388	0.939235916	-0.160795513	0.90102243	0.199866471	33.31529592	0.001146961	10.51458104	0.003677212	6.639592106	187.4330408	8.146385677	5660.894482	0.204423461	3.156058292	615.4958111	184.9297942	1301.737758
103	1	5123	-247.2224353	94.0470756	4409061853	4.347058056	208.6787458	2.846518682	499.1498024	-82.01770801	110.9193653	-93.88139789	-321.8547965	821.0045989	83.11082563	927.7071798	0.526676156	4409061853	0.054583424	17949.12312	110.4039089	21619.69722	419.1082276	91.46245939	9.14209231	0.816358659	2.112646622	2.66576116	4.535996498	0.463903836	0.395662651	0.992084472	0.942987539	-0.235540899	0.919664934	0.384028755	9.475622306	0.008138535	7.479782257	0.024242422	5.168320656	25.15113792	7.426879224	550.1618192	0.107390556	9.161632698	279.6308803	28.7558172	133.3117314
104	1	39647	-6.411092226	747.0192363	73955928708	5.459257988	409.1592851	3.048080186	1483.652674	334.6107912	235.4901236	285.1256164	-240.2777261	1723.9304	169.3025194	1365.781835	0.712334299	73955928708	0.025954221	84174.05602	674.3466504	822053.1761	8670.271693	520.0440245	28.6643987	0.895629455	3.706803455	3.417199922	14.38229542	0.366748234	0.285568673	0.994348212	0.952089164	-0.249367785	0.961055456	0.282572387	23.48385145	0.00225773	9.544956573	0.007505127	6.419415337	137.1771058	8.324823609	5659.332787	0.142743027	7.33425626	1029.007012	134.7697187	705.197165
105	1	24836	56.25885836	234.691068	32311027683	3.560792553	95.6196407	4.863322635	588.4819766	138.1637396	57.81907896	128.683009	-209.9137397	798.3957164	39.4458304	1140.603133	0.649097278	32311027683	0.103311987	5558.80848	228.6709519	3972.60976	108.9307716	29.83937263	2.666850697	0.834950281	1.136843467	1.948866666	1.332706474	0.596706242	0.559448212	0.997592867	0.967767538	-0.274164177	0.914494629	0.473393079	14.89550159	0.024369638	6.033461129	0.054172282	4.420677289	8.126555833	7.471874011	1683.582139	0.067787975	17.78438433	2565.856499	8.958887764	234.6733371
106	1	21065	-266.3482243	214.2503176	21618500730	4.723801481	301.0846896	2.018550493	517.3562556	-3.044034824	153.6183976	24.46042713	-411.7329982	929.0892538	120.3603914	1013.052737	-0.139673485	21618500730	0.041588122	32354.65111	333.3717522	73890.30144	-354.4988161	194.9404276	10.23291028	0.900192338	2.278541942	2.765585789	4.840247955	0.448120055	0.375792871	0.993205285	0.946089444	-0.267457802	0.951617017	0.359807416	16.94632281	0.005201556	8.145374796	0.017548547	5.646191216	51.29333446	7.966547474	2349.088393	0.111516183	9.23740256	876.0537859	51.85404519	353.8001424
107	1	13873	-168.0245723	287.9110449	14724134234	4.631659225	239.7968267	3.789088869	814.4399045	13.81821174	146.3234592	-40.00595285	-344.3345078	1158.774412	101.8686411	1030.219322	1.112010622	14724134234	0.050997706	33524.48494	244.4717152	123893.5502	2715.681124	171.5351271	14.34426469	0.843977343	2.519491702	2.920507156	7.83923178	0.442670037	0.371900985	0.993864478	0.951835166	-0.229367993	0.927157841	0.355706991	14.32276285	0.007953754	7.997342627	0.028802666	5.446894032	46.46984794	7.769854926	1475.661429	0.106369309	11.88520261	707.4911699	53.70572819	280.0896706
108	0	4558	-74.4303712	495.8688956	6940800381	5.145776027	298.6277562	3.129858021	1111.838382	214.3240417	176.226468	210.7275473	-295.9544091	1407.792791	124.7937322	1234.006981	0.265338228	6940800381	0.032218352	48190.35155	458.1893905	189108.8582	667.3648954	259.1503746	30.11761784	0.789573361	3.950403234	3.430373826	13.67784503	0.331563089	0.241875706	0.991254442	0.938423843	-0.204204071	0.922800037	0.251548052	20.02113437	0.002350593	9.154582706	0.006245378	6.004912674	72.31699811	7.641226171	842.261957	0.184787617	2.949824224	146.8512505	77.20199083	521.1463361
109	0	22496	-73.17062385	469.4111401	29594633452	4.738582887	237.7019855	6.391968618	1638.68871	122.9165137	177.0384187	37.31969978	-302.7400689	1941.428779	108.8163511	1146.974681	1.715901948	29594633452	0.055570054	54609.42121	352.7432493	385216.0409	6535.000765	242.0865507	24.94460395	0.808031211	2.852153764	3.065899667	16.53528406	0.473854518	0.415989855	0.9962271	0.967243278	-0.249786194	0.938387175	0.357317163	17.27295844	0.011058501	7.973422725	0.033881455	5.507364252	66.75778867	8.150839544	1826.079925	0.081173539	23.26504864	1250.10393	87.38081826	426.545697
110	0	1051	22.93226751	300.2046771	1452085259	4.045656692	148.6634304	2.418411842	426.9694354	170.8307966	85.5447306	177.5165638	-82.74999892	509.7194343	62.56741041	1175.424396	-0.22231316	1452085259	0.067833544	10777.75645	128.4627852	8212.537846	-90.1298414	59.31291396	9.206997442	0.73155895	2.368171959	2.684412969	3.331742952	0.414956871	0.333007988	0.982054375	0.907948339	-0.192135665	0.870118552	0.340443072	10.76610643	0.007918039	7.306662891	0.019222333	4.906479677	17.12997785	6.683858961	171.5842055	0.163258045	3.548466822	71.29305423	17.19472461	145.394862
111	0	42460	-136.6138473	214.014745	44848189541	4.388141224	180.3490194	3.56660502	772.7395169	18.6348752	108.2401218	-4.883761265	-314.3508945	1087.090411	75.21712458	1027.738115	0.818719991	44848189541	0.056140534	18628.62316	214.1481149	34221.11229	794.4576416	99.35191672	8.30586333	0.844481601	2.022889979	2.59744125	4.056447935	0.46911079	0.400553842	0.995869799	0.957757892	-0.237019927	0.921526321	0.384921033	13.83380765	0.007985547	7.610539146	0.018469549	5.244467588	26.91444501	7.756117681	4339.747763	0.102207908	8.578960873	2383.727084	29.88230972	232.782407
112	0	11562	-70.79453682	259.0111735	13804609776	4.2501502	179.350842	2.322257175	454.051981	85.96370336	100.0255308	77.9606149	-163.0095471	617.0615282	74.43023641	1092.686518	0.293468411	13804609776	0.057233251	14646.66269	131.349182	16890.05232	259.8533036	84.07892285	4.294155473	0.902372726	1.504059276	2.242890125	1.962619647	0.529315918	0.475754421	0.99383786	0.947676544	-0.307718287	0.956419666	0.443630844	10.55427056	0.009802732	7.111838036	0.020372436	5.157429099	22.09326958	7.752813367	1067.483999	0.092326933	10.94245855	661.7308424	23.49478152	143.1210863
113	0	7440	291.5606037	609.4413478	15824466832	4.47411154	150.0857916	6.913553805	1322.639419	450.8634112	105.0140354	439.7561604	-53.43376913	1376.073189	63.66461872	1458.404768	0.975233669	15824466832	0.059097909	21939.82869	505.7786593	112461.336	1473.380805	131.7590258	11.94683605	0.83379902	2.429659501	2.816016861	5.752817192	0.433331973	0.358393353	0.996297283	0.959967033	-0.237746813	0.926129117	0.35282546	21.81322158	0.007296724	7.894074362	0.018228987	5.412906555	35.92646547	7.534804036	943.5467742	0.126820803	5.823681639	439.6884409	35.22100848	499.1775538
114	1	50204	-270.8497785	141.4770333	45193993040	4.590296377	269.0987144	2.111263795	465.5224611	-64.54369245	136.1020351	-60.62597333	-402.8842499	868.406711	107.0417034	948.7923989	0.1540498	45193993040	0.045285008	25128.51284	250.4526417	46329.97504	270.2290732	150.1281164	7.945473994	0.899338261	2.055654701	2.633644697	3.582653781	0.463526205	0.393986353	0.994057284	0.948232803	-0.271320136	0.951545219	0.3799891	14.65948821	0.005923944	7.893409846	0.018526452	5.525130981	39.51839759	7.874566661	5463.493347	0.108825857	9.206087138	2273.488567	40.27745783	262.8353119
115	1	81710	-47.03592554	221.0162259	99591246318	4.081276605	173.2111164	11.81906603	1383.68856	95.77841248	98.06198822	99.28603935	-307.1090273	1690.797587	69.59535658	1104.009927	1.986510198	99591246318	0.074762294	18107.58921	316.7144313	116837.0414	1933.302336	102.2081891	3.904654636	0.925919404	1.3140507	2.135101475	2.134223971	0.573370598	0.530417595	0.999187795	0.981719431	-0.336940727	0.962962316	0.45541719	17.09188032	0.017503579	6.683126817	0.051618628	4.942556524	26.52821094	7.85423357	5551.241048	0.067938331	18.8933448	6108.827047	29.05196801	329.343838
116	1	39990	-192.2674242	229.7394839	38840387383	4.289939918	270.8780936	2.667559121	825.9482441	-29.64610587	149.0659131	-114.8295879	-307.904448	1133.852692	116.07553	985.5214344	0.846773298	38840387383	0.075797598	29665.81786	174.4070248	71165.83419	1864.575016	160.4171667	7.694411161	0.907411299	1.709642245	2.48106489	4.676939079	0.548284334	0.499816946	0.99663828	0.966638292	-0.300851525	0.952703518	0.407177896	11.67030125	0.022451402	7.088221651	0.091788327	5.092121426	42.02789447	7.993054296	2599.580895	0.065005774	28.61720883	3031.145936	47.56688454	199.2175794
117	0	15124	-353.0945836	17.71140357	9628474057	4.175996295	173.342381	5.571692813	594.5288401	-218.7649801	123.6423526	-285.1693509	-464.773101	1059.301941	78.14858468	797.894365	1.651059579	9628474057	0.083036224	26307.2613	126.8427006	101246.4568	2543.393331	123.7042267	11.1522404	0.830486896	2.104716472	2.686287203	6.521381109	0.489826604	0.429513694	0.994399331	0.95601983	-0.227822704	0.902222775	0.392509159	9.931940407	0.019795528	7.04789795	0.061454573	4.88137215	33.71411678	7.350412828	1309.219651	0.0865657	15.84685797	1255.839857	42.13034141	157.5734594
118	1	10136	-47.41313126	73.03150513	10262341014	2.90685266	58.27513728	3.861405306	223.3780298	5.05848237	37.31197047	-3.421266151	-118.2053413	341.5833711	24.75570533	1006.212991	0.887685094	10262341014	0.163320904	2322.030107	32.75953478	531.3737496	37.28457944	11.11852247	2.123709714	0.67663808	1.082965061	1.838441113	0.906963853	0.596397597	0.558374549	0.989541726	0.93190141	-0.165725809	0.74599459	0.478852939	5.523439711	0.043652229	5.162317411	0.096654422	3.644098676	3.310558047	6.582849416	764.1493686	0.075389638	14.84825345	1655.420679	3.795317074	36.32221784
119	0	23419	4.998912368	266.3396833	29721241448	4.205384455	135.5266225	5.842735257	674.5277685	119.5924369	89.83244203	117.87793	-461.1505936	1135.678362	56.2435755	1126.546959	-0.751729496	29721241448	0.069389318	15620.82631	594.5631121	51028.09456	-733.3629343	91.40845887	6.049071302	0.87543919	1.683787282	2.385684429	3.112609545	0.512976981	0.455475113	0.997215489	0.965931846	-0.275897159	0.940579021	0.424897447	23.94179439	0.012032985	7.176514161	0.027765058	5.105645561	24.36438254	7.634242913	2233.081472	0.095353408	10.28702882	1625.028438	25.08849743	614.7887186
120	1	19829	-176.6697441	180.7157076	20899373998	4.288965989	166.7401591	2.506367651	402.6070729	18.77425559	100.5934233	28.27059453	-295.064135	697.6712079	70.7555398	1026.635393	-0.116736953	20899373998	0.059257479	16079.24701	188.81006	22628.71243	-136.8308013	96.08539943	3.876709982	0.922183388	1.269852094	2.069499433	2.193411855	0.58368355	0.544361734	0.995625568	0.960121892	-0.373818303	0.975490727	0.467037555	12.87415623	0.013700506	6.903384411	0.042635954	5.210394565	24.99052735	8.030215677	1448.713652	0.073060349	18.00440334	1175.016541	25.79218882	201.358364
121	1	69614	-246.0257254	117.1744712	56405297742	4.173951909	151.1554083	5.977760403	805.6314634	-113.9503805	118.4353546	-172.6923782	-402.1157997	1207.747263	70.69776319	900.1433006	1.731271538	56405297742	0.081638884	25174.0335	179.9675919	102471.5039	2544.133263	122.03507	8.844125282	0.861807318	1.919942573	2.600267889	5.063191681	0.504976472	0.446827582	0.996620214	0.964649778	-0.234833462	0.911531376	0.39951405	12.31381999	0.017258012	7.102058149	0.051484221	4.948389375	32.71979883	7.649098684	5442.778004	0.078185107	17.97018464	5683.20924	40.34355227	207.8428621
122	0	9356	-6.135624999	382.3563236	12952839346	4.567590265	186.6977837	3.804669585	832.5498446	166.4579384	119.8132055	137.8988297	-187.8461985	1020.396043	79.53697733	1176.623134	0.857968078	12952839346	0.051662234	23817.87742	243.5693906	70436.63983	1410.608523	130.6635589	10.73669499	0.84715735	2.447566715	2.800571779	4.444178579	0.422488778	0.344525589	0.994065229	0.947066198	-0.221934295	0.913308107	0.34307269	14.61377842	0.006141248	8.015167243	0.016383179	5.428701657	35.35006347	7.566341422	1245.146003	0.133085293	5.381450171	483.3518598	38.14294919	267.9589568
123	1	31942	-262.0621168	26.72718936	23022012630	3.760484149	110.935372	7.033198547	528.7813121	-161.6418608	97.62858604	-214.4753124	-412.0721989	940.8535111	54.2741375	848.9665739	1.959265812	23022012630	0.124178042	17899.87404	129.3761162	55576.13936	1595.224751	83.0479742	8.380264475	0.812944991	1.635735814	2.424915191	5.641742252	0.571182396	0.527988642	0.994968076	0.962497353	-0.237348146	0.89460982	0.410333558	10.520945	0.040926007	6.330659845	0.109800358	4.47696164	22.85705967	7.453150841	1879.518628	0.058841608	32.65094136	3966.495022	28.72251793	150.4757999
124	0	3454	124.313201	378.9782232	5489488120	3.974158276	133.488859	2.628914524	519.0895598	256.9807416	78.41016295	262.5091038	-19.1496385	538.2391983	56.07632721	1260.679695	-0.244084723	5489488120	0.072083457	9312.70983	142.6104275	7719.265139	-85.76328866	54.95202682	4.963714393	0.833982998	1.671348837	2.328137028	2.036009511	0.502196358	0.440283213	0.990121891	0.932775197	-0.247057592	0.912534464	0.41334214	11.40625247	0.01099009	6.968192361	0.025155425	4.898106644	14.9789353	7.291048955	364.2003474	0.105443065	8.422254402	248.9762594	15.00427724	153.7718587
125	0	18157	132.7715682	351.9770064	27886468444	3.789706697	114.7284964	3.83362578	714.5178347	236.2582759	68.4111728	225.5577444	-19.00910093	733.5269357	47.40294978	1239.295043	0.69066401	27886468444	0.084997743	7517.677912	120.9319832	5224.451255	145.8293462	39.01654485	4.263626656	0.801130154	1.426802598	2.203587471	2.160465553	0.548364603	0.49999025	0.995439841	0.956547217	-0.242184765	0.901834344	0.452954309	10.59406698	0.016714044	6.511831506	0.03838067	4.635880821	10.82004288	7.37052291	1472.711406	0.081109842	13.30287905	1543.304015	12.13267396	132.0639423
126	1	6114	-273.9992442	24.86180627	4472958642	4.061641463	111.8253972	6.332833866	467.2460438	-156.0302885	96.25521946	-193.213966	-442.968234	910.2142778	50.78113058	855.3320075	1.793390814	4472958642	0.083709273	19307.9691	161.9768555	66831.68972	1817.1384	94.03964022	13.00843139	0.750951164	2.282910858	2.763716835	7.54869875	0.470342116	0.406113066	0.991264593	0.945911839	-0.178242989	0.846501869	0.386570724	11.90404367	0.014173416	7.172363718	0.035946663	4.833503225	26.7620179	7.29442095	590.4998364	0.096581589	10.11686516	511.7984953	31.0072803	181.4005561
127	0	12502	-60.89124879	160.5843449	13663839787	3.763903011	128.4117563	2.734008733	330.4388876	41.87495572	70.67269736	33.3030257	-174.9185225	505.35741	51.7739251	1045.434031	0.491737403	13663839787	0.08332724	7428.890463	87.95774466	4753.995322	142.7419428	41.49164613	2.739270456	0.87531772	1.131609049	1.971752537	1.41874139	0.605220041	0.569221678	0.994011173	0.951461156	-0.313039873	0.943524901	0.462410084	8.846590198	0.020498573	6.242530299	0.05339804	4.643395687	11.05772915	7.670210177	802.6218205	0.064199474	22.38880905	1041.757159	11.95028804	96.17517197
128	1	81638	-160.8956563	121.0555157	77322437520	4.075199358	163.1517022	3.667337656	565.2449756	-33.42699106	91.36989981	-48.43303231	-318.1536488	883.3986244	66.18314056	973.2100606	0.850871707	77322437520	0.069687287	12874.44049	156.2750261	16287.77577	439.7371948	69.01360266	4.921035798	0.865852041	1.461373965	2.265998119	2.721510619	0.555343267	0.50764801	0.996353001	0.962694147	-0.287207095	0.942371662	0.436653402	11.84245232	0.014807165	6.849107882	0.044564284	4.940164612	18.48365962	7.878542853	5720.933805	0.070076849	19.80750636	5689.130699	20.66616781	168.5803057
129	0	39107	247.7658514	443.3278145	70766147421	3.676779447	105.128242	21.42945508	1710.596385	342.2378665	64.63699152	330.4220467	145.6491224	1564.947263	43.32726072	1345.195871	2.410892169	70766147421	0.093927188	7949.442133	90.15229281	32013.63118	578.1094782	41.93855437	3.102486464	0.861001166	1.241853299	2.025155239	1.519984283	0.572376156	0.528629235	0.999248939	0.981307835	-0.274261471	0.920776072	0.464882592	8.968721626	0.020243655	6.23427132	0.042664381	4.545815632	11.26026021	7.452320837	2883.590125	0.073735907	15.46757663	3673.210551	12.80432358	97.28329967
130	1	10400	-143.9186136	256.6546628	10980808045	4.40777847	215.1972296	3.309000599	577.6845647	15.43503573	128.240205	-33.70052108	-236.8039647	814.4885294	91.66440399	1027.544124	0.997092159	10980808045	0.058732655	24738.61562	134.359653	55300.71716	1493.520204	122.8993057	10.74921706	0.836783776	2.236952668	2.772176478	5.619080267	0.463678781	0.396137728	0.991265496	0.941886967	-0.230149094	0.917261571	0.371108239	10.30832594	0.010465226	7.548116386	0.034557409	5.20558862	33.4121307	7.529155039	1024.996154	0.098557322	12.76551938	610.8196154	39.64069378	163.3656731
[truncated: 57 more columns]
