# Supplementary material for: Differentiation of Brain Abscess From Cystic Glioma Using Conventional MRI Based on Deep Transfer Learning Features and Hand-Crafted Radiomics Features
Source: Front Med (Lausanne). 2021 Nov 12;8:748144. doi: 10.3389/fmed.2021.748144 (PMC8636043; doi:10.3389/fmed.2021.748144)
Supplement: Supplementary file 2 [file Presentation_1.ZIP › Intermediate data/t1/train_HCR_10.csv]

	label	original_ngtdm_Strength	original_glcm_MaximumProbability	original_firstorder_Maximum	original_firstorder_Minimum	original_shape_VoxelVolume	original_firstorder_Range	original_glszm_GrayLevelNonUniformity	original_glcm_ClusterProminence	original_glszm_SmallAreaEmphasis	original_firstorder_Mean
0	1	-0.277127796	0.210917563	-0.362869513	0.478356712	-0.228626595	-0.471829245	-0.305563669	-0.167117934	-0.185960334	-0.069585431
1	1	-0.316969883	-0.781174797	-0.15127589	-0.540432201	0.038929278	-0.003088936	0.272431993	-0.1650843	-0.10015064	0.108450475
2	0	-0.326049689	-0.05113545	-0.593399059	0.962229867	-0.488038216	-0.818677834	-0.515890736	-0.173314182	-1.414732747	0.084004933
3	0	-0.387723656	1.0087495	-0.679364046	0.449420719	0.760785271	-0.766603958	-0.248794633	-0.173755893	-1.710248375	-0.021842762
4	0	0.012337727	-0.465779493	0.148625446	-0.16362036	-0.456436225	0.184799276	-0.4429587	-0.16928483	-0.255247348	-0.389639992
5	0	-0.270973548	-0.502555068	-0.449926839	-0.952823977	-0.241674604	-0.180471805	0.047127869	-0.163754709	0.214799242	-0.965225724
6	1	-0.026938848	-0.310832406	-0.610388145	0.988178481	-0.645990814	-0.84169794	-0.606476059	-0.172946449	-1.074782488	0.001575891
7	0	-0.167149951	-0.78013272	-0.761134539	-0.301987948	-0.592393609	-0.648084386	-0.497633352	-0.169157583	-0.229056686	-0.358238237
8	1	-0.314495663	-0.43280135	-0.303811209	-0.122329637	-0.08283302	-0.258218323	-0.01028992	-0.168630211	-0.076638648	-0.050121623
9	1	-0.187930672	0.120779552	-0.219693774	-0.653320088	-0.21844628	-0.038907038	0.169398459	-0.162111806	0.20329582	-0.840348782
10	1	-0.3664546	0.806870546	-0.796332354	-0.291626642	0.413364114	-0.684420257	-0.018825371	-0.172619368	-0.921635875	-0.902162428
11	0	0.104170094	-0.553452439	1.109921806	1.140350633	-0.266623543	0.761890835	0.094140058	-0.148685224	1.081870081	0.979561248
12	1	-0.35005513	1.214411373	-0.690816225	-0.360294585	0.236370026	-0.565651204	0.067681706	-0.171573483	0.242693348	-1.022898662
13	0	2.571858066	-0.886543917	0.91495511	1.038087063	-0.660673409	0.602400515	-0.654637569	-0.11566896	1.097181231	1.826238394
14	0	0.502882962	-0.456982159	0.732395126	0.39583424	-0.523110116	0.596071177	-0.403415365	-0.100138826	1.501639799	0.345108264
15	0	-0.338362402	-0.307479813	-0.787270736	-0.013431974	-0.379008481	-0.748563988	-0.103333581	-0.172201762	-0.743083423	-0.584781482
16	0	0.023712531	-0.59797908	0.829928601	1.010739515	-0.120944676	0.528331306	-0.150353742	-0.090802266	0.122261933	0.75469184
17	1	0.871348498	-0.828926884	2.079067843	-1.68344227	0.245919448	2.426668634	0.21491161	1.168849255	0.896763648	-0.064644561
18	1	-0.354144127	2.068971548	-0.651501648	-0.459515964	0.480152713	-0.502128954	0.501252043	-0.1694693	0.328636369	-0.980914324
19	1	0.692451755	-1.019004807	0.939659097	2.594336094	-0.643409889	0.21874807	-0.587894879	-0.154231039	1.565575021	2.588723634
20	1	-0.300695579	0.890284598	-0.479462085	-0.195385499	-0.150797373	-0.406899573	0.080220405	-0.16233536	0.152191134	-0.626024335
21	0	-0.2954626	-0.629229258	-0.878312166	-0.625440513	-0.481557227	-0.675380314	-0.3732874	-0.171080102	-0.26980539	-0.780576433
22	0	-0.289121144	0.870792165	0.104909277	-1.228400493	1.388609571	0.421677749	1.692008845	-0.147399862	0.950389079	-1.309101825
23	0	-0.120401487	-0.984186203	0.75652015	-0.920386944	0.113948159	0.963557452	0.525372137	-0.094547138	0.527133089	-0.136565803
24	0	1.637334178	-1.057966956	1.052425619	0.147335511	-0.638190686	0.966825207	-0.591561948	-0.077977017	1.353593114	2.016883798
25	1	-0.378913023	3.439486398	-0.785586854	-0.751852044	1.972242702	-0.553719495	0.808084369	-0.172210512	-0.522719099	-1.354062773
26	1	-0.348726595	-0.578399264	-0.471135918	-1.092213987	0.543184633	-0.164256086	0.265969379	-0.161763296	-0.34646911	-0.177721309
27	0	-0.326833443	1.044719188	-0.581680562	0.587099973	-0.353027171	-0.709316067	-0.504779042	-0.172171111	-0.95338379	0.015720327
28	1	-0.373185781	-0.14758259	-0.761585688	-0.218827214	0.152662031	-0.670277558	0.066056884	-0.172806917	-0.161631065	-0.530171939
29	0	-0.252872106	1.282360696	-0.354286066	-0.760540683	0.344883576	-0.139424551	0.275276188	-0.169008996	0.196877359	-1.302253704
30	1	-0.372350077	1.28800292	-0.401839435	1.55595098	0.262724136	-0.79105097	-0.394842306	-0.173477228	-2.176588344	0.968604817
31	0	-0.285941798	-0.827771573	-0.252934277	0.240881784	-0.315976561	-0.304663813	-0.171047802	-0.167468814	-0.564634652	0.590929297
32	0	0.467851387	-1.14489699	1.963143706	0.430343363	-0.523712332	1.762773479	-0.281381162	0.059444749	2.274170521	3.081790062
33	1	-0.326828456	0.074848941	0.335061916	-0.451595135	1.671593639	0.438261482	1.23709934	-0.168918497	0.166686238	-0.025876974
34	0	0.886654002	-0.838328501	2.02394458	0.262982449	-0.316148623	1.864652887	-0.098694776	0.149671307	1.594302872	1.053721519
35	1	-0.007430872	-0.250851603	-0.56186884	-0.863258873	-0.56930867	-0.31084803	-0.571965006	-0.158212894	0.017236524	0.463547719
36	1	-0.290897136	-0.477886874	0.837618199	-0.176806892	1.403464227	0.846444154	1.346419316	-0.166003707	0.474216276	0.776918857
37	1	-0.197697114	0.339644594	0.644731934	-0.639212727	0.332122337	0.78318628	0.056769091	-0.158199224	-0.147121038	0.874455221
38	1	-0.160769716	-0.488585918	-0.775118772	-0.554026614	-0.576076429	-0.595487944	-0.506395444	-0.16887339	-0.543987863	-0.510624725
39	1	-0.349864194	-0.139552012	-0.717835117	0.962229867	-0.456120779	-0.937551481	-0.473570937	-0.173421571	-1.796241838	0.077786904
40	0	-0.083881026	-0.649313576	0.070611621	0.000453233	-0.405563329	0.067336608	-0.149534945	-0.166334582	0.018047224	-0.311934555
41	1	0.531558287	-0.87898734	2.032201566	0.408176302	-0.266480159	1.834545247	0.050097416	-0.032577252	1.800823152	1.247126245
42	1	-0.238241127	0.197882925	0.142249851	-0.099858993	-0.020259931	0.162023074	0.302669936	-0.171555807	-0.350703624	-0.740399929
43	0	-0.190958086	-0.514255931	-0.327078355	1.635865438	-0.614847655	-0.740544459	-0.5718323	-0.172602631	0.118735121	0.755523222
44	0	-0.334701725	-0.200355924	-1.050189092	-0.15138815	-0.569251316	-0.963628126	-0.529529352	-0.173449647	-0.805294012	-0.740165344
45	0	-0.213255775	-0.432688432	-0.241806806	-1.038906216	-0.344051288	0.040871775	0.062812222	-0.153326364	1.328322202	-0.854634891
46	0	-0.294320425	-0.457410936	-0.405054019	0.351080337	-0.364698686	-0.478821327	-0.192293671	-0.170543928	-0.154312856	-0.204071894
47	0	0.685066321	-0.456851983	1.673897289	-1.602626747	-0.300720428	2.018461118	-0.081134932	-0.037827218	1.590800816	0.086761145
48	1	-0.265942919	0.11245178	-0.713976702	-0.850411004	-0.327447338	-0.45951866	-0.112358136	-0.169384118	0.355058434	-1.307423992
49	0	-0.360302522	-0.845082961	-0.52729044	-0.497618704	0.307775613	-0.373499065	0.413578671	-0.166533601	-0.379427134	-0.305994108
50	0	-0.007836411	-0.48494219	0.086755105	2.610148982	-0.630792035	-0.600168341	-0.589489547	-0.170409813	-0.873031515	1.866596186
51	1	-0.333344043	-0.641076005	-0.388874098	0.521684446	-0.222661791	-0.50800976	-0.03565021	-0.168361822	-0.546203403	0.537980634
52	1	-0.361229881	4.468698932	-0.678356045	0.568650956	0.157307696	-0.796842172	-0.048470909	-0.17307254	-0.362407863	-0.441410735
53	0	-0.339312993	0.955804147	-0.45758459	0.68972093	0.001993376	-0.617622007	-0.113300009	-0.172689676	-0.109634842	-0.350415035
54	1	0.126728197	-0.1180583	-0.168161842	0.741726935	-0.588579576	-0.354746095	-0.597830801	-0.171205482	-0.775304481	0.288936243
55	0	-0.13498508	-0.15009774	-0.780732666	1.136633409	-0.646908476	-1.043276813	-0.671539019	-0.173054166	-2.061718869	0.088731706
56	0	-0.358354364	0.504955318	-0.619162166	1.750600837	-0.467476848	-1.049596753	-0.573541986	-0.173767941	-1.822485773	0.680449627
57	0	-0.015846822	-0.587005737	-0.821674937	-0.443962838	-0.633000159	-0.668765405	-0.579360759	-0.171948753	0.112079931	-0.897880209
58	0	-0.205701155	-0.747115975	-0.128579153	0.330285534	-0.457870072	-0.209263397	-0.22246886	-0.168263295	0.515260866	0.133252659
59	0	-0.225633887	0.826249639	-0.752418817	-1.21414731	-0.315460376	-0.401056846	-0.177827447	-0.167617264	0.200314519	-1.527136847
60	0	-0.273703673	-0.46589625	-0.475630467	1.618883712	-0.578255876	-0.87801223	-0.55112417	-0.172950203	-1.446888372	0.603886003
61	0	-0.121718473	-0.800144272	0.712373852	-0.839907854	0.580263919	0.900324103	0.735751668	-0.149545841	0.065618844	-0.649659385
62	0	-0.309163757	0.5947482	-0.78512876	0.632841757	-0.499996501	-0.915640024	-0.639450521	-0.173486394	-2.305130354	0.041386016
63	1	-0.25442462	0.001992345	-0.153433984	2.010527069	-0.477743193	-0.672706718	-0.48447706	-0.173024846	-0.206252652	0.774110916
64	0	0.383634755	-0.620529661	0.164804935	0.266046593	-0.618030795	0.08781672	-0.573133116	-0.160913378	1.431019496	0.206715011
65	1	-0.190050471	-0.478451921	0.526560833	-0.532792323	0.6438407	0.642448567	0.103798748	-0.168311998	0.051726383	-0.483904213
66	1	-0.279013534	1.273831779	-0.704062633	-0.318956765	-0.419127523	-0.589123109	-0.340970285	-0.171682764	0.286466591	-0.72206932
67	0	-0.314374222	-0.474720528	0.519525785	-0.539339243	1.705432431	0.637441245	0.237314217	-0.170902419	-0.688627414	1.102698599
68	1	-0.068931169	1.47412048	0.733679135	0.705360575	0.161896007	0.516298374	0.445532929	-0.146536448	1.04978886	-0.066414639
69	0	-0.240014889	-0.954172414	-0.45858904	-1.355374357	-0.371810568	-0.083404079	-0.023536084	-0.159196906	0.0855203	-0.460967872
70	0	0.058490048	-0.776253471	-0.350269652	1.467531386	-0.642520904	-0.718648033	-0.639695286	-0.168496987	-1.348122479	0.890137127
71	1	0.489067017	-1.082733944	0.917293037	0.969395372	-0.574642582	0.622609745	-0.420043533	-0.06039914	1.588182622	1.749112928
72	0	-0.062424646	-0.431408898	-0.208665389	-0.929200074	-0.427873991	0.043822928	-0.26253229	-0.166452981	-0.010563298	-0.88471404
73	1	-0.307677636	-0.127953078	2.096705399	-2.024499676	8.953529619	2.532768501	9.640365857	-0.059605278	0.934469456	-0.630839318
74	0	-0.109856543	-0.519313737	-0.391897561	0.551532796	-0.56162325	-0.518709035	-0.556825641	-0.170750073	-1.0606501	0.585931283
75	0	-0.37318783	-0.285009712	-0.393235016	1.714760037	-0.108011375	-0.824389646	-0.303861382	-0.172477509	-0.584510042	0.839795413
76	1	-0.373858114	0.134390542	-0.742273599	-0.67376216	0.991032442	-0.532777592	0.36907616	-0.171918024	-0.117408194	-0.89144445
77	1	-0.352642767	-0.852675006	-0.356964338	-1.242361629	0.837782862	-0.015896205	0.603281374	-0.166172562	-0.167927566	-0.791229946
78	1	-0.313736822	-0.437248358	-0.409456062	-1.180414971	0.214718934	-0.082252214	0.394909923	-0.144026037	0.421233472	-0.471646938
79	0	1.926095902	-0.85467632	3.736170292	0.308186223	-0.188106075	3.488511169	-0.023515659	2.769802722	2.167849311	2.200001991
80	1	-0.295932983	4.064868541	-1.150700038	-0.204321024	-0.567129223	-1.045794223	-0.568746981	-0.173737813	-0.535998669	-1.188714299
81	0	-0.386299411	1.845507027	-1.106710358	0.463421902	-0.350761692	-1.178511425	-0.508882954	-0.173790936	-2.413777307	-0.692809678
82	0	-0.265835252	-0.140085113	-0.60271324	0.092553294	-0.439803599	-0.599991492	-0.489594127	-0.172216271	-0.343539728	-0.305981912
83	0	-0.353692953	0.863474278	-0.602455631	1.589449952	-0.362633947	-0.991465718	-0.537921463	-0.173549398	-1.70193487	0.225696614
84	0	-0.141859535	1.000356112	1.356292075	-1.046964171	1.362972385	1.569642775	1.225943692	-0.097977645	1.38925866	0.201080855
85	1	-0.092459685	0.170878116	-0.60018533	-0.984179781	-0.551614997	-0.315808151	-0.420518347	-0.161438544	1.058543771	-1.117741748
86	1	-0.202972428	1.445633406	-0.137342169	0.927849679	-0.378807742	-0.374010233	-0.239096437	-0.16616758	0.42477391	0.151048179
87	0	-0.080276498	-0.20219797	-0.85001518	1.038613668	-0.664085965	-1.083811714	-0.667772231	-0.17330218	-1.486163704	-0.019147591
88	1	-0.331480918	-0.047396486	-0.884026145	-0.449089681	-0.293149715	-0.726987819	-0.326398444	-0.172183849	-0.812191188	-0.887569689
89	0	-0.330850621	0.124275669	-0.40332199	1.826407259	-0.435043226	-0.863242492	-0.411540062	-0.173446372	-1.215485189	0.524176599
90	0	2.530321594	-1.030031192	1.857913185	2.274046181	-0.622160275	1.179771436	-0.571688819	-0.07322491	1.013440874	2.370422381
91	1	-0.009424949	-0.767555001	-0.824919437	-1.145168238	-0.623249999	-0.488367634	-0.559381756	-0.164846434	0.472253451	-1.133556549
92	0	9.957244147	-1.050159783	4.426779685	-0.938973988	-0.555371676	4.474616872	-0.537794534	6.954394106	2.347715195	2.82078525
93	1	-0.371874891	-0.554135228	-0.160922816	0.773650794	0.988709609	-0.356184761	0.516706062	-0.170636787	-0.672386635	0.342653981
94	0	0.496694364	1.789465453	0.663959011	-0.629559755	-0.369286997	0.799027818	-0.209277797	-0.147158057	1.5035776	-0.730845936
95	0	-0.080294564	-0.721750939	0.158602776	2.076250017	-0.539685389	-0.391817227	-0.518257571	-0.163482914	-0.439227015	1.420781126
96	1	0.173652719	-0.763565441	3.921790888	-1.367070588	1.621064866	4.104229426	1.349893347	8.390252309	2.176673615	3.95611593
97	0	0.647934956	-0.782935905	0.33350749	1.553516038	-0.643409889	-0.087937562	-0.599757892	-0.160417827	0.642562965	0.901745369
98	0	-0.332886448	-0.241113417	-0.446880808	-0.06337283	0.001505868	-0.41032088	-0.094015247	-0.169532544	-0.653465932	-0.24093272
99	0	-0.181258113	-0.265686162	-0.432184664	0.949933584	-0.559386448	-0.661452084	-0.513836918	-0.171808503	0.139684775	0.076324814
100	0	0.105141463	-0.866910566	-0.225686538	-1.116225151	-0.587002344	0.076504913	-0.43623389	-0.160231145	0.556001639	-0.255463261
101	1	-0.068775325	-0.026916674	1.62304669	-0.833845017	0.558240027	1.768702417	1.297020842	-0.114697219	1.355395709	0.059589343
102	1	-0.154602987	-1.103500277	1.795375652	0.006434425	0.115382006	1.713436823	1.009381908	0.012386729	1.532894759	1.826787637
103	1	-0.136244079	-0.379178069	-0.701080753	-0.722385309	-0.531827907	-0.480701998	-0.445014814	-0.17091386	0.020453144	-1.092323838
104	1	-0.195218022	-0.968678223	0.869255876	-0.24737948	0.458214852	0.895135615	1.266799636	-0.058585374	0.770015507	0.63281203
105	1	-0.342431992	0.674974175	-0.558590986	-0.070576483	0.033480659	-0.515152393	-0.332024094	-0.173390357	-0.638381665	-0.180617333
106	1	-0.32747517	-0.614941395	-0.672040452	-1.24572685	-0.074660091	-0.316007475	0.081063314	-0.163578488	-0.209261719	-0.765317124
107	1	-0.190677158	-0.218562836	-0.198175571	-0.853279859	-0.280904661	0.03397641	-0.089049404	-0.156561303	0.666523689	-0.695495529
108	0	0.281662172	-1.013047533	0.276191479	-0.571572894	-0.548030379	0.413419385	-0.375790621	-0.147409341	0.645175722	0.134740039
109	0	0.249953028	-0.039684056	1.116546944	-0.61108434	-0.033623387	1.226549836	0.181428705	-0.119888724	1.426667341	-0.243751604
110	0	-0.118884435	-0.55598939	-0.816212438	0.669870775	-0.648600416	-0.955024292	-0.617397506	-0.172795348	-0.592788677	-0.045352675
111	0	-0.338714332	-0.58250301	-0.26469	-0.678691693	0.538883091	-0.075252438	0.505136022	-0.169145446	0.063196937	-0.675551145
112	0	-0.332223852	-0.515481895	-0.773014277	0.202536596	-0.347177075	-0.791461251	-0.42261706	-0.171577593	-0.710287074	-0.396762304
113	0	0.13448653	-0.590975785	0.612430813	0.84057291	-0.465383431	0.365086486	-0.417660374	-0.158165638	-0.327913495	1.114179879
114	1	-0.369664582	-0.580498844	-0.754718226	-1.194202482	0.760957333	-0.408472797	0.909895526	-0.167446154	-0.311780436	-1.019969088
115	1	-0.169725514	0.585032555	0.709807575	-0.63652385	1.66445308	0.844649329	0.183495675	-0.157551575	-0.215361284	-0.356122485
116	1	-0.275910799	1.999839652	-0.179819132	-0.641155414	0.468051044	-0.003998183	0.488145214	-0.163960824	0.461401538	-0.875468463
117	0	-0.170830059	0.931461957	-0.548945903	-1.554568022	-0.245029806	-0.117595255	-0.016483538	-0.159739473	0.403874664	-1.658554003
118	1	-0.38786279	2.171227189	-1.14095201	0.463421902	-0.388070394	-1.211222442	-0.497110565	-0.173873281	-2.545068209	-0.731766988
119	0	-0.272659972	-0.255108172	-0.42134318	-1.533474936	-0.007154569	-0.00121631	-0.296423282	-0.166786845	-0.493448276	-0.257515626
120	1	-0.335312339	0.268656002	-0.855071756	-0.566389019	-0.110104792	-0.668631857	-0.368269225	-0.17077226	-0.615007855	-0.674974012
121	1	-0.32226816	0.580298639	-0.212225522	-1.18972796	1.317576785	0.108599031	1.55895375	-0.159567557	0.368604579	-1.224547626
122	0	-0.204216331	-0.655986535	-0.169289213	0.057918088	-0.41043841	-0.176878308	-0.306095309	-0.164063156	-0.407526332	-0.063459392
123	1	-0.313591819	2.63423697	-0.653816853	-1.247701943	0.237259011	-0.298081631	0.335115684	-0.166148598	0.464297873	-1.422023995
124	0	-0.286097963	-0.347021415	-0.669275735	1.040202068	-0.579689723	-0.911567162	-0.588308908	-0.172864571	-1.045540919	0.311368866
125	0	-0.336734995	0.11878169	-0.357556809	1.041020388	-0.15805264	-0.613996516	-0.170650612	-0.17321468	-0.45386331	0.225563241
126	1	-0.156736591	0.033054127	-0.751969016	-1.427602946	-0.503409057	-0.344768312	-0.447725962	-0.164569055	1.04769367	-1.398788128
127	0	-0.362974867	0.647704788	-0.97018401	0.13319318	-0.320220749	-0.961670948	-0.442704827	-0.173280701	-0.897546253	-0.579320819
128	1	-0.375203361	0.336573239	-0.59565529	-0.700834318	1.66238834	-0.385628796	0.988826083	-0.171662113	0.122762719	-0.891123995
129	0	-0.012603027	0.269657222	1.23124367	1.999789997	0.442729303	0.652884281	-0.191561949	-0.169455232	-0.436734093	0.664393501
130	1	-0.262298439	-0.015876446	-0.575813456	-0.227152511	-0.380499682	-0.490630891	-0.162689443	-0.166187249	0.389128826	-0.688800738
