# Supplementary material for: Differentiation of Brain Abscess From Cystic Glioma Using Conventional MRI Based on Deep Transfer Learning Features and Hand-Crafted Radiomics Features
Source: Front Med (Lausanne). 2021 Nov 12;8:748144. doi: 10.3389/fmed.2021.748144 (PMC8636043; doi:10.3389/fmed.2021.748144)
Supplement: Supplementary file 2 [file Presentation_1.ZIP › Intermediate data/t1/train_remove redundant features_HCR.csv]

	label	original_firstorder_10Percentile	original_ngtdm_Strength	original_glcm_MaximumProbability	original_gldm_DependenceEntropy	original_firstorder_Maximum	original_gldm_LargeDependenceLowGrayLevelEmphasis	original_glcm_InverseVariance	original_gldm_LargeDependenceHighGrayLevelEmphasis	original_glszm_SizeZoneNonUniformity	original_firstorder_Skewness	original_glcm_Imc1	original_glszm_GrayLevelNonUniformityNormalized	original_shape_Elongation	original_gldm_SmallDependenceHighGrayLevelEmphasis	original_ngtdm_Busyness	original_shape_Maximum2DDiameterSlice	original_glcm_Imc2	original_gldm_DependenceVariance	original_glcm_Idn	original_ngtdm_Contrast	original_glrlm_RunEntropy	original_glrlm_LongRunHighGrayLevelEmphasis	original_glszm_SmallAreaLowGrayLevelEmphasis	original_gldm_GrayLevelNonUniformity	original_glcm_DifferenceAverage	original_firstorder_Minimum	original_shape_SurfaceVolumeRatio	original_gldm_SmallDependenceLowGrayLevelEmphasis	original_glcm_JointEntropy	original_shape_Sphericity	original_shape_Maximum2DDiameterColumn	original_shape_VoxelVolume	original_firstorder_Range	original_firstorder_InterquartileRange	original_shape_Flatness	original_glszm_LargeAreaLowGrayLevelEmphasis	original_glrlm_ShortRunLowGrayLevelEmphasis	original_firstorder_Kurtosis	original_glszm_LargeAreaHighGrayLevelEmphasis	original_glcm_Correlation	original_glszm_GrayLevelNonUniformity	original_glszm_SmallAreaHighGrayLevelEmphasis	original_glcm_ClusterProminence	original_glcm_ClusterShade	original_glszm_LowGrayLevelZoneEmphasis	original_glszm_SmallAreaEmphasis	original_glszm_ZoneVariance	original_gldm_DependenceNonUniformityNormalized
0	1	-11.37875103	0.782505711	0.040996624	8.120034564	711.1871011	1.805857891	0.431273903	7333.22458	289.890472	0.540932485	-0.341052962	0.048985473	0.476340677	21.24730395	1.895271541	50.35871325	0.97152096	19.78099948	0.959211049	0.062174496	5.466858402	360.0919395	0.005951214	827.4821611	1.515757671	-115.6404505	0.319016918	0.001050084	7.280562563	0.606105611	43.829214	15696	826.8275516	258.6752085	0.305709869	182.9450906	0.012609905	2.400796103	643783.7213	0.930951409	55.01068566	140.8197413	48668.81624	1038.908339	0.013244128	0.523069951	7529.358324	0.07744297
1	1	26.81805766	0.531940902	0.01282879	7.650929506	843.843072	0.083317026	0.325492375	9410.541317	987.8222282	0.466173839	-0.217731386	0.035469827	0.878114576	86.17182668	1.573913528	45.607017	0.918130025	5.106756289	0.949092722	0.062540895	5.299863209	707.9890117	0.001839273	1172.371853	2.561100022	-290.6063347	0.244777932	0.000526264	8.243961379	0.675837313	46.57252409	25026	1134.449407	212.7842863	0.785704064	6.470685546	0.003104031	2.991822045	610557.2007	0.851156904	131.4866469	326.5427741	63160.13851	811.1602393	0.003623619	0.530740436	1854.916964	0.138389035
2	0	92.40272507	0.474838479	0.033556323	7.188672444	566.6594914	0.779700866	0.433636526	4834.515789	60.85795455	0.298426956	-0.246735924	0.077221074	0.887322446	11.59783533	1.79391029	31.6227766	0.902825276	9.677093425	0.945817775	0.044223559	4.704267996	247.1638841	0.004415153	525.4063158	1.495031002	-32.54051368	0.375952977	0.000832745	6.588947307	0.685003835	27.01851217	6650	599.2000051	137.650618	0.696383389	98.01383126	0.010861159	2.451282731	566023.0341	0.829445876	27.18181818	86.6090862	4515.414097	103.8202771	0.013450026	0.413230609	6223.107664	0.096874758
3	0	102.9588933	0.086974112	0.063648948	7.245256829	512.7648196	0.839746427	0.493327879	15857.36497	151.9451754	0.549087224	-0.30031731	0.068554748	0.728654033	6.261417869	8.511619675	67.36467917	0.918881647	18.30788954	0.966900272	0.013580175	4.697695349	505.9403941	0.003831661	5968.593091	0.918390751	-120.6098918	0.181502516	0.0002347	5.504623766	0.722555279	51.4003891	50198	633.3747115	80.13154982	0.576622377	2109.297042	0.005093201	3.416382327	44319014.87	0.850088874	62.52192982	88.82167691	1367.86022	46.61140676	0.00795988	0.386814617	292834.961	0.064949682
4	0	-59.01513083	2.602939309	0.021783604	7.393710273	1031.862456	0.24868557	0.367265184	5557.303793	227.3686007	0.99042857	-0.209580357	0.041901737	0.800124359	38.128632	0.715310898	29.15475947	0.890369986	6.589422444	0.96132106	0.034387281	4.996399951	358.5344692	0.005784224	489.1480908	2.159266298	-225.8930107	0.307416632	0.001173829	7.51139424	0.795795599	27.65863337	7752	1257.755466	144.428099	0.719690085	17.53233277	0.007348543	6.07020523	365168.5449	0.803164007	36.83162685	198.1772872	33227.88399	609.4235422	0.009876041	0.51687642	2237.274447	0.11919894
5	0	-228.1290014	0.821209461	0.020739459	7.500756415	656.6076019	0.408829261	0.322737352	3312.523653	793.7381397	0.939444556	-0.189158737	0.037981371	0.677398128	63.33856083	2.205103824	33.10589071	0.881709344	6.954142232	0.941577498	0.09386712	5.228653599	324.4328074	0.003402974	778.7326947	2.75786842	-361.4301244	0.262230685	0.001328808	8.052216348	0.744462509	43.829214	15241	1018.037726	233.0181973	0.588846101	34.69727618	0.009932991	3.219397324	171423.9503	0.803301094	101.67613	250.8002039	72634.5754	1790.50118	0.007169179	0.558893646	2223.365413	0.125403821
6	1	54.00432545	2.355930974	0.026182916	6.785635315	556.0083965	0.664296961	0.346831316	2222.616462	42.08411215	0.419854533	-0.189466038	0.071010569	0.409166218	24.30931228	0.407214462	16.64331698	0.850814584	5.617403946	0.918770349	0.074430685	4.528492144	171.294224	0.005523961	85.1943958	2.371658157	-28.08412222	0.776005969	0.002720232	7.091134668	0.600331164	24.33105012	1142	584.0925188	133.7949028	0.293697784	2.710072276	0.020858302	3.545170285	9067.598131	0.640060535	15.19626168	84.95474106	7135.816069	104.1509705	0.017876693	0.44361859	73.73726963	0.137386096
7	0	-106.0475231	1.474150651	0.012858377	7.25108207	461.4998337	0.336391027	0.332379637	3555.767187	143.8765653	0.144672135	-0.226336614	0.052947219	0.779486557	54.89347527	0.586722697	20.61552813	0.919153083	4.754309368	0.922202533	0.130975671	5.081662203	336.5943816	0.002902347	136.109266	2.596885197	-249.6561348	0.456894745	0.001446315	7.975757075	0.734831184	22.82542442	3011	711.1559685	255.5098635	0.644421728	4.590040713	0.010206933	1.992764873	29192.47048	0.829908306	29.59749553	180.1076453	34134.62902	342.3019568	0.007459071	0.51921759	232.2871855	0.149586687
8	1	-20.43001903	0.547501147	0.022719931	7.714388928	748.2129648	0.279652041	0.387545048	8893.874543	565.6752381	0.105445452	-0.253600549	0.044799546	0.69120005	43.17236263	1.625125016	37.36308338	0.938503414	8.147021225	0.95350474	0.048394269	5.227136866	489.5708403	0.002570641	1160.533879	1.976402626	-218.8017795	0.286883794	0.00065518	7.6869953	0.613723965	49.76946855	20780	967.0147443	156.5898038	0.528180835	24.45748671	0.006086413	3.345722575	1324721.495	0.872764016	94.07904762	229.2335848	37892.58993	6.09370967	0.005626463	0.532842161	5080.525215	0.111478119
9	1	-196.3901832	1.343461779	0.038437394	7.626899821	800.949337	0.968453375	0.344998073	3611.899819	809.304962	0.963104307	-0.214630881	0.042685273	0.720440137	52.50980594	1.734517329	35.73513677	0.909627212	14.23374256	0.950779212	0.064350651	5.276988276	306.1492432	0.003463018	872.4846427	2.506443533	-309.9935981	0.29384292	0.001319975	7.871835875	0.653134089	43.41658669	16051	1110.942935	253.5957009	0.575145932	57.46044618	0.011543636	3.753653895	118778.1072	0.836420807	117.8540384	204.259073	84341.62356	1801.638809	0.007545333	0.557865361	2376.693567	0.11086696
10	1	-134.0224778	0.220734093	0.05791713	7.734430402	439.4330049	2.33428009	0.451525127	6532.671192	310.9152879	1.113496383	-0.292149375	0.061515356	0.66107817	9.037793868	7.0565755	62.09669879	0.932105497	23.97460138	0.960346399	0.025983253	5.075200364	248.9785667	0.006129328	3449.881128	1.213611658	-247.8766935	0.208070336	0.000847972	6.297081641	0.691165912	49.39635614	38083	687.3096985	103.5195413	0.447535853	1421.965929	0.015069585	4.659876666	4561318.114	0.85815077	92.94970218	102.3741852	9466.544856	321.7945814	0.016333029	0.457308288	72664.18479	0.061715386
11	0	232.4924128	3.180468282	0.019294363	7.624129113	1634.535163	0.155577935	0.320590784	6061.151694	1207.649456	1.470722546	-0.185756869	0.033560318	0.752180721	135.7330782	0.648738546	40.02499219	0.889707495	7.837536018	0.958084546	0.051618631	5.359226285	544.7541898	0.002013916	704.545891	3.08886501	-1.950214708	0.291861538	0.000737984	8.302048873	0.68216088	40.52159918	14371	1636.485378	224.0988375	0.611467627	8.098231252	0.004058898	6.111172661	255065.9723	0.770832429	107.896423	480.2377245	180017.1339	3329.217078	0.003284355	0.636400668	1374.435102	0.12246198
12	1	-153.9803971	0.323869509	0.069488172	7.239899996	505.5850198	1.520004415	0.439484583	4024.976497	628.3871577	1.77533629	-0.211037413	0.049289734	0.92755742	15.22822173	7.881460052	44.20407221	0.862776737	16.34237012	0.957602919	0.032988082	4.760262335	194.154449	0.005709758	3586.665006	1.488399279	-259.6696638	0.202719483	0.001140089	6.283770635	0.752485598	47.4341649	31911	765.2546837	87.36320693	0.692023078	953.7359387	0.015530384	6.502346778	2441697.289	0.812216414	104.3956563	141.5206703	16919.33796	636.052799	0.013384485	0.561387086	45965.9035	0.073850396
13	0	351.6905194	18.69962939	0.009837113	6.947790729	1512.303236	0.037571768	0.189321786	4387.311111	121.3962264	0.407396918	-0.341654504	0.027748111	0.679114454	381.3436445	0.039208535	13.60147051	0.986170638	1.320544218	0.90558829	0.296403246	5.548187113	932.4614645	0.009910439	19.82857143	7.268967609	-19.51286754	0.89431702	0.005483953	8.841931709	0.63726798	18.24828759	630	1531.816104	310.5480732	0.313704937	0.038660704	0.009113614	3.644646735	4854.559748	0.492647501	8.823899371	627.5311101	415285.3568	421.8473042	0.01256495	0.637769324	2.961908152	0.264338624
14	0	-11.89049471	5.687952736	0.022033381	7.833494664	1397.849542	0.530609845	0.281413849	3354.034273	679.3290043	1.160449269	-0.238602486	0.026013419	0.733956506	195.3224429	0.367315901	27.45906044	0.946540706	8.683087711	0.943040996	0.159970093	5.722186954	525.3328352	0.003233161	186.0687304	4.090577306	-129.812785	0.396205665	0.001586722	8.827439988	0.695918637	30.8058436	5427	1527.662327	351.1386305	0.610306474	4.526658044	0.009368966	4.07453214	19185.98887	0.768587724	42.06369821	555.8780396	525950.419	7814.378259	0.005476034	0.67392367	223.0877057	0.138646115
15	0	-89.26701773	0.397404468	0.026278104	7.172152452	445.1140729	0.617766503	0.385073747	3103.348067	267.7567568	0.548873176	-0.200105119	0.066968241	0.594793245	24.42400056	2.609510287	48.25971405	0.876749497	7.514416202	0.933796337	0.066290497	4.821503001	222.6472772	0.004487855	685.6961347	2.021218455	-200.0997935	0.403642523	0.001257769	7.253215916	0.548815323	45.69463864	10452	645.2138664	169.0148646	0.355052441	36.61291783	0.011708111	2.62772181	121494.2637	0.795508038	81.76822277	112.0391396	12442.32915	353.5560904	0.009791648	0.473269001	1832.323362	0.117138409
16	0	129.0333827	2.674474861	0.018030147	8.17377229	1458.996932	0.437144793	0.359492481	6572.687728	804.1136364	1.262959965	-0.306783273	0.026827725	0.41386759	79.40252779	1.070044933	63.19810124	0.972690067	7.757299514	0.964300593	0.074127295	5.731282167	523.1211788	0.004337259	774.5294843	2.294650396	-24.20951059	0.358485576	0.001345514	8.418882149	0.502169852	36.06937759	19451	1483.206443	307.8694431	0.352677442	33.41251343	0.009814151	4.467965715	237918.1062	0.945454309	75.546875	357.8621018	592481.1407	8998.327412	0.009243612	0.550621783	2297.408668	0.115734458
17	1	-131.1941661	8.005213302	0.011472996	8.308496173	2242.129126	0.065232035	0.312474225	14417.63103	2348.271176	2.489932855	-0.274392851	0.018872028	0.762495616	321.0975831	0.457585871	56.72741841	0.969053291	6.464059583	0.971105083	0.070548274	5.960666595	1352.559104	0.001141948	1144.215544	3.424801234	-486.9058475	0.225611303	0.00039705	9.171948484	0.673824795	49.04079934	32244	2729.034974	287.2429561	0.600813528	3.386123946	0.002152378	9.910427342	564998.739	0.939731189	123.8759902	1209.473712	9568541.289	78052.24082	0.001950199	0.619854098	1253.889618	0.12728041
18	1	-153.9031703	0.29815402	0.093751144	7.348686977	530.232801	1.589028025	0.429549261	5902.733124	1007.207479	1.612680551	-0.238037769	0.048782378	0.802498857	23.83517594	7.719302283	57.48912941	0.892683458	24.82106513	0.959421141	0.041142468	4.975579167	274.1536882	0.003733494	4653.521677	1.525869807	-276.7098536	0.200619326	0.000764089	6.301021869	0.70276552	49.76946855	40412	806.9426546	119.7508282	0.598759288	899.7076852	0.010458601	5.114392408	2917247.854	0.848305985	161.7623643	191.2268203	31913.38189	1118.212621	0.007518463	0.569069489	49667.27264	0.06375257
19	1	518.9141375	6.880141004	0.006076237	7.071308537	1527.791091	0.019377506	0.167823127	4114.423701	263.5218801	0.291201803	-0.182053105	0.028613908	0.560050232	297.1887776	0.105683899	13.03840481	0.907553035	1.435201973	0.899314702	0.237916288	5.425976993	758.0408817	0.004545285	39.29383117	6.390717152	247.7559299	0.581069673	0.0025409	9.280045998	0.779962552	19.6977156	1232	1280.035161	308.8493367	0.492139789	0.023161654	0.004292879	2.907340164	4788.097245	0.511359546	17.6547812	493.8231155	140498.6118	814.5473357	0.005664852	0.679638807	3.747153188	0.25917893
20	1	-124.6851422	0.634289156	0.060285451	7.619291488	638.0908494	1.352001791	0.384653574	4461.491037	697.5716653	1.083937022	-0.247773781	0.043933174	0.84907059	41.77777443	3.439169928	40.79215611	0.926885089	19.11638987	0.948324738	0.089642531	5.294077699	301.9921091	0.003334218	1284.586855	2.092345804	-231.348327	0.247685107	0.001070737	7.365780563	0.739982988	41.40048309	18410	869.4391765	227.5826629	0.692947789	162.112777	0.012189557	3.246168658	353479.1251	0.872357681	106.054681	207.1945838	82748.61247	2231.583171	0.007417188	0.553297139	7118.945718	0.084924195
21	0	-162.7858587	0.667199084	0.017142881	7.268259795	388.0367892	0.366181888	0.375739936	3835.519634	215.3857143	0.446708971	-0.221430918	0.054821429	0.836593258	36.67732572	1.414473259	29.15475947	0.906867608	5.895295488	0.934667793	0.084179385	4.998363182	298.3240379	0.003316178	379.3234439	2.132620689	-305.2055851	0.360806655	0.000995435	7.565246042	0.705923981	33.42154993	6876	693.2423742	197.75017	0.601383063	20.33454412	0.008925268	2.456985113	176667.6417	0.830166021	46.05	168.6492608	20435.08891	440.6286511	0.008272177	0.515575084	1586.648844	0.128975095
22	0	-262.803057	0.707080174	0.059732015	7.597712271	1004.455152	0.894048947	0.401324871	5806.129406	3532.344909	2.194799226	-0.218044261	0.032807376	0.385728276	61.82555807	6.388381938	96.17692031	0.892456835	19.0634152	0.967322829	0.03973712	5.18647404	342.5233036	0.002597978	6637.341873	2.070997087	-408.7573853	0.194372054	0.000806319	7.028597388	0.598004502	50.99019514	72091	1413.212537	118.7013586	0.303165955	521.8666857	0.00912336	8.283234282	3123805.364	0.838532244	319.3141888	359.7231395	189176.4051	3941.941008	0.005305987	0.624647648	39286.57524	0.073472038
23	0	-178.794776	1.768149306	0.007064819	8.147428058	1412.974423	0.159440931	0.274417714	6860.456805	2175.587311	0.683778387	-0.238865346	0.024452083	0.840272228	188.8331308	0.966814319	50.69516742	0.953940659	4.641220614	0.953593299	0.11468299	5.923029837	771.3434195	0.002221952	745.8087693	3.707362828	-355.8594178	0.228199756	0.001021196	9.391203141	0.701321014	43.829214	27642	1768.83384	435.9280788	0.726077668	6.090530008	0.005709814	2.957611508	83805.79469	0.867329395	164.9537504	568.8141091	565795.8281	6363.983502	0.004319257	0.58681301	553.0091638	0.155555581
24	0	300.2362321	12.82245734	0.00497001	7.383160122	1598.488649	0.013879551	0.166696712	8142.384724	303.0403769	0.244631234	-0.259060655	0.023108456	0.838109918	582.0763235	0.06146534	21.09502311	0.96976058	1.345774424	0.919636484	0.262517922	5.809601721	1517.159989	0.001431542	33.93069307	6.619443346	-172.4897315	0.696129854	0.001061296	9.742213284	0.62262485	21.47091055	1414	1770.978381	440.4000644	0.546928652	0.014380744	0.002895279	2.583272815	8806.707941	0.738654098	17.16958277	896.9404872	683871.6594	1786.847869	0.003001955	0.660689852	3.035024065	0.283396586
25	1	-217.8992428	0.142383724	0.132663282	7.193552571	446.1697615	2.622244369	0.457741906	6419.830317	824.9679175	1.800197636	-0.267847923	0.057966218	0.799542538	8.788744993	20.01567659	74.43117626	0.896518583	28.9277551	0.968521156	0.019300155	4.801290024	249.1704189	0.004301583	13856.42886	1.081381872	-326.9153869	0.158626191	0.000603075	5.529222199	0.674424225	63.95310782	92443	773.0851484	82.99172842	0.646753577	7247.984515	0.012399972	6.357103166	16036357.86	0.878124765	202.3600687	115.2096178	12379.977	520.2179202	0.010291543	0.492967256	330600.1625	0.055218121
26	1	-93.18429764	0.332224597	0.018586064	7.985774313	643.3108352	0.18286252	0.397314256	19956.31561	835.8751112	-0.643009066	-0.288113455	0.038751576	0.628031676	51.98911535	2.005011745	56.08029957	0.958779444	8.296792228	0.957687398	0.053730848	5.422430688	946.1989319	0.001744476	2179.688054	1.932449926	-385.3688383	0.235228228	0.000350112	7.865273861	0.588933945	57.27128425	42610	1028.679673	174.1924819	0.497635536	32.18333416	0.003384293	3.550689639	7477561.002	0.908463318	130.6315633	274.8997897	86825.0433	-1340.557359	0.003770896	0.508722153	13785.96634	0.107309689
27	0	83.94673175	0.469909486	0.064670212	7.502425929	574.0062564	0.728413552	0.453071522	8215.606269	124.7333333	1.122640193	-0.28945182	0.046588671	0.767981888	14.72193267	2.068074755	43.32435804	0.933665698	16.22458518	0.955950852	0.037004623	4.936423571	338.4556719	0.00461611	1025.458179	1.298223575	-96.96498147	0.408804879	0.000646626	6.444298795	0.527078374	37.73592453	11358	670.9712379	108.0051893	0.426522231	142.4348403	0.007788122	4.203236872	1461337.187	0.882970091	28.65203252	120.9512615	12660.74536	465.6942765	0.011747982	0.454470358	13572.96119	0.078265753
28	1	-63.17639974	0.17840205	0.030817962	7.416084127	461.2169916	0.46272942	0.425027659	6804.09644	502.6029412	0.356240637	-0.221548137	0.05471674	0.520204085	19.49770706	4.687221089	59.6405902	0.89477666	9.691514576	0.948539327	0.036670687	4.85393208	322.1186294	0.004205515	2246.819536	1.641396657	-235.3741858	0.244684523	0.000715809	6.935161575	0.64375408	52.81098371	28992	696.5911775	116.1660306	0.463117565	166.1238662	0.007789107	3.358245202	3321348.783	0.81550259	104.1806723	145.4088972	8130.097555	102.3384717	0.009243761	0.525244732	21927.04936	0.09666109
29	0	-247.0228835	0.935048487	0.071417413	7.648398287	716.568386	2.976352694	0.427065783	4364.243171	716.9551387	1.38528423	-0.286323367	0.05377772	0.84891156	18.30408616	3.923499308	54.23098745	0.936454512	25.84279427	0.968074796	0.02351939	5.163157423	221.5964479	0.004980888	3037.07368	1.479257719	-328.4075658	0.213585264	0.000962909	6.630689196	0.688023038	53.22593353	35695	1044.975952	148.8469218	0.629754478	1028.941051	0.015416647	4.825517723	1458877.753	0.882449057	131.862969	161.2500167	35193.4314	1122.940838	0.010294813	0.557291618	35421.08275	0.065450412
30	1	332.7850018	0.183657749	0.071577609	7.278764305	686.7553969	0.480214154	0.484849943	26274.51106	81.27392739	-0.954578084	-0.299542422	0.071283861	0.81440633	6.681802971	3.644824969	56.0357029	0.918728097	18.19236102	0.965817552	0.011997929	4.718098052	773.7615981	0.003170191	4125.413829	0.952362769	69.42461207	0.243098913	0.000222451	5.595557645	0.6216353	54.12023651	32830	617.3307848	73.81473076	0.574657249	726.2696628	0.004338897	5.345998936	45089782.49	0.860850887	43.1980198	67.39187045	3353.577272	-123.9141516	0.010046843	0.345128724	175857.8605	0.06741766
31	0	123.9314293	0.727074915	0.011505798	7.578938733	780.1096196	0.089045572	0.342129328	10853.9996	358.9477374	-0.226488979	-0.227558943	0.046404586	0.821178965	62.72608758	0.865743501	41.59326869	0.924595278	4.76138828	0.943704643	0.063592456	5.206291928	706.7376571	0.002214529	613.2649802	2.427093729	-156.4241794	0.311427643	0.000540189	8.146915275	0.667049913	37.69615365	12650	936.533799	205.6240376	0.505889508	2.51824293	0.003412204	2.778203108	271015.8375	0.854212683	72.80879541	236.4064925	46168.5027	-345.6594839	0.004107563	0.489220446	638.0445372	0.139825487
32	0	475.9328205	5.467640985	0.002501862	7.735646832	2169.451941	0.008163281	0.134265029	9338.060118	1641.924704	0.194254498	-0.163293856	0.01811149	0.830282494	1131.555995	0.129378707	27.51363298	0.911258174	1.200871341	0.915462801	0.312790432	6.143391127	2276.679003	0.000947019	106.0969293	9.185441517	-123.8862196	0.403165468	0.000694395	10.89777358	0.684552414	28.3019434	5406	2293.33816	480.8686583	0.67693857	0.00746624	0.001500442	2.934797488	9728.879589	0.643681021	58.21032981	1668.124013	1663115.537	1794.834768	0.001483932	0.742979799	2.640018835	0.305991999
33	1	38.58893493	0.469940853	0.037133316	7.949278116	1148.746465	0.213154434	0.407833328	19129.50192	1858.430575	0.773150108	-0.255998451	0.04038087	0.831993014	52.22965265	2.990263429	65	0.934317819	15.79933618	0.970814498	0.018674609	5.301908885	815.6695654	0.001555738	5180.732183	1.800621666	-275.3495375	0.154234184	0.000277703	7.429812093	0.72205017	61.84658438	81959	1424.096002	150.9384503	0.709436292	131.7623092	0.002746158	4.743161604	13810323.05	0.855528858	259.1240455	369.5612561	35838.31283	563.9825801	0.002850036	0.554592849	41245.5105	0.083722982
34	0	105.7926966	8.101468816	0.011206062	8.120417879	2207.570287	0.115730511	0.255549417	7305.941158	1693.004069	1.726592648	-0.249935407	0.020951677	0.593576247	401.0594006	0.249699922	46.84015371	0.956183787	7.338959595	0.956279106	0.118329701	5.98347017	1060.767032	0.001489847	366.6350838	4.737444553	-152.6286312	0.333950909	0.000657941	9.270673319	0.622445512	53.23532662	12644	2360.198918	377.950067	0.358838921	1.353799524	0.002900848	6.641399352	55001.65005	0.789463925	82.3819939	1118.479894	2306054.476	23544.55097	0.002197001	0.682206775	229.5516569	0.143880116
35	1	155.5625891	2.478615618	0.027885912	7.324876142	586.4269669	0.110962394	0.379697819	24520.29455	132.0333333	-1.990260559	-0.219330977	0.041171875	0.82490761	87.47006109	0.244206342	25.17935662	0.89604098	7.437878248	0.94557207	0.080828542	4.914828508	1273.788348	0.005716069	270.6462264	2.404463044	-346.0482946	0.456119276	0.001032068	7.328567919	0.680001776	27.58622845	3816	932.4752615	135.8332114	0.535164948	1.718064145	0.004951762	7.993929426	886984.6125	0.723859329	19.7625	335.1505581	112124.5998	-2487.681609	0.011033677	0.541233615	1083.31	0.113773134
36	1	223.4301838	0.69591105	0.021439847	7.685456523	1463.817829	0.07665462	0.389040854	21875.42667	2323.274563	1.168197968	-0.219318924	0.037334665	0.67043032	98.70480845	1.879550708	72.80109889	0.910315502	8.794615755	0.970650697	0.018994475	5.198467721	1140.752571	0.001373109	4360.164484	2.17079496	-228.1576539	0.168931248	0.000231123	7.652981151	0.686408965	57.14017851	72609	1691.975483	173.4857357	0.609626194	56.46726101	0.001575543	5.494651926	14063289.7	0.799932893	273.5884279	565.8808349	56608.60451	1264.284128	0.001998661	0.582082803	27668.81026	0.10170162
37	1	208.5113263	1.282041133	0.044651487	8.480434728	1342.890202	0.16236428	0.385885931	62186.54389	773.8991511	0.952831298	-0.34484076	0.034958161	0.814364278	109.9283992	0.638027689	60.20797289	0.976285653	31.32005455	0.974819057	0.030388549	5.774338059	2173.079363	0.000964465	1734.103262	1.807321959	-307.5708126	0.224046767	0.000130027	7.632737417	0.658654164	51.623638	35250	1650.461015	245.8521321	0.473895118	17.74915662	0.001049595	3.518606251	6986956.895	0.906308267	102.9517827	711.8719591	112222.0081	2257.573431	0.001415656	0.526541776	10702.05272	0.064996001
38	1	-160.2483494	1.514275616	0.021136076	7.509310409	452.7325946	0.805212502	0.362680651	5985.458659	133.8021201	-0.208859294	-0.246908713	0.050244103	0.640495842	46.52011076	0.469308162	28.63564213	0.935138571	8.41250554	0.935328964	0.095195438	5.133532926	387.8501871	0.003147306	182.503352	2.277615898	-292.9410269	0.570013815	0.001147793	7.858083652	0.556628302	32.52691193	3580	745.6736215	196.1210386	0.406931433	4.396008577	0.010308562	2.592441566	48147.73145	0.845436545	28.43816254	169.96657	36159.73594	-274.2019333	0.009019618	0.491066052	210.2936109	0.125999501
39	1	95.73973462	0.325070295	0.031045969	7.086399536	488.6458643	0.749840643	0.434705103	4579.317274	58.96354167	0.327531907	-0.226856048	0.085367839	0.748362387	10.61267624	2.296753778	29.96664813	0.882903597	9.17891429	0.938410455	0.044420899	4.640258713	235.3750397	0.004452448	644.29924	1.515146931	-32.54051368	0.33902329	0.000796305	6.544896694	0.721450376	34.40930107	7763	521.1863779	122.8572798	0.571698837	132.3792062	0.010600053	2.60230742	861345.6927	0.803183855	32.78125	73.13298344	3750.181821	89.65218933	0.013010038	0.379127705	9249.768385	0.100080315
40	0	-49.0023794	1.997824584	0.01657264	7.385662947	982.952666	0.355726997	0.32829022	3373.764749	488.2520046	1.113389884	-0.165018452	0.043330591	0.432078953	48.63662831	1.024309661	34.13209633	0.847985333	6.704594636	0.94708119	0.046599522	5.011603701	277.3256488	0.005774201	551.3266849	2.842100217	-197.7151606	0.421311654	0.001978781	8.000941179	0.542502024	32.55764119	9526	1180.667827	164.3132281	0.335653981	7.30872525	0.011546163	5.725542031	64352.02692	0.707635732	75.65521191	181.0585214	54250.84882	1093.661092	0.012164601	0.541306083	560.7394641	0.130419574
41	1	186.5065333	5.868290361	0.010051662	7.93880594	2212.746901	0.060353353	0.258455071	7190.510573	2170.568201	1.349862431	-0.192101632	0.021353355	0.928347784	398.6575915	0.315230363	35.77708764	0.920924597	5.16250365	0.955883359	0.102792652	5.881705779	1016.863235	0.001461948	452.7723984	4.657046397	-127.6931705	0.269573936	0.000682985	9.436539669	0.73843262	37.80211634	14376	2340.440071	377.2834025	0.683658376	1.517348874	0.002586741	5.022669342	126189.9707	0.784502281	102.0690377	1034.360923	1007382.579	12574.40432	0.002169854	0.700667518	407.4191901	0.158318289
42	1	-114.5408787	1.02706195	0.04062654	7.310267548	1027.865357	1.467964013	0.411214163	3044.17333	514.0365385	1.092983602	-0.220926695	0.065138221	0.645259512	19.73382821	3.183610708	56.60388679	0.893019438	13.34921289	0.967407987	0.026754249	4.875963098	188.0816943	0.004009268	1711.167494	1.775647013	-214.9426914	0.308314801	0.001108065	6.930385617	0.552379558	43.829214	22962	1242.808048	149.1703332	0.606911367	288.7530233	0.014734852	5.12383637	531105.9913	0.806958236	135.4875	129.1324007	17045.29252	495.8427763	0.009618391	0.508343632	11158.38498	0.091813792
43	0	235.9982638	1.324422533	0.020407244	7.045172766	733.6259194	0.305597066	0.372617862	3815.763016	96.15542522	0.162127026	-0.188139169	0.058006037	0.70941314	28.07685047	0.584668429	21.21320344	0.872406885	6.238194966	0.931013803	0.06644227	4.662752712	242.3233043	0.008951923	159.8204668	2.104551323	83.14904857	0.537394243	0.002223023	7.296031944	0.691448576	25.05992817	2228	650.4768708	129.7960848	0.459320951	3.155046727	0.011123017	3.005662924	43960.78006	0.759964755	19.78005865	105.6798959	9585.807915	66.80865114	0.015430975	0.550306523	279.2869858	0.129769153
44	0	-96.74884946	0.420426273	0.029319603	6.855120111	280.280704	0.557028331	0.384787027	2703.399424	82.34366925	0.468314259	-0.154161269	0.065574318	0.622192651	14.5289123	1.930179936	24.33105012	0.782115766	6.336489969	0.920011435	0.068543524	4.470712315	175.8148895	0.007095133	328.6223153	1.937060012	-223.7922621	0.42716301	0.00188736	6.778844277	0.725924467	21.47091055	3818	504.0729661	116.3517056	0.537374204	29.15947093	0.015369409	2.918011579	101938.7158	0.677695419	25.37726098	72.23324927	3550.118739	108.8190863	0.018650153	0.467708028	1485.056881	0.117617302
45	0	-233.0661005	1.184193527	0.022723137	7.653185702	787.0858482	0.326541464	0.301081181	3634.200497	1250.606031	1.005441534	-0.168729524	0.033285648	0.454206932	122.8841273	1.467730385	33.42154993	0.869843602	8.394543072	0.935736257	0.142311145	5.410484523	410.5240629	0.002670849	521.0639191	3.576587696	-376.21381	0.402648859	0.001327891	8.552625757	0.530443386	54.70831747	11671	1163.299658	283.7490029	0.263657278	7.041502258	0.007918105	3.457945603	45170.18543	0.739419234	103.7513635	373.4476983	146945.1686	2980.747811	0.00529496	0.658430898	504.2422879	0.132036922
46	0	-10.3068986	0.674382167	0.022021207	7.481309302	684.7400537	0.594093142	0.387242923	4022.090585	347.6029074	0.779205809	-0.208025542	0.05355601	0.695798474	30.08939412	1.889323926	38.94868419	0.89365628	8.810565383	0.94458168	0.060463141	5.017276007	260.2347967	0.004717369	666.5633275	2.107492767	-137.4987797	0.324464781	0.001234637	7.48338311	0.671914749	38.28837944	10951	822.2388335	172.4491398	0.518771465	46.24871707	0.010839198	3.457048729	247512.0704	0.800873193	69.99770467	149.5019059	24255.77257	621.0515483	0.009625133	0.525898903	2974.960619	0.106456575
47	0	-89.23902688	6.833694394	0.022037077	8.129027308	1988.112525	0.092300424	0.284785647	13346.82597	1654.447129	1.191324684	-0.228110883	0.022007113	0.831099897	386.5916314	0.245664197	32.75667871	0.944843034	11.97847734	0.962113379	0.092720561	5.939323409	1247.979061	0.001188704	462.8180853	4.153144048	-473.026663	0.274919668	0.000477032	9.12427818	0.745514148	34	13182	2461.139188	424.4918655	0.700621927	2.48707829	0.001944472	4.261302156	255970.2598	0.815229645	84.70537802	1104.012048	969972.2241	12607.52435	0.001697785	0.681893728	767.298123	0.128741611
48	1	-259.6278353	0.852846822	0.038200949	7.316716628	491.0648492	1.822129223	0.388084605	2089.209551	510.8744019	1.273726195	-0.199685131	0.048190289	0.79787527	29.40930193	2.975368708	40.31128874	0.87926316	12.60025725	0.945614194	0.060196635	4.94538547	168.3186222	0.006335426	908.0746122	2.071794651	-343.8418132	0.316088318	0.002093648	7.186203255	0.664385024	35.84689666	12250	834.9066624	159.1565042	0.629099109	107.5027426	0.022045413	4.429254643	126865.7865	0.801222257	80.57416268	151.4954476	32520.37425	1004.102273	0.014690276	0.571431344	3256.011783	0.095883555
49	0	-104.0583538	0.259424191	0.011014287	7.865600347	608.1054617	0.220801579	0.364357882	8437.580535	885.1468551	0.206009961	-0.263097108	0.041607674	0.612070682	45.56783872	3.233652969	45.12205669	0.948039041	6.455280576	0.947002088	0.079560676	5.372769591	519.5243304	0.002554282	1497.055464	2.157475297	-283.2535836	0.248507286	0.000683571	8.049835544	0.59880589	71.28113355	34401	891.3590453	226.6352374	0.542165171	35.44979362	0.005705766	2.468612716	1000494.626	0.89161926	150.1620948	215.5303116	52832.67082	433.6394403	0.005970471	0.505776052	4769.454296	0.120878619
50	0	463.0959003	2.476065204	0.02123953	7.106432284	993.0736212	0.22079181	0.330893463	5660.702751	73.85207101	-0.323020854	-0.201872492	0.051608837	0.590663551	51.3273286	0.240457499	21.21320344	0.89449377	5.363634933	0.924268769	0.085805636	4.897576184	405.4536328	0.003369465	97.80143541	2.622151123	250.471621	0.662494943	0.001741557	7.820977063	0.618220813	25.63201124	1672	742.6020003	157.5230108	0.312149088	0.772645854	0.011252412	3.157163051	26165.17456	0.752605349	17.44378698	140.6053788	25211.44858	-328.8131112	0.01036654	0.461653007	75.29893911	0.150990276
51	1	100.2257691	0.428964666	0.016806524	7.796075964	694.8838529	0.235615442	0.366140033	11577.84149	418.5837004	-0.451146212	-0.234221415	0.049957912	0.64992368	44.68796765	1.415519603	46.57252409	0.920183569	8.147164109	0.939619731	0.07393858	5.224396842	612.377036	0.002151921	821.3137575	2.243308107	-108.1993847	0.341857701	0.000594849	7.932084878	0.563185982	46.38965402	15904	803.0832376	183.3420193	0.350459152	7.937564808	0.005345232	2.809666152	542086.3343	0.848892519	90.72356828	187.2102742	39805.0797	-613.9571993	0.005268795	0.490868006	1536.117507	0.113782323
52	1	3.203513494	0.25359208	0.161885045	7.393824728	513.3967733	3.829513495	0.42499044	8205.613809	332.6732224	1.475222001	-0.309223183	0.067342838	0.644159942	9.244659881	7.169360019	36.22154055	0.921041276	42.88107635	0.965861978	0.022252553	5.035709577	296.9335248	0.004221893	4145.617823	0.972211085	-100.1333989	0.214280883	0.000573585	5.414499088	0.733741711	54.12023651	29154	613.5301722	85.97170961	0.602728593	1842.168074	0.011977782	5.010573705	3969029.178	0.855817908	89.02723147	110.1479204	6237.312905	302.4220514	0.009017	0.507297396	82045.08343	0.04511548
53	0	9.479876233	0.391426248	0.062145705	7.154088844	651.8066706	1.60786499	0.440303426	3179.313169	382.7600565	1.425585679	-0.203808379	0.056774553	0.727399514	11.60868693	6.311109981	46.4865572	0.855657206	13.69203835	0.955511653	0.029247813	4.671258709	163.4127262	0.007034341	2467.780773	1.510870574	-79.34095136	0.226654861	0.001369677	6.3350375	0.742825742	41.88078318	23738	731.147622	105.7996506	0.564259642	738.4036129	0.01813911	5.72998406	1443594.827	0.78521268	80.44954128	108.1670068	8965.537996	359.1031629	0.017026391	0.529892648	30043.53991	0.082295094
54	1	132.144371	3.322335016	0.031656226	7.197025823	833.2566358	0.327575296	0.413865871	7171.872774	64.3877551	0.892249319	-0.222940472	0.055578694	0.652858666	27.4132583	0.333885707	20.88061302	0.896961722	9.455252219	0.953902536	0.026635766	4.758143685	350.6343054	0.003455807	253.8683206	1.892321201	-70.40948713	0.437290452	0.000802931	6.985339433	0.756670892	21.63330765	3144	903.666123	111.9841054	0.605402596	10.68643615	0.007041929	6.462738626	279142.9456	0.745890237	16.34013605	160.3719886	19541.64954	383.5412512	0.010606648	0.470388777	1516.348466	0.100655192
55	0	62.05047251	1.67643385	0.030746551	6.839549025	449.2130341	1.262911684	0.416148298	3650.277477	13.08247423	-0.148749912	-0.281597974	0.0679137	0.76871316	11.66739201	0.413471311	17.08800749	0.930013918	7.337745313	0.924348244	0.0808962	4.596059795	202.669112	0.024167146	80.98558559	1.643162007	-2.588607449	0.655385254	0.003349577	6.690517378	0.716104118	15.8113883	1110	451.8016415	158.4212698	0.393645765	12.66846694	0.022735774	2.103920792	56150.47423	0.85099965	6.587628866	54.48347005	6368.248252	-42.9718382	0.037854938	0.355396848	391.0302901	0.118785813
56	0	264.150089	0.271676061	0.049345047	7.073948699	550.5076343	0.768864051	0.46717779	8078.90376	40.30769231	-0.208344362	-0.234290191	0.075207101	0.402323682	5.871136454	2.099199055	51.54609588	0.867426058	13.20380779	0.943751722	0.02498293	4.446558977	282.0255845	0.00697208	831.4498439	1.192088696	102.853602	0.404145875	0.000794741	5.902057733	0.616042824	28.31960452	7367	447.6540323	88.44835404	0.316467683	173.0081034	0.010566425	2.866815939	1913254.054	0.779934101	19.55384615	46.62992765	1282.009684	-21.01300696	0.020660183	0.376781773	16499.22265	0.081107958
57	0	-181.9809	2.42568815	0.018341706	6.810932645	423.54479	1.130370676	0.335555451	1373.605016	93.95679012	0.578922192	-0.174997037	0.057975156	0.91390943	37.98517705	0.500652038	16.4924225	0.855273657	4.552866422	0.9206222	0.097188768	4.768649253	164.6734816	0.005849976	95.4137931	2.568149833	-274.0387737	0.503804019	0.003252353	7.523888474	0.824383906	16.40121947	1595	697.5835637	172.4159535	0.77911906	6.974156706	0.027128475	3.105966283	11398.76543	0.700625938	18.78395062	133.6211639	14245.23098	313.5732956	0.017359257	0.549711619	183.0897253	0.149805525
58	0	49.03053659	1.231704135	0.0137958	7.346529938	858.0725063	0.197060055	0.329101985	4173.495715	498.0244845	0.908758237	-0.16592487	0.042529094	0.857946407	72.21530734	0.847553567	35.90264614	0.850303528	5.547965533	0.938808482	0.071468959	5.051929637	361.3794805	0.003150161	413.8898987	2.859650278	-141.0700604	0.4247466	0.001138777	8.003196983	0.57770773	37.53664876	7702	999.1425667	183.8479703	0.613189016	4.15404215	0.006718383	4.3680828	69010.44588	0.687334523	66.00515464	259.9285333	40507.16679	801.5501111	0.006210558	0.585751758	453.7859745	0.134906331
59	0	-316.8553714	1.106348226	0.058467348	7.360047618	466.9640468	1.989817896	0.405667773	3093.372908	418.6316527	1.270795793	-0.251340608	0.050358379	0.787462216	30.08627951	2.227816085	39.62322551	0.921362236	19.13079153	0.954000823	0.052654969	5.071722144	216.4598888	0.003717888	974.9733186	1.837809949	-406.3095567	0.282011662	0.001100814	6.94519059	0.736313947	32.80243893	12668	873.2736036	183.9495281	0.585131397	189.8063208	0.014419549	4.392676319	261797.9314	0.849045973	71.91176471	176.0436296	45110.67402	1305.309665	0.00855317	0.557598864	6418.446983	0.083089155
60	0	201.8872134	0.804039843	0.021780289	7.016910663	640.4930344	0.603680866	0.395267591	3264.473744	51.80666667	0.222893905	-0.209467444	0.075066667	0.590228412	16.31842316	0.989838522	22.84731932	0.877940682	5.871469788	0.927583483	0.063282934	4.707977475	208.1543984	0.004405508	242.4206621	1.89508236	80.23262226	0.43997187	0.001484488	7.064695325	0.725403433	26.40075756	3504	560.2604122	149.6222141	0.580922692	27.46727794	0.014859961	2.475121346	139006.1933	0.786281277	22.52	81.94249266	7109.071812	111.596901	0.015548764	0.410356234	1532.150933	0.125292718
61	0	-206.2288881	1.759866852	0.012290202	8.015063529	1385.297455	0.409869214	0.33843973	5716.807576	1725.930506	0.780150017	-0.260500391	0.031450173	0.701563508	67.96763582	1.75668964	52.69724851	0.951827452	6.870174026	0.966552518	0.041322157	5.584664757	454.0558823	0.003947783	1673.648019	2.494285884	-342.0380118	0.190732484	0.001275113	8.413226864	0.719033609	53.75872022	43903	1727.335467	292.5368684	0.648637699	75.80528168	0.009945637	3.819554828	565680.4155	0.898245306	192.7895595	316.4565162	173884.5253	2517.298162	0.008938542	0.545558486	4994.617642	0.120511344
62	0	92.40517036	0.581033224	0.051894478	7.379408945	446.4569579	0.726892182	0.478093245	11365.75453	20.83333333	0.169077195	-0.316207348	0.064484127	0.589785308	7.623480466	1.075709604	38.60051813	0.940316354	15.57660835	0.955330379	0.024902378	4.782182838	386.1802857	0.005033245	589.2583026	1.070780484	-89.10932891	0.414279451	0.000493468	6.032922376	0.63546594	29.52964612	6233	535.5662869	103.143218	0.452241226	135.8557611	0.007676523	3.125219545	2425739.881	0.87625807	10.83333333	68.96173682	3288.264951	41.25443459	0.018377931	0.333638419	15724.99571	0.076992658
63	1	265.0450311	0.925284807	0.035064746	7.218228808	842.4900815	0.855941121	0.428724741	4376.69211	140.3272059	0.886357382	-0.219318966	0.05760705	0.645229474	16.66512819	1.355929146	32.44996148	0.876158705	11.72953682	0.951072184	0.028379604	4.675615515	217.1432938	0.00745806	606.9777429	1.556431962	147.4930974	0.390048809	0.001156832	6.561828328	0.648903783	28.63564213	7009	694.9969841	110.0012959	0.442340088	72.11752218	0.01117312	4.650780241	463656.2114	0.788652794	31.33823529	123.3738436	6577.173924	194.687698	0.012801532	0.521256031	5096.444309	0.090087117
64	0	42.56095076	4.938006974	0.017389883	7.396818509	1042.005984	0.147369745	0.312814015	5186.71847	238.8929188	1.089638463	-0.197606059	0.03386519	0.63529539	120.4525051	0.235729505	15.65247584	0.899744413	6.770389021	0.934524148	0.120887798	5.224969881	447.5760852	0.005782682	100.0987246	3.792170724	-152.1023978	0.48200049	0.002004461	8.256787305	0.783779731	21.47091055	2117	1194.108382	233.4553536	0.593125297	0.899256388	0.006167197	4.629323186	22570.19862	0.571008313	19.60794473	359.9964966	92881.41575	1753.96788	0.007904188	0.667610957	107.4449128	0.136506348
65	1	-93.38727342	1.330130476	0.021423804	8.021690019	1268.804311	0.409006313	0.41955128	11593.81524	827.0313351	0.808196492	-0.291360351	0.037184737	0.659563378	30.45038284	1.908715377	64.38167441	0.95407791	11.78295004	0.974825547	0.017466001	5.362063119	517.7545943	0.003442084	2577.918647	1.671080271	-289.294269	0.191988975	0.000513882	7.429836781	0.702690425	49.39635614	46120	1558.09858	172.7312034	0.582563148	167.7872505	0.005701614	5.253706671	5542756.788	0.886278909	109.1743869	266.1473592	40160.12056	594.1131355	0.006403718	0.544316646	26920.76581	0.086753554
66	1	-88.89343774	0.770646407	0.071175257	7.152742616	497.28035	0.668856088	0.426486563	5758.52988	244.200492	1.417715618	-0.210409481	0.061901542	0.808320248	25.9378475	1.606161206	26.68332813	0.870659005	15.58474935	0.952848859	0.037517234	4.751579559	286.2748333	0.004513687	880.3177952	1.606006264	-252.5703441	0.306666696	0.00079943	6.488500679	0.757548862	33.54101966	9053	749.8506941	119.2242746	0.788637795	93.41572363	0.007622357	5.118061652	765459.3223	0.817399854	50.32595326	174.4767896	16140.62115	596.4863134	0.007217871	0.565299954	8070.262136	0.083298863
67	0	307.8392622	0.548264881	0.021529747	7.850803557	1264.393776	0.072627605	0.444831859	52700.32139	679.8394737	0.186673278	-0.307906132	0.041723727	0.60553358	58.17518015	1.586624957	78.4346862	0.955114652	10.70599541	0.977797043	0.01060805	5.224539979	2093.887787	0.000800138	5253.074141	1.461793357	-290.418631	0.188673867	8.79E-05	7.078072289	0.587516441	65.11528238	83139	1554.812407	150.8463101	0.507247404	115.8055049	0.00113684	4.296911366	92677373.55	0.893593659	126.8401316	492.1495801	21701.22513	171.73248	0.002097674	0.478136796	100978.5665	0.089797208
68	1	10.35344963	2.091843454	0.076861924	8.17478867	1398.654535	4.177643542	0.326969209	7059.434093	1587.019267	1.678114084	-0.293925218	0.036275855	0.905760944	57.93678112	1.940286739	44.28317965	0.951305687	55.40395036	0.968381026	0.041549681	5.724181299	392.0619338	0.003266083	2047.477656	2.100818795	-76.65501297	0.207952528	0.000961246	7.219758375	0.754621264	44.28317965	29314	1475.309548	214.1490204	0.824232593	293.1377983	0.01145069	6.216138592	448366.4965	0.842546691	154.3900376	312.8831936	195328.948	3946.396519	0.006259073	0.633532944	10494.58842	0.05873069
69	0	-163.561027	1.015906852	0.007916981	7.662438284	651.1769431	0.066747058	0.286655255	7339.592264	706.9888268	0.346863239	-0.196243278	0.036842145	0.404664124	126.1097007	0.783630957	32.20248438	0.909420292	3.745810999	0.935988782	0.108472829	5.417124633	692.8837046	0.00205389	400.7587592	3.242139557	-430.5637616	0.353587036	0.000776027	8.807341401	0.621461895	49.2036584	10703	1081.740705	265.5613883	0.365218283	0.778617634	0.003392587	2.62196695	54576.32482	0.822939226	92.3264166	352.4261091	105112.6983	1083.07732	0.003492877	0.547337467	151.4744713	0.162876433
70	0	189.2210524	2.89318885	0.012968518	7.136358973	719.0864263	0.336288564	0.330014068	5056.019002	38.49763033	-0.132576885	-0.244597706	0.051189326	0.753412215	35.48199773	0.267086401	16.4924225	0.935372904	3.684102437	0.915145569	0.14358485	5.042702179	352.0354878	0.003666815	58.59144893	2.680197136	54.2395111	0.565672066	0.001850847	7.997628582	0.794182621	20.80865205	1263	664.8469152	224.0212701	0.498417966	1.435459378	0.014708837	2.217464919	29634.79621	0.823935095	10.80094787	97.87585986	38841.92019	2.329462189	0.015503328	0.419184867	79.18937131	0.164161289
71	1	155.2369792	5.60106498	0.004266817	7.700839118	1513.76897	0.11353672	0.171354895	4915.549587	782.2882288	0.133941956	-0.198751739	0.021927165	0.760019938	435.8718737	0.180351842	29.12043956	0.939178763	2.01552444	0.916376577	0.293304115	5.954652636	1018.701737	0.002571296	75.44022039	6.113258104	-31.3099162	0.449387466	0.00183422	10.14293526	0.701767008	22.8035085	3630	1545.078886	521.1017459	0.588333075	0.136451345	0.006303614	2.157995008	5496.263476	0.803289536	39.86358636	733.7169396	809128.5915	3293.54841	0.00464834	0.681659689	5.807469856	0.252014055
72	0	-207.7949571	2.13276264	0.022759466	7.540285849	807.8634446	0.392033772	0.35062943	4712.350823	358.7515244	0.716701051	-0.231387459	0.046268497	0.783151506	54.75168342	0.703804716	33.61547263	0.924659418	7.388183992	0.954403901	0.052279327	5.223754342	356.5809584	0.003683801	426.1175126	2.38897418	-357.3729767	0.375628746	0.00111066	7.931641692	0.625871223	33.42154993	8748	1165.236421	226.3425898	0.690156634	14.79656733	0.008424564	3.621160141	101157.4947	0.840126563	60.70426829	242.7585661	53407.15776	979.075106	0.006707717	0.538748603	1026.087736	0.125103727
73	1	-131.0232587	0.59037936	0.03137529	7.555772748	2253.186771	0.086477406	0.325980905	15827.25378	20520.92661	2.561363186	-0.156686965	0.024164624	0.691808681	186.5146768	8.973123272	114.5862121	0.834311705	10.08618901	0.975121937	0.032495137	5.204938697	1054.779538	0.001021045	26088.37775	3.002536748	-545.4787372	0.096081228	0.000316158	7.871509914	0.724143962	88.32326987	335889	2798.665508	113.8021245	0.676477834	242.3761767	0.002026252	10.14642755	40219333.72	0.824950928	1370.979942	843.9988879	814785.5171	11919.84239	0.001822916	0.623224601	98091.1514	0.103799054
74	0	172.5311831	1.834465911	0.020263641	7.34618018	692.9883306	0.145249275	0.389746203	9342.831048	75.90104167	0.047223372	-0.269120516	0.056681315	0.928432414	48.02265376	0.354144846	22.36067977	0.941744322	6.976165318	0.947604382	0.051297114	5.066069332	585.9101433	0.004487979	227.0651322	1.892504173	-103.0732562	0.398402802	0.000701442	7.45881839	0.760914872	25.61249695	4084	796.0615868	184.4073644	0.757533026	6.179499682	0.00416134	2.715571344	406579.3698	0.873360778	21.765625	227.6750215	22786.81951	78.52575214	0.007360349	0.444881877	1374.887912	0.124979975
75	0	235.6216058	0.178389164	0.026916083	7.52633164	692.1498298	0.512122744	0.43115688	8028.062707	220.1498406	-0.139778981	-0.265228583	0.05869917	0.804754874	14.57173856	3.713926034	50.35871325	0.931681569	8.919141478	0.943319429	0.055677411	4.949605755	354.3870201	0.006116069	1365.379359	1.572762961	96.69833549	0.270887333	0.000766937	7.03208817	0.659291685	40.36087214	19902	595.4514943	138.8869884	0.629487192	154.9914207	0.008563274	2.644928742	3104806.837	0.86728992	55.23591923	112.8118265	10477.40145	-68.01628066	0.013006006	0.487443795	18617.70231	0.102086168
76	1	-151.6698716	0.174173781	0.038823842	7.874251772	473.3244642	0.91985498	0.449440555	9702.214076	764.6299896	0.841019823	-0.296243103	0.050077703	0.867263732	17.4402527	6.422738529	59.09314681	0.946003469	18.08833172	0.961016917	0.028565022	5.198859608	377.2847822	0.002920642	4289.616999	1.352631111	-313.5043009	0.186736708	0.000490246	6.767514484	0.668457307	65.19202405	58227	786.8287651	130.4423419	0.715604394	608.6869998	0.008118048	3.981365689	8113797.446	0.880387497	144.2738632	177.7709633	14464.19717	360.9029905	0.007181201	0.529197792	64545.20552	0.070317302
77	1	-237.6713178	0.307595997	0.010798731	8.079460991	714.8892767	0.332234467	0.389569919	11511.99143	1129.013501	0.036622732	-0.297825887	0.040796579	0.743027824	39.66302028	3.19179312	50.32891813	0.96300175	8.621304332	0.961057442	0.055453353	5.477033783	599.9024759	0.002397415	2254.672144	1.924607702	-411.1550582	0.197723304	0.000525368	7.927024724	0.651854651	57.69748695	52883	1126.044335	244.2433709	0.697452919	80.88142908	0.005404111	2.405249959	4191729.277	0.916433027	175.2621043	233.6232333	55405.37609	-16.32470158	0.005082129	0.524681891	12941.76877	0.104961699
78	1	-216.396571	0.552273455	0.02259367	8.167675608	681.9802481	0.258309421	0.357107363	15510.41687	1360.839319	0.23858572	-0.288929425	0.033999077	0.766552754	79.10753818	1.715984132	49.24428901	0.966112265	10.0798891	0.951803377	0.135848777	5.693875404	832.7244299	0.002419	1160.479522	2.39706829	-400.5163953	0.21370676	0.000652301	8.39110462	0.719531454	44.77722635	31156	1082.496643	476.7564478	0.593167201	35.3498763	0.004735293	1.615688953	1663662.835	0.936613503	147.691989	329.8897541	213217.6989	2039.944688	0.004369777	0.577346697	4528.338674	0.106192363
79	0	144.9054276	14.63846478	0.010741909	8.521540099	3281.028741	0.07436385	0.21654929	8842.229061	3622.995603	1.389588581	-0.25276646	0.0126878	0.729936628	1120.093174	0.190343271	45.35416188	0.973373408	5.570109624	0.955382439	0.237252822	6.636929431	2120.432347	0.000938421	318.3043427	6.935905658	-144.865376	0.298254105	0.000622152	10.62025815	0.629823598	46.09772229	17109	3425.894118	739.028922	0.593827263	1.266158815	0.002644141	4.642543679	53430.60451	0.877950554	92.32911914	2388.305372	20976660.42	136289.6801	0.001678669	0.7334758	225.3860002	0.190008505
80	1	-159.4589995	0.664240873	0.150419351	6.663075135	217.2666258	3.853875898	0.467392576	2768.956835	57.74476987	1.539548547	-0.183037273	0.08446981	0.81968473	6.247603737	2.305974007	23.32380758	0.786558087	24.96692322	0.948360679	0.022483809	4.264835142	108.2396539	0.010124255	634.1294964	1.092788247	-232.8829059	0.402096962	0.001810227	5.166784849	0.76608087	24.08318916	3892	450.1495318	62.60766284	0.655461825	343.9294743	0.026555762	6.630918566	253108.3515	0.704221152	20.18828452	64.04185819	1496.693627	88.50011138	0.028863567	0.491780202	8653.483903	0.062161136
81	0	-45.82520896	0.095931111	0.087406461	6.735993896	244.8454045	3.367437346	0.471644145	2393.567894	42.44548287	0.96811593	-0.19607651	0.087567085	0.711666695	2.669710508	11.65876146	36.40054945	0.805957447	14.65659162	0.933304314	0.038061338	4.288024884	107.5398742	0.01807677	1643.423887	1.133671249	-118.2053413	0.328860247	0.002073944	5.43277121	0.653478736	37.33630941	11437	363.0507458	69.36685674	0.523502033	2100.789391	0.033185023	3.791970527	1471189.146	0.745748794	28.10903427	26.15726537	1118.151501	72.0902936	0.065538733	0.323926523	50140.53858	0.077537261
82	0	-15.69016093	0.853523932	0.031030833	7.583716544	560.8200822	0.470247136	0.433308186	7454.756001	150.1513158	0.485998741	-0.279198837	0.050429579	0.77397287	19.67780027	1.118286765	38.07886553	0.93842077	10.46619198	0.954904358	0.037271469	4.991911222	342.8637899	0.004404702	570.4527124	1.520815827	-181.8979797	0.480934028	0.000798543	6.961292292	0.497051764	41.86884283	8332	742.7180619	147.599435	0.560066386	33.68132251	0.008154974	3.105892006	487387.3832	0.873552379	30.66118421	133.3296722	12338.93937	237.0537835	0.010487235	0.508984009	3412.9913	0.095218125
83	0	153.7339046	0.30099143	0.059524243	7.146415243	560.9815867	3.499151222	0.477274583	3156.628504	48.58199357	0.658461388	-0.270069377	0.078028556	0.540932499	3.648181954	4.607712076	47.85394446	0.910373132	13.53463855	0.948064716	0.028894272	4.612637105	126.6980147	0.012800023	1133.064411	1.149369404	75.17769509	0.344558046	0.00138564	5.989007821	0.631521	47.26520919	11023	485.8038916	100.639893	0.343774159	1203.876061	0.028013546	3.039728335	1268347.614	0.844047188	24.26688103	43.13570975	2839.310044	118.236191	0.045486378	0.387557757	32272.5105	0.082662414
84	0	41.655272	1.633200759	0.06341064	8.600445498	1788.993916	0.274828627	0.355477609	54754.48371	4390.932336	1.818555565	-0.300203767	0.023947208	0.912709424	191.7079429	1.056799201	58.42088668	0.962633744	42.75076165	0.974649298	0.037520548	6.079581791	1960.659173	0.000898931	4160.07763	2.476333131	-377.5976759	0.162648715	0.00020383	7.77974933	0.717624302	57.24508713	71197	2166.591592	211.044218	0.842374083	46.74687225	0.001466949	6.657493022	8430442.969	0.822896064	257.6480156	997.0124208	541350.6256	8778.189702	0.001371839	0.663877977	19558.46355	0.057414188
85	1	-271.4231805	1.943873843	0.03985981	7.404827191	562.4049236	1.265185439	0.332281715	2141.66411	392.0886559	0.969579372	-0.201390644	0.037941623	0.692149048	83.15562241	1.100131606	24.41311123	0.897394305	12.0977757	0.930446206	0.163323449	5.289509164	268.5921991	0.003808427	235.5666591	3.123175732	-366.8151417	0.405886926	0.002075974	7.960709478	0.726791577	28.63564213	4433	929.2200652	265.3975833	0.597608437	19.78321394	0.018993532	3.199290099	24850.31173	0.735556613	39.80076263	284.2102334	89139.1703	2102.153987	0.009801762	0.634315541	600.6362771	0.116648616
86	1	86.56393992	1.248864959	0.076053109	7.473153682	852.5786435	1.304975071	0.388729208	4370.472416	438.9189189	1.286830637	-0.237265101	0.045380598	0.742980839	40.26550803	1.668012114	28.42534081	0.910609681	21.61731223	0.952330482	0.063089517	5.162848148	278.5373112	0.003372047	848.2381681	1.971088577	-38.44493591	0.306646779	0.001076529	7.018990214	0.722030127	37.73592453	10459	891.0235794	184.5557965	0.581581964	97.48129947	0.011435659	4.080501348	271787.2681	0.840281015	63.80512091	204.6623964	55440.87657	1627.88728	0.007706828	0.577663175	4874.58623	0.079741665
87	0	57.77254209	2.02049327	0.029267303	6.394405315	405.7772301	1.072311416	0.34731298	1365.757339	15.98924731	0.149696395	-0.211342955	0.07619378	0.54555549	18.34219914	0.404396737	9.848857802	0.872445486	4.065969416	0.891447249	0.133733271	4.396013422	129.3570037	0.007065903	38.61643836	2.392515503	-19.42242884	0.797623757	0.004321448	6.85690365	0.76537859	15.8113883	511	425.199659	134.3187125	0.473999966	3.761898083	0.041889195	2.405382691	5228.817204	0.609507938	7.086021505	58.51791696	4600.939367	63.68653059	0.042260622	0.406845432	64.3359926	0.148325872
88	1	-160.7721315	0.440681759	0.033662481	7.405631421	384.4544815	1.346283578	0.437465961	4070.642719	175.3779141	0.592227111	-0.269852522	0.064115322	0.637106008	14.16982982	2.787766824	47.75981575	0.933244385	11.92194568	0.947799287	0.04666009	4.942039016	218.8123831	0.00377286	915.6094006	1.559070887	-274.9192532	0.330532318	0.000907992	6.891432772	0.61599303	36.34556369	13446	659.3737347	165.7745249	0.375431001	184.0437509	0.013729308	2.76330967	580416.984	0.866430325	52.25398773	102.4652548	12569.97474	345.6779264	0.010969021	0.467091493	8612.377604	0.095353434
89	0	212.7783131	0.444645668	0.038536657	7.308819063	685.8259278	1.467688029	0.434858554	4316.46152	100.1186441	0.515925426	-0.224293982	0.077191526	0.580590023	8.374729349	2.526067569	46.61544808	0.877265526	14.01800515	0.945186587	0.032654505	4.657227642	184.3633149	0.006225385	769.7488821	1.477094701	115.8725281	0.421837897	0.001253322	6.451769584	0.562932429	39.8246155	8498	569.9533997	115.8516101	0.382532564	128.5037848	0.016326427	3.198704593	277679.1149	0.767348163	40.98870056	58.58502441	3573.456312	92.72639614	0.017296935	0.431041247	4927.988686	0.07969084
90	0	402.1277663	18.43840868	0.005763172	7.515009111	2103.478985	0.059192403	0.206102314	4718.295996	309.1411483	0.968648592	-0.237377668	0.023683066	0.888503194	347.627682	0.076241029	17.88854382	0.954131241	2.108428817	0.93756134	0.172367814	5.783116214	825.9179364	0.002869109	53.08920426	5.575166806	192.7496308	0.48598609	0.001748371	9.465555538	0.795723177	20	1973	1910.729354	380.5005227	0.696885626	0.101624957	0.005407607	4.708554784	6714.588517	0.718246597	19.79904306	705.0792834	717734.3597	6370.523027	0.004993678	0.630283816	8.840461242	0.22381856
91	1	-302.9726481	2.466074974	0.013215488	7.14144891	421.5106916	1.110296776	0.280974634	1818.969509	157.5483871	0.636543538	-0.213179602	0.043200442	0.808107562	72.71273112	0.559784548	18.60107524	0.914825498	4.669560724	0.911398922	0.210510821	5.177534106	275.0310435	0.004717339	81.88682171	3.50800053	-394.4631533	0.478226851	0.002625155	8.215158427	0.813969607	19.20937271	1935	815.9738448	249.5632284	0.694348388	4.356655304	0.021156457	2.756906859	7736.108871	0.703778829	21.42741935	201.7787544	64855.13032	1133.026013	0.012339007	0.581907347	93.72612757	0.163654962
92	0	71.17588089	65.14593774	0.005191674	8.560199959	3713.997646	0.021300247	0.155782675	14580.41725	1167.122212	1.213055827	-0.348087888	0.010831256	0.644538935	2175.424935	0.030177474	29.06888371	0.994037885	3.28896942	0.952921877	0.33391665	6.887005767	3857.201575	0.000967949	53.87959089	8.63568314	-359.0515399	0.453131708	0.000580171	10.78086288	0.657835107	27.80287755	4302	4073.049185	881.4874467	0.588990604	0.047480226	0.001253243	4.214622569	18971.11017	0.897475122	24.28367529	3822.174027	50795339.1	259148.2269	0.001191847	0.74955392	13.86941378	0.243052165
93	1	118.1700739	0.186646167	0.019274977	7.716043443	837.7950525	0.35055557	0.40123894	8371.269374	762.2753709	0.457384224	-0.264539004	0.048607454	0.787351511	20.74611612	5.983263813	62.80127387	0.937443997	8.334057122	0.955233935	0.039945368	5.142104094	415.5884061	0.003699607	3384.718983	1.796537262	-64.92691262	0.185613679	0.000624944	7.454559105	0.672727869	64.13267498	58146	902.7219651	177.4228386	0.761767725	232.6720191	0.006730413	2.871541554	5151195.203	0.880670454	163.8071217	136.5447347	23594.07132	420.1706638	0.008674373	0.479588551	31013.27969	0.104703356
94	0	-144.7146008	5.649032969	0.085815309	8.040411088	1354.944377	1.283567108	0.336695837	11420.50107	848.7980198	2.149561086	-0.242399725	0.033539849	0.48068116	96.78304285	0.613921085	28.42534081	0.923247799	47.10245556	0.966559993	0.044154034	5.588813622	505.7273369	0.003060425	742.9924011	2.559941489	-305.91302	0.343985721	0.000932063	7.346612484	0.637063049	49.47726751	10791	1660.857397	174.5546368	0.394032305	28.47822911	0.006790277	9.653686002	253516.4272	0.690803953	67.75049505	443.8768968	190899.4653	3396.602779	0.00515972	0.674096889	2528.907239	0.068013832
95	0	327.4053872	2.020379658	0.014515973	7.688504356	1038.117618	0.261095577	0.355028759	6229.130542	160.4746269	0.527707432	-0.266197348	0.040102473	0.722126538	47.94270693	0.55169546	28.3019434	0.948436415	5.75290983	0.942230768	0.086447957	5.327573737	429.3037762	0.00346333	214.4506084	2.309295564	158.7802968	0.35740663	0.001194253	8.090726848	0.800705533	23.32380758	4849	879.3373209	251.6426605	0.573928033	4.330017505	0.008842514	2.52605062	93216.15522	0.893228254	26.86865672	189.5909099	74571.34233	1303.635642	0.011197028	0.500430571	449.9780107	0.131817685
96	1	106.7962898	3.617440891	0.013328761	8.90422995	3397.401248	0.032446504	0.244113365	47548.2334	14889.0756	0.348549651	-0.283373861	0.009182994	0.450155522	2545.909562	0.329934178	99.84988733	0.984174244	8.52642094	0.961557833	0.563459215	6.907416418	7186.026508	0.000298886	1609.974276	6.595578535	-432.5724617	0.204355539	0.000156511	10.80993691	0.548973182	69.77105417	80197	3829.97371	2003.801168	0.300975397	3.194018495	0.000697826	1.45482444	1228209.324	0.96333424	274.048085	5651.836229	61027017.77	144250.5038	0.00041394	0.7342646	1897.191162	0.15631273
97	0	192.5916868	6.600177172	0.012778788	7.067697782	1147.771937	0.22040768	0.267265485	2237.033279	136.6107056	0.883029558	-0.211852054	0.039136638	0.870920457	100.8988008	0.204643505	16.03121954	0.919944248	3.36383665	0.923994987	0.164654475	5.166377537	325.4881613	0.008626789	52.86363636	3.929282409	69.00643733	0.572679993	0.003757188	8.372325103	0.79110863	15.8113883	1232	1078.7655	245.1395176	0.564947697	0.612025999	0.011684456	3.786168068	4596.07056	0.659685731	16.08515815	236.5522143	96412.62271	1696.687976	0.012342176	0.597131228	27.33089432	0.182552127
98	0	-24.22985001	0.431842455	0.028162402	7.619814133	658.5172726	0.360494406	0.405990895	7233.783146	393.0392157	0.716901561	-0.264015495	0.04786687	0.934310616	30.19397171	2.485553399	43.8634244	0.937856607	9.037850124	0.953477903	0.050204047	5.184128651	406.4436428	0.002504954	1386.140087	1.82972846	-208.6765909	0.226105202	0.000555604	7.413509829	0.744849885	45.96737974	23721	867.1938635	194.0231653	0.788577975	114.2566433	0.006225184	2.978776349	1658401.716	0.880365602	83.0011534	195.584878	31462.717	794.7704336	0.006042684	0.481279863	12668.11728	0.104784778
99	0	55.42724429	1.385425158	0.027464724	7.544440355	667.7308361	1.504428676	0.401210331	3972.933686	135.1339093	0.587484012	-0.240674008	0.059294954	0.934502386	25.64934108	0.793354614	23.43074903	0.915908944	13.32470389	0.941661215	0.059743147	5.021816986	228.3286149	0.005537533	262.2647765	1.918650397	-34.65226617	0.401999209	0.001524696	7.248562654	0.749290863	29.06888371	4162	702.3831023	152.7333719	0.608804339	29.44610156	0.017928141	3.38108867	112955.3089	0.792460173	27.45356371	146.7401192	15244.62564	281.6399345	0.014121046	0.552179202	1381.021482	0.09261202
100	0	-95.56308242	3.18657717	0.01039455	7.334048638	797.1922487	0.053093039	0.257153452	4993.838074	353.9225092	0.60337001	-0.168463113	0.034798342	0.69748049	178.8917088	0.282314982	33.24154028	0.873743908	3.477833267	0.92871119	0.131307934	5.30216547	642.1412036	0.002649529	125.9234136	3.917000553	-389.4924939	0.586096348	0.001174802	8.782929898	0.561840933	29.06888371	3199	1186.684743	271.3331911	0.31774712	0.152429334	0.003447869	2.804046223	11977.19926	0.725681685	37.72140221	396.7291237	97742.89098	1604.002703	0.003842223	0.589393555	27.85462055	0.186358741
101	1	-42.37892038	2.092823549	0.034243951	8.465541352	1956.232379	0.276073388	0.315313207	18541.11594	4043.481	1.175087432	-0.234515686	0.02670524	0.731260842	207.8668631	0.986182683	53.45091206	0.9423874	28.11134609	0.966622573	0.059115161	5.932223759	1012.232047	0.001335877	1752.266767	3.416823482	-340.9967857	0.201500101	0.00047578	8.717550413	0.684618911	54.67174773	43135	2297.229165	338.2837213	0.62529351	15.63531169	0.002683908	4.466570486	863270.634	0.802811149	267.0524	720.5423876	422209.8193	6503.458141	0.00221962	0.660850985	3546.039818	0.093063546
102	1	229.0166393	1.553057857	0.003677212	8.146385677	2064.271862	0.02237634	0.199866471	10075.68771	4836.698817	0.691672206	-0.160795513	0.020060816	0.663083488	563.3047316	0.700145967	40.80441153	0.90102243	3.156058292	0.939235916	0.186776892	6.095756534	1570.850128	0.000997343	615.4958111	6.286610597	-196.6879562	0.237070699	0.000551097	10.51458104	0.67473779	50.53711507	27692	2260.959819	450.4674779	0.633701729	0.099064532	0.001611854	3.084680494	30883.12816	0.778300772	228.9942181	1116.994714	1327788.178	11360.99838	0.001550101	0.676717535	40.01569203	0.204423461
103	1	-247.2224353	1.668516069	0.024242422	7.426879224	499.1498024	2.03782135	0.384028755	2794.253367	187.5580694	0.526676156	-0.235540899	0.055142651	0.84045579	29.31014975	0.882504775	23.76972865	0.919664934	9.161632698	0.942987539	0.068309878	5.064934354	205.7583149	0.005861064	279.6308803	2.112646622	-321.8547965	0.35888548	0.002067842	7.479782257	0.78294606	26.17250466	5123	821.0045989	208.6787458	0.828171868	53.20761507	0.025055903	2.846518682	74795.27602	0.816358659	36.55957768	145.8338671	21619.69722	419.1082276	0.015115704	0.541521147	1217.19093	0.107390556
104	1	-6.411092226	1.297632018	0.007505127	8.324823609	1483.652674	0.173177719	0.282572387	8694.767221	3503.375345	0.712334299	-0.249367785	0.025901316	0.535826968	225.7261482	1.104203717	74.14849965	0.961055456	7.33425626	0.952089164	0.102954508	6.001277314	943.7952535	0.001086417	1029.007012	3.706803455	-240.2777261	0.240813224	0.000522355	9.544956573	0.589313803	53.15072906	39647	1723.9304	409.1592851	0.416461199	4.173081714	0.003422013	3.048080186	87792.96711	0.895629455	263.0537613	649.3506477	822053.1761	8670.271693	0.002111637	0.608524146	461.7537429	0.142743027
105	1	56.25885836	0.371811027	0.054172282	7.471874011	588.4819766	0.436108419	0.473393079	18930.81168	222.5918782	0.649097278	-0.274164177	0.052294056	0.810115093	14.15070488	2.325612322	50.92150823	0.914494629	17.78438433	0.967767538	0.012555394	4.80547784	643.7998109	0.003499585	2565.856499	1.136843467	-209.9137397	0.261262799	0.00033171	6.033461129	0.634856676	43.93176527	24836	798.3957164	95.6196407	0.593792926	262.6564103	0.004141907	4.863322635	10762015.13	0.834950281	51.50964467	140.5102418	3972.60976	108.9307716	0.00770364	0.482628238	51185.26477	0.067787975
106	1	-266.3482243	0.465873703	0.017548547	7.966547474	517.3562556	0.424539386	0.359807416	10147.29637	666.9088409	-0.139673485	-0.267457802	0.041715602	0.831447523	51.52954869	1.724311537	40.49691346	0.951617017	9.23740256	0.946089444	0.100886636	5.444793289	582.9363831	0.002851793	876.0537859	2.278541942	-411.7329982	0.256276417	0.000741812	8.145374796	0.683729216	44.29446918	21065	929.0892538	301.0846896	0.741577072	30.43568945	0.006327604	2.018550493	667899.7124	0.900192338	106.1662083	222.3608544	73890.30144	-354.4988161	0.005807151	0.520987052	2545.459216	0.111516183
107	1	-168.0245723	1.326189272	0.028802666	7.769854926	814.4399045	0.434126422	0.355706991	5163.795142	791.282931	1.112010622	-0.229367993	0.035433374	0.894505116	76.17083162	1.261152533	33.54101966	0.927157841	11.88520261	0.951835166	0.078566451	5.386632488	414.3485968	0.002606881	707.4911699	2.519491702	-344.3345078	0.272624927	0.000907924	7.997342627	0.738915524	41.0487515	13873	1158.774412	239.7968267	0.739564664	25.37108724	0.00677297	3.789088869	207410.1914	0.843977343	83.65819568	316.7389555	123893.5502	2715.681124	0.005215394	0.599273065	2112.021448	0.106369309
108	0	-74.4303712	4.296706716	0.006245378	7.641226171	1111.838382	0.109287795	0.251548052	5527.565818	485.1138546	0.265338228	-0.204204071	0.031357197	0.797898908	176.4813642	0.229143718	24.16609195	0.922800037	2.949824224	0.938423843	0.113573685	5.559180053	664.3776223	0.002472116	146.8512505	3.950403234	-295.9544091	0.398681923	0.001605948	9.154582706	0.733078008	30.52867504	4558	1407.792791	298.6277562	0.586195508	0.31775584	0.007583207	3.129858021	15157.34636	0.789573361	45.71879287	415.2261908	189108.8582	667.3648954	0.006465813	0.597364781	27.81260573	0.184787617
109	0	-73.17062385	4.097289559	0.033881455	8.150839544	1638.68871	0.380614402	0.357317163	12904.86006	1838.692204	1.715901948	-0.249786194	0.026757569	0.82153341	161.5183666	0.636479142	38.62641583	0.938387175	23.26504864	0.967243278	0.049611686	5.726669418	725.4104313	0.001618496	1250.10393	2.852153764	-302.7400689	0.230558761	0.000546584	7.973422725	0.743521537	40.85339643	22496	1941.428779	237.7019855	0.732054766	22.95131425	0.004069438	6.391968618	736125.6443	0.808031211	119.4457885	675.1916911	385216.0409	6535.000765	0.002786235	0.66722192	3971.41108	0.081173539
110	0	22.93226751	1.777689968	0.019222333	6.683858961	426.9694354	0.377613771	0.340443072	2470.359657	46.50243902	-0.22231316	-0.192135665	0.06707912	0.493551352	28.21060202	0.372420231	13.60147051	0.870118552	3.548466822	0.907948339	0.100754704	4.555970146	205.6882872	0.007631672	71.29305423	2.368171959	-82.74999892	0.67920279	0.002954784	7.306662891	0.704220506	20.24845673	1051	509.7194343	148.6634304	0.296664018	1.549709468	0.017284482	2.418411842	10805.95122	0.73155895	13.75121951	83.77315108	8212.537846	-90.1298414	0.01967015	0.486703772	61.93513385	0.163258045
111	0	-136.6138473	0.395191198	0.018469549	7.756117681	772.7395169	0.3323907	0.384921033	7125.841616	1123.760101	0.818719991	-0.237019927	0.040978854	0.915093414	35.97264109	3.907251785	47.70744177	0.921526321	8.578960873	0.957757892	0.042953874	5.20056817	403.0689594	0.002997883	2383.727084	2.022889979	-314.3508945	0.183259178	0.000700658	7.610539146	0.756732908	50.99019514	42460	1087.090411	180.3490194	0.820000765	132.606711	0.006596662	3.56660502	2393676.166	0.844481601	162.2762626	221.9849858	34221.11229	794.4576416	0.006208256	0.545341993	15666.7688	0.102207908
112	0	-70.79453682	0.436009489	0.020372436	7.752813367	454.051981	1.361696623	0.443630844	5990.900536	144.7876923	0.293468411	-0.307718287	0.060804734	0.612249589	14.53048288	2.346247356	47.5394573	0.956419666	10.94245855	0.947676544	0.064362462	5.153480331	274.2049132	0.006450328	661.7308424	1.504059276	-163.0095471	0.349948787	0.001133958	7.111838036	0.611984153	38.48376281	11562	617.0615282	179.350842	0.427794075	156.7084446	0.016004997	2.322257175	759158.9292	0.902372726	39.52307692	110.5448483	16890.05232	259.8533036	0.016394988	0.47620065	7299.656464	0.092326933
113	0	291.5606037	3.371126766	0.018228987	7.534804036	1322.639419	0.083639532	0.35282546	12061.36492	266.834275	0.975233669	-0.237746813	0.037833246	0.576943529	83.87592835	0.339238157	45.35416188	0.926129117	5.823681639	0.959967033	0.034346826	5.149753096	787.8112637	0.001842781	439.6884409	2.429659501	-53.43376913	0.401747375	0.000519586	7.894074362	0.617616254	29.20616373	7440	1376.073189	150.0857916	0.362841857	2.431026137	0.003268678	6.913553805	469304.0217	0.83379902	40.17890772	337.0741077	112461.336	1473.380805	0.004527854	0.51038083	977.542341	0.126820803
114	1	-270.8497785	0.200546689	0.018526452	7.874566661	465.5224611	0.536732989	0.3799891	8055.94355	1117.103139	0.1540498	-0.271320136	0.048392588	0.741076975	33.66740544	4.81629425	57.87054518	0.951545219	9.206087138	0.948232803	0.073618315	5.355495166	446.0957353	0.002543335	2273.488567	2.055654701	-402.8842499	0.182682074	0.000671322	7.893409846	0.717861388	50.44799302	50204	868.406711	269.0987144	0.581470579	124.4369353	0.007628753	2.111263795	1936380.363	0.899338261	215.8309417	183.1838349	46329.97504	270.2290732	0.005853295	0.511822956	10003.54856	0.108825857
115	1	-47.03592554	1.45795307	0.051618628	7.85423357	1383.68856	0.404030557	0.45541719	21764.64512	944.8311795	1.986510198	-0.336940727	0.03291704	0.694518983	33.6319816	2.284363151	70.88018059	0.962962316	18.8933448	0.981719431	0.010624066	5.297008289	811.3350384	0.001724286	6108.827047	1.3140507	-307.1090273	0.156179401	0.000212192	6.683126817	0.71376911	59.07622195	81710	1690.797587	173.2111164	0.544785204	507.4417136	0.003182488	11.81906603	29879809.9	0.925919404	119.7192741	412.9446097	116837.0414	1933.302336	0.003278712	0.520441815	111047.8502	0.067938331
116	1	-192.2674242	0.790159342	0.091788327	7.993054296	825.9482441	1.833474775	0.407177896	7940.758615	1255.30835	0.846773298	-0.300851525	0.040248533	0.704321461	36.69331657	3.284711186	47.63402146	0.952703518	28.61720883	0.966638292	0.045822275	5.486716999	400.0110246	0.003039838	3031.145936	1.709642245	-307.904448	0.212957731	0.000758954	7.088221651	0.664398752	58.69412236	39990	1133.852692	270.8780936	0.475468851	519.9055504	0.010247398	2.667559121	1446596.684	0.907411299	160.028169	234.5232443	71165.83419	1864.575016	0.006513511	0.5809373	24455.89052	0.065005774
117	0	-353.0945836	1.451006641	0.061454573	7.350412828	594.5288401	1.246068645	0.392509159	3164.84561	702.6346667	1.651059579	-0.227822704	0.041448691	0.623175117	45.38633146	2.198994267	59.41380311	0.902222775	15.84685797	0.95601983	0.059023796	5.111922241	245.2846999	0.004233792	1255.839857	2.104716472	-464.773101	0.324203931	0.001374914	7.04789795	0.603954003	37.80211634	15124	1059.301941	173.342381	0.378045015	149.0142148	0.013947007	5.571692813	298446.4467	0.830486896	93.25955556	217.8944232	101246.4568	2543.393331	0.008512533	0.575795002	6367.763481	0.0865657
118	1	-47.41313126	0.086099103	0.096654422	6.582849416	223.3780298	3.627153778	0.478852939	2276.517561	35.95238095	0.887685094	-0.165725809	0.100907029	0.744693479	2.151264788	11.99941114	34.53983208	0.74599459	14.84825345	0.93190141	0.03114329	4.118461833	95.26267364	0.020351338	1655.420679	1.082965061	-118.2053413	0.326776246	0.002231729	5.162317411	0.684620189	32.75667871	10136	341.5833711	58.27513728	0.533888299	2113.376966	0.035467689	3.861405306	1345353.98	0.67663808	29.66666667	21.14870307	531.3737496	37.28457944	0.06957163	0.312190496	48808.38549	0.075389638
119	0	4.998912368	0.810603627	0.027765058	7.634242913	674.5277685	0.114460242	0.424897447	28241.77219	330.0021505	-0.751729496	-0.275897159	0.040301127	0.649719599	50.67065364	0.882186231	56.30275304	0.940579021	10.28702882	0.965931846	0.023724388	5.139719582	1220.81395	0.001496957	1625.028438	1.683787282	-461.1505936	0.259944015	0.000230366	7.176514161	0.650683452	37.73592453	23419	1135.678362	135.5266225	0.513220121	35.42826594	0.002231083	5.842735257	11120131.45	0.87543919	56.22007168	338.278927	51028.09456	-733.3629343	0.003868119	0.49558376	19207.45318	0.095353408
120	1	-176.6697441	0.416586153	0.042635954	8.030215677	402.6070729	1.296546263	0.467037555	13403.54446	201.6726257	-0.116736953	-0.373818303	0.052194376	0.48851099	13.74415831	1.811174718	56.22277119	0.975490727	18.00440334	0.960121892	0.044094016	5.410011688	489.4461566	0.003806033	1175.016541	1.269852094	-295.064135	0.325336882	0.000548912	6.903384411	0.54974941	43.96589587	19829	697.6712079	166.7401591	0.29162926	179.8938207	0.009256763	2.506367651	3167567.284	0.922183388	46.71396648	122.0576759	22628.71243	-136.8308013	0.009965266	0.484717611	16693.10325	0.073060349
121	1	-246.0257254	0.498620315	0.051484221	7.649098684	805.6314634	0.738413255	0.39951405	6492.749174	2487.884339	1.731271538	-0.234833462	0.037442214	0.727391497	48.57581444	5.868983444	72.1734023	0.911531376	17.97018464	0.964649778	0.037782468	5.196241168	368.6219955	0.002357714	5683.20924	1.919942573	-402.1157997	0.190083541	0.000658649	7.102058149	0.618684679	76.69419796	69614	1207.747263	151.1554083	0.505208191	441.5328915	0.007405355	5.977760403	3594266.674	0.861807318	301.7093572	291.3614868	102471.5039	2544.133263	0.004866932	0.572642227	38634.2788	0.078185107
122	0	-6.135624999	1.241042118	0.016383179	7.566341422	832.5498446	0.226015258	0.34307269	5226.410004	330.3303505	0.857968078	-0.221934295	0.040969682	0.897554492	51.07721491	1.048558752	33.12099032	0.913308107	5.381450171	0.947066198	0.072193195	5.206641874	402.1611231	0.0028122	483.3518598	2.447566715	-187.8461985	0.357188554	0.000978473	8.015167243	0.643443985	35.38361203	9356	1020.396043	186.6977837	0.833417533	10.71250025	0.007212114	3.804669585	183246.4206	0.84715735	54.94034303	206.9501193	70436.63983	1410.608523	0.006710144	0.503264279	1211.801852	0.133085293
123	1	-262.0621168	0.553185371	0.109800358	7.453150841	528.7813121	1.491364193	0.410333558	8169.594139	1043.283808	1.959265812	-0.237348146	0.042383406	0.612344537	33.11320899	4.595110233	72.49827584	0.89460982	32.65094136	0.962497353	0.040342596	5.132562315	342.4630197	0.003581581	3966.495022	1.635735814	-412.0721989	0.238350742	0.000805962	6.330659845	0.639877907	44.94441011	31942	940.8535111	110.935372	0.516384492	465.8356461	0.009607944	7.033198547	2287091.497	0.812944991	139.780473	224.805432	55576.13936	1595.224751	0.007064928	0.581196202	32067.14715	0.058841608
124	0	124.313201	0.726092801	0.025155425	7.291048955	519.0895598	0.678589463	0.41334214	6007.733063	46.65	-0.244084723	-0.247057592	0.073333333	0.651706051	15.04317792	0.876454045	20.24845673	0.912534464	8.422254402	0.932775197	0.063055481	4.775644288	291.9383989	0.003371979	248.9762594	1.671348837	-19.1496385	0.430471648	0.00110285	6.968192361	0.744878328	27.65863337	3454	538.2391983	133.488859	0.60400992	22.49809929	0.01294368	2.628914524	286685.6833	0.833982998	17.6	88.05287539	7719.265139	-85.76328866	0.012770806	0.446232479	1892.254931	0.105443065
125	0	132.7715682	0.407639146	0.03838067	7.37052291	714.5178347	0.848262308	0.452954309	6204.353968	254.0351377	0.69066401	-0.242184765	0.069194063	0.882438813	14.82146672	2.749805758	43.65775991	0.901834344	13.30287905	0.956547217	0.024359876	4.807179554	265.7447792	0.003485503	1543.304015	1.426802598	-19.00910093	0.303584807	0.000623687	6.511831506	0.606655648	47.16990566	18157	733.5269357	114.7284964	0.467644498	229.9206995	0.009057892	3.83362578	2002113.824	0.801130154	72.86134853	134.6377376	5224.451255	145.8293462	0.008882957	0.49912224	19777.53064	0.081109842
126	1	-273.9992442	1.539639727	0.035946663	7.29442095	467.2460438	0.427183206	0.386570724	4721.929179	346.0612245	1.793390814	-0.178242989	0.038883845	0.780575116	44.81270121	1.137237627	30.88689042	0.846501869	10.11686516	0.945911839	0.069681218	4.884454226	292.0975737	0.006859604	511.7984953	2.282910858	-442.968234	0.395269126	0.001633242	7.172363718	0.670327538	31.40063694	6114	910.2142778	111.8253972	0.496265618	23.35664684	0.00957048	6.332833866	232523.986	0.750951164	36.20085929	215.7326915	66831.68972	1817.1384	0.010560086	0.633345656	2192.307792	0.096581589
127	0	-60.89124879	0.242617958	0.05339804	7.670210177	330.4388876	2.326603744	0.462410084	6594.227164	95.66521739	0.491737403	-0.313039873	0.080141777	0.78435669	7.20539672	3.789123958	28.23118843	0.943524901	22.38880905	0.951461156	0.040925849	4.993442666	240.8704226	0.004432253	1041.757159	1.131609049	-174.9185225	0.283869951	0.000768945	6.242530299	0.734737978	39.66106403	12502	505.35741	128.4117563	0.692450176	477.829748	0.014100046	2.734008733	1568530.052	0.87531772	36.86521739	81.88844665	4753.995322	142.7419428	0.014816279	0.459461647	22596.43344	0.064199474
128	1	-160.8956563	0.165713597	0.044564284	7.878542853	565.2449756	1.029911885	0.436653402	8974.24894	1314.636997	0.850871707	-0.287207095	0.049243619	0.836780505	19.36953579	8.380328354	76.55716818	0.942371662	19.80750636	0.962694147	0.029461391	5.196013564	377.9930411	0.003084845	5689.130699	1.461373965	-318.1536488	0.171356085	0.000498899	6.849107882	0.650755032	61.03277808	81638	883.3986244	163.1517022	0.579293467	821.3886989	0.007398675	3.667337656	8026370.363	0.865852041	226.2744287	184.7052009	16287.77577	439.7371948	0.006516585	0.550666548	70088.67506	0.070076849
129	0	247.7658514	2.446088203	0.042664381	7.452320837	1710.596385	1.505502608	0.464882592	5576.19352	354.2931507	2.410892169	-0.274261471	0.048009946	0.918221415	10.71469825	3.383035315	45.22167622	0.920776072	15.46757663	0.981307835	0.006942087	4.832532985	230.6045303	0.006201203	3673.210551	1.241853299	145.6491224	0.187491538	0.000864768	6.23427132	0.760214786	50.47771786	39107	1564.947263	105.128242	0.86012587	1447.002787	0.013792423	21.42945508	5942945.074	0.861001166	70.09452055	167.18596	32013.63118	578.1094782	0.016715708	0.500653412	82659.7876	0.073735907
130	1	-143.9186136	0.875766766	0.034557409	7.529155039	577.6845647	1.308199952	0.371108239	2839.447019	503.9987639	0.997092159	-0.230149094	0.045682762	0.724958235	43.93550979	2.23332516	37.48332963	0.917261571	12.76551938	0.941886967	0.093141789	5.198501264	244.1703359	0.00379913	610.8196154	2.236952668	-236.8039647	0.316789141	0.001416858	7.548116386	0.700200094	31.2409987	10400	814.4885294	215.1972296	0.575077296	72.99039901	0.015290684	3.309000599	126677.3838	0.836783776	73.91470952	196.383059	55300.71716	1493.520204	0.008403424	0.574476879	2636.276909	0.098557322
[truncated: 2 more columns]
