# Supplementary material for: Differentiation of Brain Abscess From Cystic Glioma Using Conventional MRI Based on Deep Transfer Learning Features and Hand-Crafted Radiomics Features
Source: Front Med (Lausanne). 2021 Nov 12;8:748144. doi: 10.3389/fmed.2021.748144 (PMC8636043; doi:10.3389/fmed.2021.748144)
Supplement: Supplementary file 2 [file Presentation_1.ZIP › Intermediate data/t1+t2/test_DLR_10.csv]

	label	original_glcm_MaximumProbabilityT1	370T1	11T1	345T1	449T1	208T1	original_glszm_SmallAreaEmphasisT2	186T2	55T2	86T2
0	1	-0.803877422	-0.528108352	-0.300424256	-0.470292784	-0.284947938	-0.451925246	0.855775453	-0.050533052	-0.398498628	-0.030234377
1	0	1.897627648	-0.524024729	-0.300424256	-0.474420341	-0.432607756	-0.689042579	-0.654808741	-0.336422231	-0.446482057	-0.563105723
2	0	-0.619754719	-0.528108352	-0.300424256	-0.428418403	-0.432607756	-0.384258007	-1.419408348	-0.357622042	-0.666404721	-0.570810311
3	0	-0.851243262	-0.448931669	-0.300424256	-0.394197417	-0.217454374	-0.507045558	0.376795606	-0.357622042	-0.335764452	-0.325008295
4	1	-0.345167654	0.357436127	-0.29686829	0.244937069	-0.432607756	-0.522483231	-1.163348007	-0.084629178	-0.046758965	-0.328092611
5	1	-0.389185199	-0.435894052	-0.300424256	-0.090642452	-0.432607756	-0.058174093	0.159901188	-0.357622042	0.144886582	-0.518605794
6	0	2.628956069	-0.528108352	-0.300424256	-0.298029421	-0.366080941	-0.56758813	0.34852907	-0.357622042	-0.494353579	-0.252039787
7	1	0.284963985	3.586119844	-0.300424256	-0.55313866	-0.065009077	-0.312993411	0.327927102	1.159672515	-0.248780763	-0.148571321
8	0	-0.471157277	-0.528108352	-0.300424256	-0.375222964	-0.432607756	-0.081853381	-0.166444767	-0.357622042	0.6511612	0.282282433
9	0	0.468111203	-0.528108352	-0.300424256	-0.651144354	-0.432607756	-0.74567166	3.909921932	-0.357622042	-0.682164413	-0.27195847
10	0	-0.869412198	-0.528108352	-0.300424256	-0.36016206	-0.432607756	-0.298552233	0.18501278	-0.357622042	-0.366622003	-0.421940094
11	1	0.459868361	0.450861796	0.355467346	-0.346793695	-0.432607756	-0.733149235	1.218854038	-0.066061851	-0.425685258	-0.38776018
12	0	-0.367289798	-0.528108352	-0.300424256	1.493337396	-0.432607756	1.525774965	-0.167683198	-0.357622042	0.319217179	0.575041573
13	0	-0.003851665	-0.528108352	-0.300424256	-0.596863217	-0.366882926	-0.579673795	-1.7413868	-0.357622042	-0.683142993	-0.61839652
14	0	-0.518695643	-0.528108352	1.096377574	-0.651144354	0.279506019	-0.05426382	0.23050278	-0.357622042	-0.494877684	-0.426662381
15	1	2.326510398	3.214049648	-0.300424256	4.135792609	4.972904644	0.282228726	0.411712832	4.316505215	2.354287189	1.470256711
16	0	-0.489382738	-0.528108352	-0.300424256	-0.53370293	-0.432607756	-0.484176045	-0.377987457	-0.357622042	-0.467556451	-0.458862288
17	1	0.011829551	-0.248425255	0.537059404	-0.604796282	-0.257692705	-0.759535692	0.54306069	0.22986818	-0.52587749	-0.28115659
18	0	0.89826319	0.437610974	-0.300424256	0.812508444	1.708206293	1.424395793	-0.540882388	-0.357622042	3.349617722	6.532946697
19	0	-0.97636096	0.82093161	-0.300424256	0.273757511	0.177188888	-0.202338584	-0.608118221	0.156737883	1.734286698	1.678695708
20	1	-0.183294124	-0.200605119	0.759770106	-0.176353782	-0.432607756	-0.073465563	0.820841114	-0.357622042	-0.210680183	-0.447231383
21	0	-0.755198164	-0.528108352	-0.300424256	1.082875953	-0.432607756	3.049597531	-0.784824866	0.128174346	-0.276914555	0.324532423
22	0	-0.672559806	-0.528108352	-0.300424256	-0.585358961	-0.432607756	-0.577920073	-0.8543234	-0.357622042	-0.582315135	-0.377845455
23	0	1.781759409	-0.528108352	-0.300424256	-0.310721098	-0.345024782	-0.431826083	-1.372907504	-0.357622042	-0.020791792	-0.033895989
24	0	-0.871451339	-0.528108352	-0.300424256	1.707542574	-0.432607756	4.411666524	-1.830789605	-0.357622042	-0.699782831	0.674744323
25	0	-0.792887223	-0.528108352	-0.300424256	-0.287863707	-0.328184046	-0.631429503	-0.355670133	0.204710094	-0.477769677	-0.19596959
26	1	-0.736612198	-0.528108352	-0.300424256	-0.43943712	-0.432607756	-0.171427204	0.588424279	-0.302144841	0.029815726	-0.249089778
27	1	-0.788055678	0.091254192	-0.300424256	0.079594488	0.824846113	-0.693181872	-0.403877818	-0.357622042	-0.331272179	-0.176205706
28	1	-0.524313988	1.092566937	0.796165365	0.092603083	-0.432607756	0.06240206	-0.496417652	-0.357622042	0.212891894	-0.506939285
29	0	-0.622216885	-0.528108352	-0.300424256	-0.651144354	-0.432607756	-0.719546192	-0.869738097	-0.26240411	-0.636459661	-0.316991266
30	1	-0.654269804	0.265156472	-0.300424256	-0.651144354	0.280633233	0.966037213	0.765827356	-0.357622042	-0.392438009	-0.381095443
31	0	1.772284811	2.128666727	-0.300424256	0.160977939	-0.432607756	-0.425523045	1.014337323	-0.032469769	1.027060166	0.068939188
32	1	-0.222432384	0.906246882	0.102494796	-0.634578419	-0.432607756	-0.401539302	0.933734762	-0.168692743	-0.502453393	-0.060859322
33	1	0.812029853	-0.528108352	-0.300424256	-0.651144354	-0.432607756	1.160679803	0.733106354	-0.103951439	-0.210578471	-0.215878449
34	0	0.935962253	-0.465305361	-0.300424256	-0.606950087	-0.432607756	-0.686464077	-0.691981405	-0.357622042	-0.636885879	-0.402892427
35	0	-0.38740839	-0.472446775	-0.145389257	-0.356728454	-0.432607756	0.483459923	-0.835432218	-0.357622042	-0.369687591	-0.478679128
36	1	-0.871940604	-0.528108352	-0.300424256	-0.625783617	-0.432607756	0.464397827	-1.297650046	0.265769592	0.293149768	0.804997176
37	0	-0.061178836	-0.528108352	-0.300424256	-0.241169895	-0.432607756	-0.500870651	-0.402374324	-0.075599401	-0.629425072	0.045502681
38	1	0.482665089	-0.528108352	-0.300424256	1.747420589	3.028847237	0.115216045	0.646779624	5.363938383	2.492171606	1.093213249
39	1	-0.20447044	2.716913553	4.278672991	0.244740504	-0.395019583	-0.428604684	1.224550988	0.046082855	-0.410034973	-0.37980618
40	0	-0.412072694	-0.528108352	-0.300424256	4.297915314	-0.432607756	1.703599106	1.87144269	-0.357622042	2.154853359	0.393789882
41	1	-0.286979684	-0.358743703	-0.300424256	-0.040258194	-0.432607756	-0.168346573	0.602432484	-0.357622042	-0.651236347	-0.451097824
42	1	-0.777238485	-0.528108352	-0.300424256	-0.651144354	-0.432607756	-0.510626215	0.935292177	-0.14540298	-0.643483948	-0.344585306
43	0	-0.761891868	1.865022228	-0.300424256	0.619068799	-0.432607756	1.257224468	-0.299383556	-0.357622042	-0.475014383	0.158366261
44	0	-0.989837596	-0.528108352	-0.300424256	-0.207949158	0.471223883	-0.428170979	-1.945927755	-0.357622042	-0.552136777	-0.113923676
45	1	1.506140975	0.379641513	5.568147277	-0.112031495	1.076114763	-0.718369608	0.248405821	-0.357622042	-0.351225809	-0.20191731
46	1	2.686296513	-0.16408141	-0.300424256	-0.476578388	-0.188978332	0.135279372	-0.184477115	-0.357622042	-0.132283079	-0.072681063
47	1	1.894565057	-0.528108352	-0.300424256	-0.041525586	0.870854875	-0.77333369	0.650750241	-0.357622042	-0.44064953	-0.532931324
48	0	-0.427802709	-0.455419545	-0.300424256	-0.243168297	-0.332285145	-0.472054082	-0.644056045	-0.357622042	0.10975639	-0.001402042
49	1	-0.482458541	-0.528108352	-0.300424256	1.186647925	2.997307014	2.386584619	-0.182355188	1.843125439	3.892168937	0.480955792
50	1	1.791993651	-0.528108352	-0.300424256	-0.62449973	-0.343419917	-0.617962783	0.235025462	-0.357622042	-0.495442212	-0.372330238
51	0	-0.462286566	-0.528108352	-0.300424256	-0.651144354	-0.432607756	-0.609224391	0.079013433	-0.357622042	-0.688469262	-0.507044966
52	1	-0.842606091	2.158970135	0.767618443	-0.536620008	0.984774637	-0.090241816	-0.668408211	-0.12861837	-0.359583493	-0.326074909
53	1	-0.626360028	-0.528108352	-0.300424256	-0.317302993	-0.337979651	-0.399989768	0.567282134	0.066330204	-0.169152413	-0.485468461
54	0	-0.606982131	-0.528108352	-0.300424256	-0.651144354	-0.432607756	-0.530561524	1.590239239	-0.22245737	-0.33468511	-0.475797265
55	0	-0.731127679	-0.326212106	-0.300424256	-0.276945034	-0.432607756	-0.315472307	-1.022104288	-0.357622042	-0.355057664	-0.61839652
56	0	-0.178515545	-0.528108352	-0.300424256	-0.302060712	-0.432607756	-0.619667289	-0.092711805	-0.357622042	-0.446445531	-0.254029047
