# Supplementary material for: Differentiation of Brain Abscess From Cystic Glioma Using Conventional MRI Based on Deep Transfer Learning Features and Hand-Crafted Radiomics Features
Source: Front Med (Lausanne). 2021 Nov 12;8:748144. doi: 10.3389/fmed.2021.748144 (PMC8636043; doi:10.3389/fmed.2021.748144)
Supplement: Supplementary file 2 [file Presentation_1.ZIP › Intermediate data/t1+t2/test_DTL_10.csv]

	label	370T1	11T1	66T1	345T1	108T1	500T2	295T2	8T2	106T2	86T2
0	1	-0.528108352	-0.300424256	-0.668453995	-0.470292784	-0.534419152	-0.73995669	-0.820694608	-0.27061191	-0.659776287	-0.030234377
1	0	-0.524024729	-0.300424256	-0.728763672	-0.474420341	-0.345120076	-0.06356033	-0.374538006	-0.19867735	-0.593632284	-0.563105723
2	0	-0.528108352	-0.300424256	-0.682380052	-0.428418403	-0.622585879	-0.412891208	-0.820694608	-0.27061191	-0.68881697	-0.570810311
3	0	-0.448931669	-0.300424256	-0.728763672	-0.394197417	-0.050171977	0.23898573	0.51023171	0.187174964	-0.267303116	-0.325008295
4	1	0.357436127	-0.29686829	-0.728763672	0.244937069	0.396456437	0.359816284	-0.820694608	-0.27061191	-0.718524544	-0.328092611
5	1	-0.435894052	-0.300424256	0.381047567	-0.090642452	-0.622585879	-0.262212285	-0.029020828	0.836161549	0.19628329	-0.518605794
6	0	-0.528108352	-0.300424256	-0.461742013	-0.298029421	-0.38353136	-0.60503809	-0.708455208	-0.27061191	-0.3630386	-0.252039787
7	1	3.586119844	-0.300424256	0.03167664	-0.55313866	-0.622585879	-0.73995669	2.059645151	-0.27061191	-0.777163979	-0.148571321
8	0	-0.528108352	-0.300424256	0.49285185	-0.375222964	1.127914247	3.08208746	1.745292077	-0.27061191	0.111743433	0.282282433
9	0	-0.528108352	-0.300424256	-0.728763672	-0.651144354	-0.622585879	1.648334074	-0.752451662	-0.27061191	-0.777163979	-0.27195847
10	0	-0.528108352	-0.300424256	-0.728763672	-0.36016206	-0.192409058	1.264771603	-0.820694608	-0.27061191	-0.465067576	-0.421940094
11	1	0.450861796	0.355467346	-0.152372019	-0.346793695	0.188063333	-0.684119609	-0.17702665	-0.148242446	-0.101357411	-0.38776018
12	0	-0.528108352	-0.300424256	-0.728763672	1.493337396	0.331489817	1.926320235	-0.133246125	-0.27061191	0.291457353	0.575041573
13	0	-0.528108352	-0.300424256	-0.728763672	-0.596863217	-0.495843948	-0.608466238	-0.820694608	-0.267990914	-0.777163979	-0.61839652
14	0	-0.528108352	1.096377574	0.141534019	-0.651144354	-0.622585879	-0.73995669	-0.129649086	-0.097951752	-0.279923887	-0.426662381
15	1	3.214049648	-0.300424256	4.829291398	4.135792609	2.895823428	1.589867935	2.44195784	7.127416149	1.374017338	1.470256711
16	0	-0.528108352	-0.300424256	-0.373728644	-0.53370293	-0.578990928	-0.73995669	-0.820694608	-0.27061191	-0.428685461	-0.458862288
17	1	-0.248425255	0.537059404	-0.597604486	-0.604796282	-0.555872017	-0.73995669	-0.322869833	0.003941062	-0.598255603	-0.28115659
18	0	0.437610974	-0.300424256	3.566831567	0.812508444	2.102349957	-0.73995669	0.417492122	-0.27061191	3.315106952	6.532946697
19	0	0.82093161	-0.300424256	1.062135021	0.273757511	-0.585310977	-0.73995669	1.935570127	0.908128641	1.248215368	1.678695708
20	1	-0.200605119	0.759770106	0.172699088	-0.176353782	-0.622585879	-0.315820364	0.010349247	0.162677875	-0.470694551	-0.447231383
21	0	-0.528108352	-0.300424256	0.020484445	1.082875953	0.42529496	0.278056738	-0.820694608	-0.27061191	1.489765752	0.324532423
22	0	-0.528108352	-0.300424256	-0.133907736	-0.585358961	-0.371086195	-0.369306745	-0.487659341	-0.159812724	0.018656531	-0.377845455
23	0	-0.528108352	-0.300424256	-0.512235923	-0.310721098	-0.226039291	-0.73995669	-0.820694608	-0.27061191	0.191767184	-0.033895989
24	0	-0.528108352	-0.300424256	0.434272745	1.707542574	0.838304298	4.18610559	-0.782446652	-0.27061191	-0.777163979	0.674744323
25	0	-0.528108352	-0.300424256	-0.592572088	-0.287863707	-0.20732854	0.864566515	-0.335933794	-0.27061191	-0.768706654	-0.19596959
26	1	-0.528108352	-0.300424256	-0.208415875	-0.43943712	-0.622585879	0.202219425	0.10709247	-0.27061191	-0.777163979	-0.249089778
27	1	0.091254192	-0.300424256	-0.253614526	0.079594488	-0.04589738	0.445538297	0.65870558	-0.27061191	-0.09671527	-0.176205706
28	1	1.092566937	0.796165365	-0.426240439	0.092603083	-0.058052402	-0.345447865	-0.322315114	0.185689248	-0.083769738	-0.506939285
29	0	-0.528108352	-0.300424256	0.728803126	-0.651144354	-0.622585879	-0.111033536	-0.451767377	-0.237115639	-0.42305185	-0.316991266
30	1	0.265156472	-0.300424256	-0.168305783	-0.651144354	0.395092844	-0.73995669	0.020481313	-0.27061191	-0.246882406	-0.381095443
31	0	2.128666727	-0.300424256	-0.501466916	0.160977939	-0.188263147	-0.222117608	2.545951047	-0.27061191	0.272722496	0.068939188
32	1	0.906246882	0.102494796	-0.031271891	-0.634578419	-0.419327908	-0.73995669	-0.797202351	-0.217143175	-0.121749346	-0.060859322
33	1	-0.528108352	-0.300424256	-0.043299452	-0.651144354	-0.622585879	-0.230700474	0.391461707	-0.258037376	1.48409081	-0.215878449
34	0	-0.465305361	-0.300424256	-0.576783341	-0.606950087	-0.494899084	-0.73995669	-0.263356926	-0.182528259	-0.712654439	-0.402892427
35	0	-0.472446775	-0.145389257	0.205197483	-0.356728454	-0.622585879	-0.73995669	-0.009370641	-0.268917746	-0.321632037	-0.478679128
36	1	-0.528108352	-0.300424256	0.385996652	-0.625783617	-0.115131303	0.487110525	0.085685839	-0.27061191	-0.657882393	0.804997176
37	0	-0.528108352	-0.300424256	-0.728763672	-0.241169895	-0.281991745	0.657857025	-0.820694608	-0.27061191	-0.716645656	0.045502681
38	1	-0.528108352	-0.300424256	1.835659148	1.747420589	1.928641135	-0.73995669	-0.357485992	1.185506829	4.322009502	1.093213249
39	1	2.716913553	4.278672991	-0.056757817	0.244740504	0.839207999	-0.73995669	1.896173706	-0.27061191	-0.777163979	-0.37980618
40	0	-0.528108352	-0.300424256	-0.728763672	4.297915314	4.775144651	-0.73995669	-0.731208886	-0.065946094	1.292084246	0.393789882
41	1	-0.358743703	-0.300424256	-0.461965144	-0.040258194	-0.34359367	-0.384705188	-0.269353839	-0.132002112	-0.452299377	-0.451097824
42	1	-0.528108352	-0.300424256	-0.578441017	-0.651144354	-0.27768034	0.528765223	-0.287256997	-0.27061191	-0.304085502	-0.344585306
43	0	1.865022228	-0.300424256	1.499475185	0.619068799	1.240538661	-0.73995669	3.659546022	-0.27061191	0.352516772	0.158366261
44	0	-0.528108352	-0.300424256	-0.679799309	-0.207949158	-0.622585879	-0.022702753	-0.820694608	-0.27061191	-0.76976338	-0.113923676
45	1	0.379641513	5.568147277	0.774586084	-0.112031495	-0.622585879	1.285577392	0.576079156	0.496728071	-0.228789532	-0.20191731
46	1	-0.16408141	-0.300424256	-0.23491219	-0.476578388	-0.497546	-0.597736913	-0.820694608	-0.27061191	-0.470238804	-0.072681063
47	1	-0.528108352	-0.300424256	0.503967235	-0.041525586	-0.224913997	-0.676958748	-0.603613987	-0.27061191	-0.599032065	-0.532931324
48	0	-0.455419545	-0.300424256	-0.728763672	-0.243168297	-0.622585879	0.131425908	-0.40557592	-0.27061191	0.306594005	-0.001402042
49	1	-0.528108352	-0.300424256	0.767741709	1.186647925	1.643531615	-0.73995669	0.724434938	-0.27061191	2.376439902	0.480955792
50	1	-0.528108352	-0.300424256	-0.573941027	-0.62449973	-0.404269034	-0.73995669	-0.142766289	-0.27061191	-0.298650587	-0.372330238
51	0	-0.528108352	-0.300424256	-0.728763672	-0.651144354	-0.622585879	-0.344119735	-0.820694608	-0.27061191	-0.721876758	-0.507044966
52	1	2.158970135	0.767618443	0.427425106	-0.536620008	-0.622585879	-0.416426178	0.546254498	0.226116232	0.013546248	-0.326074909
53	1	-0.528108352	-0.300424256	-0.289688443	-0.317302993	-0.466487758	-0.73995669	0.376462891	-0.086796019	0.157070469	-0.485468461
54	0	-0.528108352	-0.300424256	-0.728763672	-0.651144354	-0.199716146	1.100580733	-0.720134654	-0.27061191	-0.636689259	-0.475797265
55	0	-0.326212106	-0.300424256	-0.414024299	-0.276945034	-0.622585879	0.801818174	-0.820694608	-0.206197361	-0.035186349	-0.61839652
56	0	-0.528108352	-0.300424256	0.157412417	-0.302060712	-0.622585879	-0.347263887	-0.445131375	-0.132600518	0.150273912	-0.254029047
