# Supplementary material for: Differentiation of Brain Abscess From Cystic Glioma Using Conventional MRI Based on Deep Transfer Learning Features and Hand-Crafted Radiomics Features
Source: Front Med (Lausanne). 2021 Nov 12;8:748144. doi: 10.3389/fmed.2021.748144 (PMC8636043; doi:10.3389/fmed.2021.748144)
Supplement: Supplementary file 2 [file Presentation_1.ZIP › Intermediate data/t1+t2/test_HCR_10.csv]

	label	original_ngtdm_StrengthT1	original_glcm_MaximumProbabilityT1	original_glszm_GrayLevelNonUniformityT1	original_glszm_SmallAreaEmphasisT2	original_firstorder_SkewnessT2	original_ngtdm_ContrastT2	original_glrlm_RunEntropyT2	original_glszm_SmallAreaHighGrayLevelEmphasisT2	original_gldm_DependenceNonUniformityNormalizedT2	original_firstorder_RangeT2
0	1	0.564324417	-0.803877422	-0.861511595	0.855775453	0.255210226	1.131960335	0.448868931	0.026454751	0.99947945	0.036297352
1	0	-0.545551461	1.897627648	-0.979491455	-0.654808741	1.232515229	-0.494558459	-0.888219352	-1.048893919	-0.18331001	-0.829661632
2	0	-0.403375662	-0.619754719	-0.838249866	-1.419408348	1.393431097	-0.052701589	-0.871639334	-1.18061198	0.193850167	-1.392017554
3	0	0.093321034	-0.851243262	-0.547820107	0.376795606	0.107173905	0.025488869	0.42539468	-0.252028497	0.509180239	0.488862117
4	1	-0.48157551	-0.345167654	-0.726447463	-1.163348007	0.831466974	-0.116338261	-0.273150981	-1.038014061	0.137584546	-1.104712636
5	1	-0.538469379	-0.389185199	1.179652574	0.159901188	-0.567123989	-0.354165401	0.334887691	0.046974953	-0.163946966	0.320636248
6	0	-0.314265054	2.628956069	-0.441488619	0.34852907	-0.400743485	-0.076976162	0.877471938	0.440732384	-0.375730189	0.469581437
7	1	-0.484452551	0.284963985	1.80677733	0.327927102	-1.600480922	-0.456652098	0.529993931	0.567614202	-0.842396474	0.607421019
8	0	-0.310071446	-0.471157277	-0.650907809	-0.166444767	0.189414914	0.145002784	0.029922033	-0.922695001	0.006525871	-0.77856524
9	0	2.030966018	0.468111203	-1.153216616	3.909921932	0.610241952	6.371422802	-3.797280427	-1.31028129	5.835012806	-2.359041365
10	0	-0.268765649	-0.869412198	-0.757409354	0.18501278	1.84077711	0.145937348	-0.247113671	-0.667334683	0.670418549	-0.215594939
11	1	-0.127135238	0.459868361	0.984259636	1.218854038	-1.901536978	-0.490590272	1.435768459	1.955653692	-1.016520294	1.741304611
12	0	0.100649605	-0.367289798	-0.970780324	-0.167683198	-0.775143976	-0.255612872	-1.2087774	-0.969866823	-0.086793773	-1.238560411
13	0	-0.475865131	-0.003851665	-1.083681978	-1.7413868	0.851571971	-0.518932639	-2.080481533	-1.308399232	-0.403212162	-1.882109798
14	0	0.838725556	-0.518695643	-0.306029682	0.23050278	0.102115346	0.265330379	0.241402584	-0.569090136	-0.011790177	-0.492409458
15	1	-0.552386038	2.326510398	1.352245444	0.411712832	-1.310279452	-0.587560957	0.680203094	0.861199421	-0.845809663	0.915782599
16	0	-0.139246619	-0.489382738	-0.740821545	-0.377987457	0.844166816	-0.156970476	-0.09683539	-0.831826794	-0.050113103	-0.691765204
17	1	-0.574503104	0.011829551	0.950102246	0.54306069	-1.111735805	-0.388266709	1.604431557	1.01611559	-0.825135726	1.364349158
18	0	-0.491838299	0.89826319	1.38093072	-0.540882388	-1.168133095	-0.813666418	-1.082268579	-0.420937857	-1.101320003	-0.405892639
19	0	-0.442122023	-0.97636096	0.534663389	-0.608118221	1.328183138	0.024884456	0.83570296	-0.35357241	0.131729266	0.151449709
20	1	-0.424688989	-0.183294124	2.54721778	0.820841114	-1.201529292	-0.57659541	0.704247389	1.005175601	-0.811274733	1.011852304
21	0	-0.166429537	-0.755198164	-0.361205314	-0.784824866	0.915528016	-0.051485481	0.511945574	-0.711341845	0.154490844	-0.322857826
22	0	-0.030445707	-0.672559806	-0.662878558	-0.8543234	1.104662928	-0.050723776	0.420231359	-0.640115737	0.000424228	-0.445949644
23	0	-0.564764051	1.781759409	-0.737896608	-1.372907504	0.110382407	-0.37147085	-0.141022019	-0.843835513	-0.224937783	-0.822298003
24	0	1.980664167	-0.871451339	-0.983540998	-1.830789605	0.288975085	-0.168065463	-1.845947301	-1.299662561	-0.174322366	-1.973623532
25	0	-0.416084741	-0.792887223	-0.628734918	-0.355670133	1.795601796	-0.018337444	0.69889177	-0.026392147	0.233637407	0.373544103
26	1	-0.409451734	-0.736612198	0.110441245	0.588424279	-1.888192087	-0.39453783	0.132608207	0.879239531	-0.605522692	0.714417573
27	1	-0.456023576	-0.788055678	-0.072767416	-0.403877818	1.522641462	-0.068669973	0.056427149	-0.437323515	0.293643959	-0.089021814
28	1	-0.427610243	-0.524313988	0.671862198	-0.496417652	1.064199065	0.024855545	0.400460541	-0.100186271	0.063648228	0.144092482
29	0	4.954514104	-0.622216885	-0.269817663	-0.869738097	-0.233280094	-0.698876502	-1.313872783	-1.073267774	-0.806063585	-1.136043582
30	1	0.014011576	-0.654269804	-0.593799623	0.765827356	-0.361211234	0.486916984	0.032769496	-0.39899649	0.299550361	-0.386329803
31	0	-0.570554891	1.772284811	0.144985164	1.014337323	-1.294538984	-0.188266053	0.848799914	2.744311131	-0.433530022	1.708268652
32	1	0.172077999	-0.222432384	-0.437088958	0.933734762	-0.6244488	0.488624445	0.157007925	1.061380965	0.20809097	0.582706908
33	1	-0.515754254	0.812029853	0.218427186	0.733106354	-0.630463369	0.251387046	1.791409074	1.343126724	-0.319165976	1.683545047
34	0	-0.56024964	0.935962253	-1.026801477	-0.691981405	1.503887542	-0.602846211	-0.433009685	-0.677406665	-0.500993563	-0.39882459
35	0	-0.46100495	-0.38740839	0.445155116	-0.835432218	0.965144475	-0.269397936	0.562911969	-0.69746613	-0.257021903	-0.277468126
36	1	0.009359387	-0.871940604	1.211065654	-1.297650046	0.601073603	-0.709895979	-1.418928347	-0.66171196	-0.567414526	-0.698370668
37	0	-0.372884828	-0.061178836	-0.959927695	-0.402374324	0.98522436	-0.155709387	-0.07642467	-0.615684497	0.414111495	-0.384000649
38	1	-0.520883788	0.482665089	1.408229758	0.646779624	-0.567142284	-0.36420329	0.782079182	0.388113536	-0.440861679	1.271904308
39	1	0.03053278	-0.20447044	1.577520635	1.224550988	-1.662583644	-0.243583937	1.216428921	3.254908717	-0.792439705	2.517985991
40	0	-0.403004191	-0.412072694	-0.946027212	1.87144269	0.391369145	2.075473769	0.734119843	0.903704832	2.04577614	0.654268575
41	1	-0.384105412	-0.286979684	-0.396117681	0.602432484	-0.604663807	0.272438697	0.405548579	0.884788565	0.209052552	0.591877222
42	1	-0.218663159	-0.777238485	-0.365106204	0.935292177	0.31680185	0.267744509	0.801683697	0.828494872	1.246881311	1.196222679
43	0	-0.046331786	-0.761891868	0.02333972	-0.299383556	0.023332231	-0.2378167	0.204021972	-0.710706678	-0.278535977	-0.446132318
44	0	0.452338503	-0.989837596	-0.754788111	-1.945927755	0.400085236	-0.721827198	-2.3610518	-1.345988693	-0.775839687	-2.043040975
45	1	-0.498463908	1.506140975	3.558602929	0.248405821	-1.939338813	-0.587868474	-0.333352067	1.433318052	-0.756348847	0.955435013
46	1	-0.538894573	2.686296513	-0.536308199	-0.184477115	-0.887890372	-0.421488644	0.036564939	-0.145858137	-0.713007794	-0.10876232
47	1	-0.472912799	1.894565057	-0.029715538	0.650750241	-0.728625576	-0.440429109	0.79661713	0.735922654	-0.651104595	0.692869422
48	0	-0.483895806	-0.427802709	0.007203484	-0.644056045	0.185582737	-0.488430048	0.42863505	0.100752765	-0.504261698	0.393942691
49	1	0.076111957	-0.482458541	-0.129999707	-0.182355188	-0.928275789	-0.468224154	-0.350750072	-0.020438621	-0.211491389	0.041064041
50	1	-0.434869004	1.791993651	-0.657756042	0.235025462	-0.140633391	0.178137834	1.000579529	0.616063	-0.251642998	0.599911531
51	0	0.382638963	-0.462286566	-1.058720826	0.079013433	-0.108633632	0.550717403	-1.343826047	-0.885158155	0.875976973	-1.169028949
52	1	-0.544578381	-0.842606091	0.870819953	-0.668408211	0.997462906	-0.612183607	0.046941013	0.412156484	-0.331770524	0.730175991
53	1	0.589859625	-0.626360028	0.029373466	0.567282134	-0.181054324	0.300928205	0.438335978	1.29123196	0.354144364	0.776840156
54	0	3.8335274	-0.606982131	-1.079698816	1.590239239	0.170923561	1.541752651	0.092319694	-0.073645516	1.752085983	-0.309013551
55	0	-0.516971507	-0.731127679	0.863246071	-1.022104288	1.001678358	-0.447483857	-0.317513356	-0.65883674	-0.088816869	-0.475121924
56	0	0.465521527	-0.178515545	0.870432279	-0.092711805	-1.113142248	-0.427594434	-0.264168938	0.100141947	-0.232848261	0.139610212
