# Supplementary material for: Differentiation of Brain Abscess From Cystic Glioma Using Conventional MRI Based on Deep Transfer Learning Features and Hand-Crafted Radiomics Features
Source: Front Med (Lausanne). 2021 Nov 12;8:748144. doi: 10.3389/fmed.2021.748144 (PMC8636043; doi:10.3389/fmed.2021.748144)
Supplement: Supplementary file 2 [file Presentation_1.ZIP › Intermediate data/t1+t2/train_DLR_10.csv]

	label	original_glcm_MaximumProbabilityT1	370T1	11T1	345T1	449T1	208T1	original_glszm_SmallAreaEmphasisT2	186T2	55T2	86T2
0	1	0.210917563	-0.284288998	-0.320312485	-0.111775334	-0.433735291	-0.745803162	0.916531828	0.271936359	-0.595492753	-0.292750482
1	1	-0.781174797	0.445460177	1.755575871	-0.486940507	0.22855368	-0.721239446	-0.659420435	0.444786977	-0.096295463	-0.315763725
2	0	-0.05113545	-0.284288998	-0.320312485	-0.353405878	-0.464818723	-0.403015094	-1.237643407	-0.303317685	-0.17278073	-0.360394647
3	0	1.0087495	-0.284288998	-0.320312485	0.126391553	-0.464818723	-0.752194282	-0.943356536	-0.356825013	-0.110182178	-0.762855815
4	0	-0.465779493	-0.284288998	-0.320312485	-0.393575186	-0.464818723	-0.532596077	-0.30027876	-0.180334517	0.079187414	-0.163193489
5	0	-0.502555068	-0.281214119	-0.320312485	-0.396054415	-0.464818723	-0.422634064	-0.242776984	-0.356825013	-0.703464499	0.246770677
6	1	-0.310832406	-0.284288998	-0.320312485	-0.545201947	-0.464818723	-0.534409198	0.359371064	-0.258464821	-0.721783345	-0.527059555
7	0	-0.78013272	-0.284288998	-0.320312485	-0.311111571	-0.464818723	-0.439766081	-0.703987339	-0.356825013	-0.386452759	-0.488638129
8	1	-0.43280135	-0.284288998	-0.320312485	0.089285645	-0.464818723	1.016201666	0.826911938	3.910810984	-0.096794908	1.991634894
9	1	0.120779552	-0.284288998	2.246726193	-0.099070483	-0.282917037	-0.135743504	1.450086105	-0.239805876	-0.63492701	-0.551392489
10	1	0.806870546	0.144131164	-0.320312485	-0.284655501	1.315896413	-0.603920159	-0.719095763	-0.356825013	-0.582480722	-0.683204108
11	0	-0.553452439	-0.284288998	-0.320312485	-0.288626286	0.181524948	-0.500741719	-1.242452296	-0.356825013	-0.605764809	-0.335311397
12	1	1.214411373	-0.284288998	-0.320312485	-0.065161423	-0.457302014	-0.346988419	0.592171165	-0.082985872	0.091906825	-0.162880849
13	0	-0.886543917	-0.284288998	-0.320312485	-0.543216237	-0.464818723	-0.579229144	0.754060783	-0.356825013	-0.799132828	-0.642285858
14	0	-0.456982159	-0.284288998	-0.320312485	-0.545201947	-0.120910805	-0.666609332	-1.549123716	-0.356825013	-0.781605341	-0.120139827
15	0	-0.307479813	-0.219952179	-0.320312485	-0.262291884	-0.246157104	-0.040429448	-0.515064239	-0.356825013	-0.09814695	0.004534568
16	0	-0.59797908	0.088036385	5.916750655	7.059133446	1.900471118	2.49446768	0.673964712	-0.356825013	2.315317066	0.913477419
17	1	-0.828926884	0.083885464	-0.320312485	-0.123381069	1.231813001	0.60661748	0.982749437	-0.084079252	0.594295862	-0.769573998
18	1	2.068971548	-0.284288998	-0.320312485	0.909471587	1.639617006	0.241524599	0.617230785	-0.356825013	1.615991926	1.37601312
19	1	-1.019004807	-0.284288998	-0.320312485	-0.36108864	-0.464818723	0.714458193	0.464637316	-0.19720128	-0.33039837	-0.451766573
20	1	0.890284598	-0.036422613	-0.320312485	0.318752452	-0.43802875	0.726500634	0.19919292	4.607999619	0.869551395	2.699733466
21	0	-0.629229258	-0.284288998	-0.320312485	-0.428571999	-0.464818723	-0.32019207	-0.798021737	0.544671301	-0.612609684	-0.252639351
22	0	0.870792165	-0.284288998	-0.320312485	0.95094866	0.281913045	-0.708404049	0.966485853	4.240249777	1.274352136	2.248463476
23	0	-0.984186203	0.135318287	-0.320312485	0.003987809	-0.464818723	-0.144103954	-0.168465192	-0.356825013	-0.147747984	-0.027249585
24	0	-1.057966956	-0.284288998	-0.320312485	-0.452011307	-0.417866301	-0.85608494	-0.2421041	-0.251145413	-0.774284529	-0.303551805
25	1	3.439486398	-0.284288998	2.313654943	-0.545201947	-0.190621234	-0.689371634	-0.12733935	-0.356825013	-0.00583111	-0.198673993
26	1	-0.578399264	0.22137388	1.828374121	0.017883649	0.270785138	-0.58558722	-1.124981212	0.781273924	-0.549264665	-0.238175265
27	0	1.044719188	-0.284288998	-0.320312485	2.274783198	-0.464818723	2.975927842	-0.800320231	-0.356825013	1.54959842	0.3585923
28	1	-0.14758259	0.90784345	-0.320312485	-0.041899353	-0.211471344	-0.268559653	-0.558159253	-0.356825013	-0.039465025	-0.141737205
29	0	1.282360696	0.579839772	0.013047527	0.309573197	-0.464818723	-0.051918911	-0.675901755	0.094525024	0.152020125	0.960322811
30	1	1.28800292	-0.284288998	-0.320312485	-0.477437675	-0.464818723	-0.784328572	-0.129758427	0.031526679	-0.447671302	-0.275654182
31	0	-0.827771573	-0.284288998	-0.320312485	1.055875247	1.979344199	1.829309136	1.688473069	-0.353132585	0.289848616	0.937538954
32	0	-1.14489699	-0.284288998	-0.320312485	0.073050259	-0.036059711	-0.54812756	-0.970861163	-0.356825013	-0.723146982	-0.628482973
33	1	0.074848941	0.060729033	-0.320312485	0.113704137	0.427762789	1.528808496	1.118758597	0.060516764	-0.598765141	-0.591360163
34	0	-0.838328501	-0.284288998	-0.320312485	-0.211920563	0.485702879	-0.527047586	-1.038455697	-0.356825013	-0.379294441	-0.552736083
35	1	-0.250851603	-0.284288998	0.398338432	-0.377898045	-0.464818723	-0.361788838	-0.73782997	-0.356825013	-0.170791359	-0.61179322
36	1	-0.477886874	1.056041503	-0.320312485	0.102090782	-0.198959262	-0.266586478	0.116116284	0.691803993	0.161180739	-0.461237144
37	1	0.339644594	-0.284288998	-0.320312485	0.077921753	-0.464818723	1.223509549	1.543417886	-0.356825013	0.002852175	-0.532431161
38	1	-0.488585918	0.438760158	-0.320312485	-0.370841107	1.172104737	-0.526598874	1.088537807	-0.233216212	-0.649635013	-0.428321426
39	1	-0.139552012	-0.284288998	-0.320312485	-0.415173738	-0.464818723	-0.079292899	-1.158936055	-0.356825013	-0.463758923	-0.227341167
40	0	-0.649313576	-0.284288998	0.7420915	-0.251130179	-0.464818723	-0.342212523	1.152946545	-0.356825013	-0.591469051	-0.020129852
41	1	-0.87898734	-0.284288998	-0.320312485	-0.545201947	0.099192761	-0.589385967	-0.550642642	-0.356825013	-0.556456939	-0.553471696
42	1	0.197882925	-0.038827036	1.512195215	-0.111438357	0.28349931	-0.519016963	2.025558544	-0.356825013	-0.514629046	-0.703775394
43	0	-0.514255931	-0.284288998	-0.320312485	2.732371951	-0.417020363	0.225463593	0.521840494	-0.356825013	-0.144699497	4.490362434
44	0	-0.200355924	-0.284288998	-0.320312485	-0.451802589	-0.444494321	-0.47296553	-1.042353872	-0.356825013	-0.646369519	-0.25166703
45	0	-0.432688432	-0.284288998	-0.320312485	0.893186455	-0.170484868	0.481938911	1.908635091	-0.005173428	-0.071306839	2.087663462
46	0	-0.457410936	-0.284288998	-0.320312485	2.49336736	2.185687209	0.462861351	-0.46174265	-0.356825013	4.116797267	2.200876272
47	0	-0.456851983	-0.284288998	-0.320312485	0.216197417	1.365183558	-0.250281758	-0.114661882	-0.356825013	-0.591552506	0.166331774
48	1	0.11245178	0.081543506	0.282088936	-0.352126325	-0.017740131	-0.442599528	0.630491939	0.188076361	-0.352205916	-0.319226933
49	0	-0.845082961	-0.007353711	-0.320312485	-0.005582834	-0.464818723	-0.048197801	-0.11957567	-0.356825013	-0.619222274	-0.366912384
50	0	-0.48494219	-0.284288998	-0.320312485	-0.465841808	-0.464818723	-0.776330642	1.070479749	-0.356825013	-0.594745478	-0.53769619
51	1	-0.641076005	-0.262939918	-0.320312485	-0.319778182	-0.447674434	-0.69217558	0.125679388	-0.356825013	-0.333832821	-0.687799317
52	1	4.468698932	-0.211481894	-0.320312485	-0.540440105	-0.464818723	-0.708239698	1.081957179	-0.175349545	-0.566654161	-0.226349747
53	0	0.955804147	-0.276687372	-0.320312485	-0.047866487	-0.464818723	-0.811771626	0.462592821	-0.013467032	0.07082998	-0.148881461
54	1	-0.1180583	-0.284288998	-0.320312485	-0.45908962	-0.464818723	-0.523061514	-0.898543101	-0.356825013	-0.605669627	-0.574748299
55	0	-0.15009774	-0.284288998	-0.320312485	-0.545201947	-0.464818723	-0.727632615	-0.978074973	-0.356825013	-0.775108378	-0.607416947
56	0	0.504955318	-0.267798594	1.030525325	0.040506697	-0.464818723	-0.445283444	-0.489873841	-0.323598579	-0.758098614	-0.341104176
57	0	-0.587005737	-0.284288998	-0.320312485	-0.502945488	-0.464818723	-0.388814564	-0.290793167	-0.258548675	-0.416390299	-0.343672622
58	0	-0.747115975	-0.284288998	-0.320312485	1.912657137	3.590799693	0.912517119	0.41236031	-0.356825013	1.837126898	-0.192111122
59	0	0.826249639	-0.284288998	-0.320312485	-0.453874916	-0.464818723	-0.365040151	0.469205857	0.141817342	-0.097122264	-0.21549717
60	0	-0.46589625	-0.284288998	-0.320312485	-0.449243879	-0.464818723	-0.348889018	0.706655239	-0.356825013	-0.682440732	0.070275158
61	0	-0.800144272	-0.284288998	-0.320312485	-0.214513078	-0.464818723	0.988381216	-0.91815683	-0.356825013	-0.341649527	-0.693821558
62	0	0.5947482	-0.284288998	-0.320312485	-0.39514578	-0.413911488	-0.697072451	-0.785356166	-0.356825013	-0.687397435	-0.540063746
63	1	0.001992345	-0.284288998	-0.320312485	-0.49523874	-0.412422803	-0.792412031	2.137277062	-0.125383593	-0.539478142	-0.618535471
64	0	-0.620529661	-0.284288998	-0.320312485	-0.505771254	-0.464818723	-0.778715428	1.678632972	-0.356825013	-0.646815775	-0.488479911
65	1	-0.478451921	-0.284288998	0.775106493	-0.142993726	-0.331205866	0.07189782	0.345821298	-0.205661572	0.34392951	-0.521540443
66	1	1.273831779	-0.284288998	-0.320312485	-0.545201947	-0.419485018	-0.587537321	1.444177511	-0.356825013	-0.096510617	-0.130675078
67	0	-0.474720528	-0.257605775	-0.320312485	-0.246212017	-0.464818723	-0.057776423	-0.916547997	0.162698349	1.307239472	-0.769573998
68	1	1.47412048	-0.284288998	-0.320312485	-0.545201947	-0.032618928	-0.89324712	-0.815475686	-0.018708586	-0.056103123	-0.156992342
69	0	-0.954172414	-0.028420425	-0.320312485	-0.385305251	-0.464818723	-0.200869445	-1.153659791	-0.356825013	-0.723834807	-0.633467373
70	0	-0.776253471	-0.284288998	-0.320312485	-0.147707659	-0.464818723	1.676498123	-1.476200972	-0.356825013	0.62886644	0.619353087
71	1	-1.082733944	-0.284288998	-0.320312485	-0.203693592	-0.464818723	0.1905138	-0.718462025	-0.356825013	0.876286924	-0.421539204
72	0	-0.431408898	-0.239920845	-0.320312485	-0.545201947	-0.383037182	-0.414737428	-0.751381299	-0.356825013	-0.424849349	0.012689227
73	1	-0.127953078	10.46125792	-0.320312485	5.538747054	-0.464818723	3.221331241	0.257744489	6.91619652	4.744657672	5.062851284
74	0	-0.519313737	-0.284288998	-0.320312485	-0.080491863	-0.464818723	-0.189822508	-2.017678623	-0.356825013	-0.257820313	-0.010660249
75	0	-0.285009712	0.257602518	-0.320312485	-0.349657307	-0.464818723	-0.443241509	-1.140422883	-0.356825013	0.591322473	0.141442346
76	1	0.134390542	1.288339294	1.118836863	-0.258545995	-0.199888525	0.036195916	-0.25894378	-0.356825013	0.554376728	-0.178662708
77	1	-0.852675006	-0.23710975	-0.320312485	-0.264521909	0.237117418	-0.183659911	-0.600835833	-0.314283271	-0.2345278	-0.093325672
78	1	-0.437248358	0.513394009	-0.320312485	3.002855798	6.874543939	1.640675244	1.056822688	3.158713513	2.715166467	3.797542052
79	0	-0.85467632	-0.284288998	-0.320312485	-0.280449336	-0.464818723	-0.518968164	-1.189600461	-0.174357901	-0.053190681	-0.325989087
80	1	4.064868541	-0.284288998	-0.320312485	-0.522521465	-0.409250043	-0.743295716	1.326338325	-0.356825013	-0.706354726	-0.58634602
81	0	1.845507027	-0.190995769	-0.320312485	-0.297005224	-0.464818723	-0.616016881	-1.298821662	-0.356825013	-0.467587944	-0.35367964
82	0	-0.140085113	0.827441297	-0.320312485	0.430589284	-0.464818723	2.575665068	-0.031842909	-0.356825013	1.63482235	1.146116932
83	0	0.863474278	-0.284288998	-0.320312485	-0.434897174	-0.234758812	-0.729333388	-0.934139722	-0.356825013	-0.533914347	-0.519634156
84	0	1.000356112	-0.284288998	-0.320312485	-0.391849911	-0.464818723	-0.7295078	0.851346904	0.285557974	-0.284243654	0.635308622
85	1	0.170878116	0.217716171	-0.320312485	-0.51479734	1.509384053	-0.631059368	1.305537739	-0.356825013	-0.352936951	-0.199953412
86	1	1.445633406	-0.278194685	-0.320312485	-0.545201947	-0.464818723	-0.59153739	1.449125061	-0.356825013	-0.318927658	-0.568597128
87	0	-0.20219797	-0.284288998	-0.320312485	-0.545201947	-0.464818723	0.983553508	0.408810074	-0.356825013	-0.257509504	-0.122781301
88	1	-0.047396486	0.188458889	-0.320312485	0.031992496	0.453062705	0.552011364	0.379452863	-0.356825013	-0.229786267	-0.539266651
89	0	0.124275669	-0.284288998	-0.320312485	-0.220508103	-0.464818723	-0.624422555	-0.991102291	0.189469095	-0.403604732	-0.507213597
90	0	-1.030031192	-0.284288998	-0.320312485	-0.430474991	-0.464818723	-0.561578671	-1.433821913	-0.356825013	-0.760959195	-0.109708441
91	1	-0.767555001	0.793132584	-0.320312485	-0.381201429	-0.464818723	-0.165688628	1.299863831	-0.356825013	-0.360277108	-0.318043397
92	0	-1.050159783	-0.284288998	-0.320312485	-0.343196335	0.549853706	0.180474497	-2.386210092	-0.356825013	-0.52689057	-0.264644703
93	1	-0.554135228	-0.284288998	-0.320312485	-0.507948408	-0.464818723	-0.260989028	-0.021541706	0.687990276	-0.431608584	-0.168639845
94	0	1.789465453	-0.284288998	-0.298779311	-0.485113003	-0.132398147	-0.390472854	-1.247808449	-0.356825013	-0.425652001	0.544324435
95	0	-0.721750939	-0.284288998	-0.320312485	0.166525288	-0.464818723	1.890118334	-0.671925705	-0.356825013	0.739880614	0.446571972
96	1	-0.763565441	-0.284288998	0.448709203	0.09496814	1.258712181	0.159630526	0.083915814	0.265755898	0.142944525	-0.219759409
97	0	-0.782935905	-0.284288998	-0.320312485	-0.393152021	-0.464818723	-0.129324581	-1.479038655	-0.356825013	-0.777565392	-0.663768504
98	0	-0.241113417	-0.284288998	-0.320312485	-0.379916388	-0.464818723	0.439267998	-1.388573909	0.07559973	-0.144953426	-0.091668876
99	0	-0.265686162	-0.284288998	-0.320312485	-0.53847012	-0.464818723	-0.745807238	0.074240655	-0.356825013	-0.557637225	-0.584717292
100	0	-0.866910566	-0.284288998	-0.320312485	0.402050493	-0.464818723	1.118852553	1.57993948	-0.310376833	0.526145577	0.040461833
101	1	-0.026916674	1.00749572	5.880073255	0.09599733	-0.226489292	-0.525730811	-0.224889891	-0.046321973	-0.217679339	-0.354436251
102	1	-1.103500277	0.903991943	-0.320312485	-0.118493695	0.336695148	-0.514390356	1.029650735	-0.356825013	-0.391274042	-0.529594995
103	1	-0.379178069	-0.284288998	-0.320312485	-0.498546227	-0.358856853	-0.51700507	-0.568227454	-0.083396109	-0.196967399	-0.628411574
104	1	-0.968678223	1.882124483	-0.320312485	-0.075792866	0.298560416	0.342791918	0.398092661	-0.124141245	-0.071840157	-0.739868252
105	1	0.674974175	-0.050531384	-0.320312485	-0.231378219	-0.099781821	0.708131888	-1.376686052	0.351595123	-0.390819137	-0.440269791
106	1	-0.614941395	-0.144329204	3.218289052	-0.313903606	-0.464818723	-0.209946741	-0.084788076	0.099534615	-0.402583528	-0.273742355
107	1	-0.218562836	-0.284288998	-0.320312485	-0.170367103	4.728171799	5.815665325	1.596670283	1.796416632	3.331149138	3.730674875
108	0	-1.013047533	-0.284288998	-0.100113477	-0.464622015	-0.464818723	-0.243017946	0.185894827	-0.356825013	-0.782627252	-0.518552315
109	0	-0.039684056	-0.284288998	-0.320312485	0.097174297	1.496461691	-0.895698231	-1.166519913	-0.356825013	-0.656292338	-0.351718031
110	0	-0.55598939	-0.284288998	-0.320312485	-0.428749266	-0.464818723	-0.697553715	1.33179323	-0.27880242	-0.809745304	-0.529353425
111	0	-0.58250301	-0.243343182	-0.320312485	-0.331503239	-0.464818723	-0.403092812	-0.433973344	0.144483222	-0.569080889	-0.518514911
112	0	-0.515481895	-0.284288998	-0.320312485	-0.064321281	-0.081028428	-0.485318598	-0.612410799	-0.356825013	-0.047030309	0.143951287
113	0	-0.590975785	-0.039384736	-0.320312485	0.108034323	-0.380059155	-0.133283141	0.534631736	-0.356825013	-0.334549984	-0.621034475
114	1	-0.580498844	0.247885521	-0.320312485	-0.148092249	0.695383723	0.768821558	0.808685277	-0.356825013	0.005834088	-0.184065248
115	1	0.585032555	-0.284288998	1.543437611	-0.112691345	-0.464818723	-0.853045406	0.196494194	-0.356825013	0.095870861	-0.533091616
116	1	1.999839652	0.520013985	-0.320312485	0.030594535	0.365711428	-0.257651243	1.602885691	0.809192459	0.536433886	0.299558
117	0	0.931461957	-0.020697329	-0.320312485	-0.489196719	-0.464818723	-0.114876641	0.807874044	-0.356481824	-0.754491411	-0.760965222
118	1	2.171227189	-0.24267675	-0.320312485	-0.374410719	-0.393808231	-0.544465973	-1.382821621	-0.356825013	-0.44432741	-0.591420947
119	0	-0.255108172	0.70810267	-0.320312485	0.047366524	-0.363330442	-0.149470903	1.249560686	1.190502752	-0.245120958	0.453013583
120	1	0.268656002	-0.284288998	-0.320312485	-0.05937401	-0.464818723	0.423730811	0.074955117	-0.356825013	0.198265316	-0.337662391
121	1	0.580298639	0.596448275	-0.320312485	-0.166801179	-0.135265295	0.273329234	1.332706931	-0.14422998	-0.36294303	-0.108142222
122	0	-0.655986535	-0.284288998	-0.320312485	0.359467233	-0.464818723	1.893571792	0.06508461	-0.197799819	2.989834029	1.081890958
123	1	2.63423697	0.7816452	0.086879492	-0.256799231	-0.464818723	3.065287831	1.098946428	-0.343146167	-0.361598899	-0.560437608
124	0	-0.347021415	-0.284288998	-0.320312485	-0.428786965	-0.464818723	-0.537451939	-0.285701137	-0.356825013	-0.551405375	-0.473590391
125	0	0.11878169	-0.284288998	0.017768455	-0.211549019	-0.464818723	-0.73796142	0.44119061	-0.222086806	-0.646650746	-0.418248704
126	1	0.033054127	-0.113241298	-0.188679552	-0.412627449	-0.464818723	-0.33099007	1.284310245	-0.356825013	-0.516740312	-0.462448186
127	0	0.647704788	-0.284288998	-0.320312485	0.8860554	0.581701548	0.499558679	-0.785832329	-0.356825013	4.016807339	1.44102662
128	1	0.336573239	0.96360852	3.812135721	-0.373409862	1.106063436	-0.363256148	-0.320676421	-0.231389883	0.687550817	0.065819252
129	0	0.269657222	-0.253662387	-0.079596645	-0.343908697	-0.047758105	-0.742308807	-2.270633606	-0.356825013	0.187550262	-0.424911255
130	1	-0.015876446	-0.284288998	-0.320312485	-0.457645762	0.203920986	-0.427241392	1.085730638	-0.315911567	-0.323493871	-0.463901766
