# Supplementary material for: Differentiation of Brain Abscess From Cystic Glioma Using Conventional MRI Based on Deep Transfer Learning Features and Hand-Crafted Radiomics Features
Source: Front Med (Lausanne). 2021 Nov 12;8:748144. doi: 10.3389/fmed.2021.748144 (PMC8636043; doi:10.3389/fmed.2021.748144)
Supplement: Supplementary file 2 [file Presentation_1.ZIP › Intermediate data/t1+t2/train_DTL_10.csv]

	label	370T1	11T1	66T1	345T1	108T1	500T2	295T2	8T2	106T2	86T2
0	1	-0.284288998	-0.320312485	-0.562357776	-0.111775334	-0.102879669	-0.41281979	-0.249721106	0.137833227	-0.222010424	-0.292750482
1	1	0.445460177	1.755575871	-0.117642	-0.486940507	0.241827249	-0.449135182	0.002220396	0.099539525	0.074248618	-0.315763725
2	0	-0.284288998	-0.320312485	-0.552494692	-0.353405878	0.083376386	-0.391758784	-0.499713062	-0.353795277	-0.222909371	-0.360394647
3	0	-0.284288998	-0.320312485	-0.369895682	0.126391553	-0.35239564	-0.188478616	-0.148486578	-0.353795277	-0.097122888	-0.762855815
4	0	-0.284288998	-0.320312485	-0.213892429	-0.393575186	-0.412488505	-0.449135182	-0.499713062	-0.162858611	-0.267678748	-0.163193489
5	0	-0.281214119	-0.320312485	-0.260543198	-0.396054415	-0.501575845	-0.11280532	-0.313735751	-0.353795277	-0.340239059	0.246770677
6	1	-0.284288998	-0.320312485	-0.602375701	-0.545201947	-0.384864893	-0.449135182	-0.499713062	-0.353795277	-0.602718418	-0.527059555
7	0	-0.284288998	-0.320312485	-0.602375701	-0.311111571	-0.129504327	-0.449135182	-0.211490683	-0.168273714	-0.485060291	-0.488638129
8	1	-0.284288998	-0.320312485	0.665257164	0.089285645	-0.313019048	-0.283364445	3.518836341	-0.353795277	0.368453057	1.991634894
9	1	-0.284288998	2.246726193	-0.055956071	-0.099070483	0.078921118	-0.449135182	-0.442463521	-0.029212729	-0.61033009	-0.551392489
10	1	0.144131164	-0.320312485	-0.305497432	-0.284655501	-0.006579402	-0.449135182	-0.311153622	0.056029803	-0.614037237	-0.683204108
11	0	-0.284288998	-0.320312485	-0.245605461	-0.288626286	-0.501575845	-0.449135182	0.82440718	0.382191334	-0.481121136	-0.335311397
12	1	-0.284288998	-0.320312485	0.318887022	-0.065161423	-0.501575845	-0.288531823	1.293690833	-0.33883343	-0.410098024	-0.162880849
13	0	-0.284288998	-0.320312485	-0.588346021	-0.543216237	-0.501575845	0.160606067	-0.499713062	-0.353795277	-0.661924207	-0.642285858
14	0	-0.284288998	-0.320312485	-0.004686544	-0.545201947	-0.501575845	0.151801542	-0.428158936	-0.353795277	-0.17730459	-0.120139827
15	0	-0.219952179	-0.320312485	0.203408217	-0.262291884	-0.323626316	0.829402747	0.03977334	-0.353795277	-0.208472683	0.004534568
16	0	0.088036385	5.916750655	0.697113515	7.059133446	1.583712193	-0.449135182	-0.499713062	2.098383961	5.112833545	0.913477419
17	1	0.083885464	-0.320312485	3.029573803	-0.123381069	-0.28535127	-0.449135182	0.012237414	1.007207392	0.188084088	-0.769573998
18	1	-0.284288998	-0.320312485	3.236253801	0.909471587	0.903069985	-0.449135182	2.660613304	-0.353795277	0.398469792	1.37601312
19	1	-0.284288998	-0.320312485	0.129015976	-0.36108864	-0.299018759	-0.436116392	-0.499713062	-0.353795277	-0.645385549	-0.451766573
20	1	-0.036422613	-0.320312485	1.169545759	0.318752452	1.393300177	0.196724696	0.182578191	-0.353795277	1.437723881	2.699733466
21	0	-0.284288998	-0.320312485	-0.407717719	-0.428571999	-0.501575845	-0.144925232	-0.321436185	-0.353795277	-0.299613419	-0.252639351
22	0	-0.284288998	-0.320312485	0.254689773	0.95094866	1.960914787	-0.346080851	-0.499713062	-0.353795277	-0.661924207	2.248463476
23	0	0.135318287	-0.320312485	0.024344452	0.003987809	-0.225569053	-0.280166798	0.063832902	0.101130255	-0.054636826	-0.027249585
24	0	-0.284288998	-0.320312485	-0.426103808	-0.452011307	-0.501575845	-0.043861671	-0.40665904	-0.353795277	-0.608420265	-0.303551805
25	1	-0.284288998	2.313654943	0.085251826	-0.545201947	-0.501575845	-0.218469551	1.178021986	-0.181887951	-0.272651144	-0.198673993
26	1	0.22137388	1.828374121	0.292851194	0.017883649	-0.086593839	0.08420715	0.216923525	-0.218744139	0.042975823	-0.238175265
27	0	-0.284288998	-0.320312485	-0.602375701	2.274783198	0.780853434	-0.286178423	-0.499713062	-0.353795277	2.222713566	0.3585923
28	1	0.90784345	-0.320312485	-0.188979824	-0.041899353	-0.1089331	-0.288846646	-0.357993964	0.193673417	-0.5280688	-0.141737205
29	0	0.579839772	0.013047527	0.686024883	0.309573197	0.441968104	0.062929778	0.152517104	-0.353795277	-0.513387371	0.960322811
30	1	-0.284288998	-0.320312485	-0.468745761	-0.477437675	-0.32498162	-0.436182104	-0.499713062	-0.353795277	-0.643738155	-0.275654182
31	0	-0.284288998	-0.320312485	-0.602375701	1.055875247	2.710473633	-0.449135182	-0.499713062	-0.353795277	5.802077357	0.937538954
32	0	-0.284288998	-0.320312485	-0.602375701	0.073050259	-0.501575845	-0.343860103	-0.499713062	-0.353795277	-0.432507083	-0.628482973
33	1	0.060729033	-0.320312485	-0.278166274	0.113704137	0.029307036	-0.449135182	-0.069560205	-0.19018182	-0.529858292	-0.591360163
34	0	-0.284288998	-0.320312485	-0.170616892	-0.211920563	-0.420600051	-0.372611154	-0.293278254	-0.353795277	-0.31945847	-0.552736083
35	1	-0.284288998	0.398338432	-0.467713964	-0.377898045	-0.203380851	0.044092868	-0.499713062	1.013414988	-0.24537569	-0.61179322
36	1	1.056041503	-0.320312485	-0.50126705	0.102090782	-0.018104733	-0.27249092	-0.499713062	1.616193542	-0.423276473	-0.461237144
37	1	-0.284288998	-0.320312485	-0.602375701	0.077921753	0.86471181	-0.306244751	-0.006526875	-0.096153673	-0.372907983	-0.532431161
38	1	0.438760158	-0.320312485	-0.602375701	-0.370841107	0.117003945	-0.219810705	-0.36406922	-0.353795277	-0.554929247	-0.428321426
39	1	-0.284288998	-0.320312485	-0.495519115	-0.415173738	-0.097739598	-0.449135182	-0.499713062	-0.353795277	-0.362348623	-0.227341167
40	0	-0.284288998	0.7420915	-0.602375701	-0.251130179	-0.362977327	-0.449135182	-0.295511292	-0.353795277	-0.661924207	-0.020129852
41	1	-0.284288998	-0.320312485	0.112574675	-0.545201947	-0.501575845	-0.449135182	0.255112495	-0.053169787	-0.27130841	-0.553471696
42	1	-0.038827036	1.512195215	-0.277345022	-0.111438357	0.335392236	-0.271036052	-0.20994324	1.87574466	-0.658001109	-0.703775394
43	0	-0.284288998	-0.320312485	1.009505753	2.732371951	0.030180307	2.067047267	0.093471882	-0.353795277	1.181896238	4.490362434
44	0	-0.284288998	-0.320312485	-0.557643412	-0.451802589	-0.383140472	-0.242264799	-0.419722605	-0.353795277	-0.527940714	-0.25166703
45	0	-0.284288998	-0.320312485	1.282435501	0.893186455	0.608369566	2.605620335	-0.499713062	-0.353795277	-0.138672008	2.087663462
46	0	-0.284288998	-0.320312485	1.951394821	2.49336736	-0.298742351	1.695731064	-0.472726017	-0.353795277	4.276640411	2.200876272
47	0	-0.284288998	-0.320312485	0.639411317	0.216197417	-0.501575845	-0.32514314	-0.182763213	-0.183054906	-0.5391703	0.166331774
48	1	0.081543506	0.282088936	0.374170597	-0.352126325	-0.483724913	-0.216191802	0.31720188	-0.353795277	-0.025638215	-0.319226933
49	0	-0.007353711	-0.320312485	0.045786556	-0.005582834	-0.438944735	-0.449135182	0.028180621	-0.353795277	-0.328519119	-0.366912384
50	0	-0.284288998	-0.320312485	-0.602375701	-0.465841808	-0.36090272	-0.42310908	-0.499713062	-0.353795277	-0.46915053	-0.53769619
51	1	-0.262939918	-0.320312485	-0.571599174	-0.319778182	-0.193068598	-0.411366504	0.384598937	0.127798859	-0.632486287	-0.687799317
52	1	-0.211481894	-0.320312485	-0.476059732	-0.540440105	-0.361439319	-0.449135182	0.670330522	-0.353795277	-0.498115101	-0.226349747
53	0	-0.276687372	-0.320312485	-0.350223841	-0.047866487	0.024652058	-0.449135182	-0.499713062	0.169471723	0.277294294	-0.148881461
54	1	-0.284288998	-0.320312485	-0.602375701	-0.45908962	-0.429838916	-0.048345348	-0.210694856	-0.178767155	-0.652791687	-0.574748299
55	0	-0.284288998	-0.320312485	-0.581403787	-0.545201947	-0.472425322	-0.381421624	-0.499713062	-0.013607049	-0.587703686	-0.607416947
56	0	-0.267798594	1.030525325	-0.508872553	0.040506697	-0.067955848	-0.449135182	0.371317419	0.061072295	0.670643761	-0.341104176
57	0	-0.284288998	-0.320312485	-0.571784809	-0.502945488	-0.455246247	-0.326409814	-0.485738574	-0.353795277	-0.305331798	-0.343672622
58	0	-0.284288998	-0.320312485	-0.130394728	1.912657137	-0.046115302	5.444785391	2.326102705	-0.353795277	1.243387649	-0.192111122
59	0	-0.284288998	-0.320312485	-0.132882925	-0.453874916	-0.179386103	-0.04350279	-0.027717716	0.208218548	-0.342649164	-0.21549717
60	0	-0.284288998	-0.320312485	-0.602375701	-0.449243879	-0.4138277	1.195919958	-0.258666018	-0.353795277	-0.514455846	0.070275158
61	0	-0.284288998	-0.320312485	0.005178139	-0.214513078	-0.501575845	-0.449135182	-0.499713062	-0.353795277	0.332241862	-0.693821558
62	0	-0.284288998	-0.320312485	-0.602375701	-0.39514578	-0.339046508	-0.359242642	-0.311573827	-0.353795277	-0.292437636	-0.540063746
63	1	-0.284288998	-0.320312485	-0.597518266	-0.49523874	-0.449230132	-0.404107213	0.015568216	-0.353795277	-0.579448064	-0.618535471
64	0	-0.284288998	-0.320312485	-0.338209735	-0.505771254	-0.501575845	0.169968185	-0.474380841	-0.353795277	-0.606961339	-0.488479911
65	1	-0.284288998	0.775106493	-0.07984976	-0.142993726	0.016673651	-0.449135182	-0.169543789	-0.353795277	-0.228641568	-0.521540443
66	1	-0.284288998	-0.320312485	0.36967228	-0.545201947	-0.464743663	-0.36932721	-0.460290986	-0.353795277	-0.477737335	-0.130675078
67	0	-0.257605775	-0.320312485	-0.447858993	-0.246212017	-0.124216137	-0.426764545	-0.225515966	0.751322057	-0.112409485	-0.769573998
68	1	-0.284288998	-0.320312485	1.068550604	-0.545201947	-0.09804297	-0.449135182	0.124412326	0.104005376	-0.539996615	-0.156992342
69	0	-0.028420425	-0.320312485	-0.451090245	-0.385305251	-0.430905227	0.682359958	-0.499713062	-0.223951906	0.185660493	-0.633467373
70	0	-0.284288998	-0.320312485	-0.472622828	-0.147707659	-0.358451774	6.006430643	-0.499713062	-0.353795277	0.917557212	0.619353087
71	1	-0.284288998	-0.320312485	-0.602375701	-0.203693592	1.068736522	-0.124781621	0.149235717	-0.157829189	-0.661924207	-0.421539204
72	0	-0.239920845	-0.320312485	-0.439696528	-0.545201947	-0.220090537	-0.449135182	-0.248273223	-0.353795277	-0.144791613	0.012689227
73	1	10.46125792	-0.320312485	4.45867625	5.538747054	1.02633223	-0.17006929	7.176681372	9.328706436	0.326386578	5.062851284
74	0	-0.284288998	-0.320312485	-0.602375701	-0.080491863	-0.501575845	3.113184572	0.01120913	-0.353795277	1.362181219	-0.010660249
75	0	0.257602518	-0.320312485	-0.106853843	-0.349657307	-0.094348274	-0.449135182	-0.499713062	-0.353795277	-0.135746993	0.141442346
76	1	1.288339294	1.118836863	0.059255358	-0.258545995	-0.194413512	0.157162401	-0.265179675	1.208229419	-0.541949448	-0.178662708
77	1	-0.23710975	-0.320312485	0.191059404	-0.264521909	-0.501575845	0.053559224	-0.127893441	0.523966207	0.340235827	-0.093325672
78	1	0.513394009	-0.320312485	7.402474324	3.002855798	9.20377344	-0.449135182	1.022133771	-0.353795277	0.508926401	3.797542052
79	0	-0.284288998	-0.320312485	0.499621452	-0.280449336	-0.501575845	0.121065614	-0.499713062	-0.353795277	-0.19493715	-0.325989087
80	1	-0.284288998	-0.320312485	-0.47852825	-0.522521465	-0.493989441	-0.048152213	-0.295791216	-0.317244126	-0.661924207	-0.58634602
81	0	-0.190995769	-0.320312485	-0.506350142	-0.297005224	-0.422603528	-0.353283787	-0.499713062	-0.353795277	-0.017015504	-0.35367964
82	0	0.827441297	-0.320312485	0.396362049	0.430589284	0.971530117	2.958003133	-0.499713062	-0.353795277	0.543889058	1.146116932
83	0	-0.284288998	-0.320312485	-0.48085689	-0.434897174	-0.464399596	-0.394548937	-0.038364466	-0.353795277	-0.352917162	-0.519634156
84	0	-0.284288998	-0.320312485	0.44055859	-0.391849911	-0.237254524	0.066658423	1.334626796	-0.212735738	0.361605078	0.635308622
85	1	0.217716171	-0.320312485	-0.061451015	-0.51479734	0.209573794	-0.208201274	-0.499713062	-0.353795277	-0.172768878	-0.199953412
86	1	-0.278194685	-0.320312485	-0.585316203	-0.545201947	-0.282956101	-0.324468815	0.478012487	0.026258459	-0.399444319	-0.568597128
87	0	-0.284288998	-0.320312485	-0.602375701	-0.545201947	-0.501575845	2.399527547	-0.499713062	-0.353795277	-0.661924207	-0.122781301
88	1	0.188458889	-0.320312485	0.365054288	0.031992496	0.343646467	-0.449135182	-0.132037299	-0.353795277	-0.42960778	-0.539266651
89	0	-0.284288998	-0.320312485	-0.602375701	-0.220508103	-0.164743262	-0.242767196	-0.499713062	-0.353795277	0.223423527	-0.507213597
90	0	-0.284288998	-0.320312485	-0.516863543	-0.430474991	-0.501575845	-0.362255301	-0.36187455	-0.353795277	-0.641436847	-0.109708441
91	1	0.793132584	-0.320312485	-0.515719815	-0.381201429	0.130028925	0.028518884	0.041597171	-0.353795277	-0.145705035	-0.318043397
92	0	-0.284288998	-0.320312485	-0.602375701	-0.343196335	-0.116082823	0.076222256	-0.499713062	-0.353795277	-0.325165	-0.264644703
93	1	-0.284288998	-0.320312485	-0.602375701	-0.507948408	-0.497087082	-0.449135182	-0.036366315	-0.353795277	-0.492014434	-0.168639845
94	0	-0.284288998	-0.298779311	-0.208302147	-0.485113003	-0.106962155	-0.255900009	-0.499713062	-0.353795277	-0.621658225	0.544324435
95	0	-0.284288998	-0.320312485	-0.602375701	0.166525288	0.521540954	-0.449135182	-0.424917569	-0.041597156	1.052248574	0.446571972
96	1	-0.284288998	0.448709203	-0.479738518	0.09496814	0.090623196	-0.449135182	-0.499713062	3.028253824	-0.085237419	-0.219759409
97	0	-0.284288998	-0.320312485	-0.602375701	-0.393152021	-0.498102984	0.173477549	-0.499713062	-0.353795277	-0.661924207	-0.663768504
98	0	-0.284288998	-0.320312485	0.066334879	-0.379916388	-0.501575845	0.162145484	-0.144268194	-0.353795277	0.373635841	-0.091668876
99	0	-0.284288998	-0.320312485	-0.461878889	-0.53847012	-0.436269033	-0.444957024	-0.208750419	-0.353795277	-0.545070555	-0.584717292
100	0	-0.284288998	-0.320312485	-0.307206588	0.402050493	0.208554438	3.196193817	-0.499713062	-0.353795277	-0.083519096	0.040461833
101	1	1.00749572	5.880073255	0.386268722	0.09599733	-0.228034952	-0.449135182	-0.317408727	-0.353795277	-0.486310859	-0.354436251
102	1	0.903991943	-0.320312485	-0.31358556	-0.118493695	-0.298414134	0.256971755	-0.445705075	-0.12334273	-0.119320559	-0.529594995
103	1	-0.284288998	-0.320312485	-0.352973034	-0.498546227	-0.493717894	-0.449135182	-0.499713062	-0.353795277	-0.279836597	-0.628411574
104	1	1.882124483	-0.320312485	-0.558512619	-0.075792866	0.588962657	-0.449135182	-0.499713062	1.586669496	-0.03881365	-0.739868252
105	1	-0.050531384	-0.320312485	-0.128113408	-0.231378219	1.282903333	-0.449135182	-0.499713062	0.241359688	-0.585177038	-0.440269791
106	1	-0.144329204	3.218289052	-0.126471183	-0.313903606	0.040169056	0.023886188	-0.381002622	-0.353795277	0.04234457	-0.273742355
107	1	-0.284288998	-0.320312485	1.716639706	-0.170367103	2.794350519	-0.449135182	3.783339853	-0.353795277	2.258789855	3.730674875
108	0	-0.284288998	-0.100113477	-0.436907576	-0.464622015	-0.329066797	-0.28932122	-0.401446504	-0.353795277	-0.552701825	-0.518552315
109	0	-0.284288998	-0.320312485	-0.07368947	0.097174297	-0.501575845	-0.449135182	-0.499713062	0.295590338	-0.399689001	-0.351718031
110	0	-0.284288998	-0.320312485	-0.602375701	-0.428749266	-0.440019074	-0.449135182	-0.499713062	-0.353795277	-0.585716029	-0.529353425
111	0	-0.243343182	-0.320312485	0.307193888	-0.331503239	-0.360390328	-0.449135182	0.312528239	-0.353795277	-0.366629774	-0.518514911
112	0	-0.284288998	-0.320312485	-0.602375701	-0.064321281	-0.013631475	-0.449135182	-0.499713062	0.135470381	0.746487872	0.143951287
113	0	-0.039384736	-0.320312485	-0.540751474	0.108034323	-0.204940244	-0.262940131	-0.499713062	-0.353795277	1.042631438	-0.621034475
114	1	0.247885521	-0.320312485	0.599012837	-0.148092249	0.004217446	0.10259215	0.275308856	-0.353795277	-0.127824063	-0.184065248
115	1	-0.284288998	1.543437611	0.186216732	-0.112691345	-0.501575845	-0.449135182	3.154250386	-0.353795277	0.4141275	-0.533091616
116	1	0.520013985	-0.320312485	0.125193506	0.030594535	-0.167984089	0.231251788	1.225549263	-0.353795277	-0.243266558	0.299558
117	0	-0.020697329	-0.320312485	-0.310685328	-0.489196719	-0.464299146	-0.449135182	-0.499713062	0.076054534	-0.578688732	-0.760965222
118	1	-0.24267675	-0.320312485	-0.414767496	-0.374410719	-0.436324026	-0.179926423	-0.499713062	-0.353795277	-0.156575545	-0.591420947
119	0	0.70810267	-0.320312485	-0.47403787	0.047366524	0.357890211	-0.262506885	-0.499713062	-0.353795277	-0.090380148	0.453013583
120	1	-0.284288998	-0.320312485	1.052111111	-0.05937401	-0.06672731	-0.449135182	2.18013617	1.01562168	-0.029036477	-0.337662391
121	1	0.596448275	-0.320312485	0.419836837	-0.166801179	-0.073996176	-0.286442903	0.434856134	0.84813873	-0.385181845	-0.108142222
122	0	-0.284288998	-0.320312485	0.694994813	0.359467233	0.978486528	0.135491594	-0.499713062	0.824921851	2.676343215	1.081890958
123	1	0.7816452	0.086879492	-0.062815467	-0.256799231	-0.458851246	-0.449135182	-0.144937931	1.861275529	-0.470546375	-0.560437608
124	0	-0.284288998	-0.320312485	-0.602375701	-0.428786965	-0.362569905	0.234556374	-0.247602349	-0.353795277	-0.661924207	-0.473590391
125	0	-0.284288998	0.017768455	-0.541922757	-0.211549019	-0.271625897	0.062666929	-0.479603246	0.533421441	-0.043938232	-0.418248704
126	1	-0.113241298	-0.188679552	-0.387538507	-0.412627449	-0.501575845	-0.449135182	-0.270888828	-0.346780968	-0.426949711	-0.462448186
127	0	-0.284288998	-0.320312485	0.287447484	0.8860554	-0.3025755	-0.449135182	-0.499713062	-0.353795277	1.879635558	1.44102662
128	1	0.96360852	3.812135721	0.344843783	-0.373409862	-0.046701418	-0.158185266	-0.213463098	-0.353795277	-0.630078181	0.065819252
129	0	-0.253662387	-0.079596645	-0.442560791	-0.343908697	-0.433776711	-0.449135182	-0.288825995	-0.353795277	-0.127596871	-0.424911255
130	1	-0.284288998	-0.320312485	-0.254210104	-0.457645762	-0.000406785	-0.449135182	-0.220203464	-0.349115309	-0.661924207	-0.463901766
