# Supplementary material for: Differentiation of Brain Abscess From Cystic Glioma Using Conventional MRI Based on Deep Transfer Learning Features and Hand-Crafted Radiomics Features
Source: Front Med (Lausanne). 2021 Nov 12;8:748144. doi: 10.3389/fmed.2021.748144 (PMC8636043; doi:10.3389/fmed.2021.748144)
Supplement: Supplementary file 2 [file Presentation_1.ZIP › Intermediate data/t1+t2/train_HCR_10.csv]

	label	original_ngtdm_StrengthT1	original_glcm_MaximumProbabilityT1	original_glszm_GrayLevelNonUniformityT1	original_glszm_SmallAreaEmphasisT2	original_firstorder_SkewnessT2	original_ngtdm_ContrastT2	original_glrlm_RunEntropyT2	original_glszm_SmallAreaHighGrayLevelEmphasisT2	original_gldm_DependenceNonUniformityNormalizedT2	original_firstorder_RangeT2
0	1	-0.277127796	0.210917563	-0.305563669	0.916531828	-0.051460331	0.071772663	1.253008456	0.581193323	-0.34829311	0.950470143
1	1	-0.316969883	-0.781174797	0.272431993	-0.659420435	-0.105536843	-1.06002129	-0.194395578	0.823721445	-0.183602926	1.133215462
2	0	-0.326049689	-0.05113545	-0.515890736	-1.237643407	0.973184496	0.069498037	-0.010625801	-0.897386658	0.217452645	-0.788533454
3	0	-0.387723656	1.0087495	-0.248794633	-0.943356536	-0.820913018	-1.45648696	-1.421952562	-0.619204382	-1.33922388	-0.008601879
4	0	0.012337727	-0.465779493	-0.4429587	-0.30027876	-0.40391722	-0.656027879	-0.418106898	-0.041549768	-0.227485949	-0.237363045
5	0	-0.270973548	-0.502555068	0.047127869	-0.242776984	-0.55448845	-0.297546325	-0.659999566	-0.567510183	-0.366668231	-0.706498992
6	1	-0.026938848	-0.310832406	-0.606476059	0.359371064	-0.462023515	1.015546748	-1.449967092	-0.288116848	1.083805793	-0.808387751
7	0	-0.167149951	-0.78013272	-0.497633352	-0.703987339	0.288526232	0.272104372	-0.955061346	-1.085158092	0.414102151	-1.346929681
8	1	-0.314495663	-0.43280135	-0.01028992	0.826911938	-0.069171311	0.735101281	1.261957841	0.549866065	0.493084365	0.830736507
9	1	-0.187930672	0.120779552	0.169398459	1.450086105	-0.103583269	1.841634887	0.968240696	0.649992707	0.872224349	0.614931542
10	1	-0.3664546	0.806870546	-0.018825371	-0.719095763	1.253373889	-1.019893475	-0.10713599	-0.734579254	-0.875101032	-0.340963736
11	0	0.104170094	-0.553452439	0.094140058	-1.242452296	-0.007941421	-0.299321285	-0.163749949	-0.630008351	-0.191809691	-0.590512353
12	1	-0.35005513	1.214411373	0.067681706	0.592171165	-1.937539991	-1.040605901	-0.461392432	0.218225062	-1.40219724	0.002096408
13	0	2.571858066	-0.886543917	-0.654637569	0.754060783	1.819924182	0.907705131	-1.66271012	-1.022429436	1.054206856	-1.27535657
14	0	0.502882962	-0.456982159	-0.403415365	-1.549123716	1.12195171	-1.07903323	-0.983858113	-0.745538063	-0.443342546	-0.639824771
15	0	-0.338362402	-0.307479813	-0.103333581	-0.515064239	-0.287035888	-0.49882212	-0.858482188	-0.82018921	-0.248494315	-0.849466961
16	0	0.023712531	-0.59797908	-0.150353742	0.673964712	-0.507719375	-0.341682112	0.149046574	0.859726806	1.08533967	1.096795078
17	1	0.871348498	-0.828926884	0.21491161	0.982749437	0.173847887	2.11478528	2.209923934	1.593141053	1.160329136	1.971138962
18	1	-0.354144127	2.068971548	0.501252043	0.617230785	-1.389336659	-1.152489423	-0.194056185	-0.449086657	-1.669524982	-0.436978287
19	1	0.692451755	-1.019004807	-0.587894879	0.464637316	1.955360832	-0.496035831	-1.962324083	-1.000287143	0.214852799	-1.116613712
20	1	-0.300695579	0.890284598	0.080220405	0.19919292	-1.033866894	-0.611163471	0.918772556	0.627939582	-0.738124191	1.071085654
21	0	-0.2954626	-0.629229258	-0.3732874	-0.798021737	0.137641733	-0.204313878	-0.20789136	-0.746401067	0.25588076	-0.61613985
22	0	-0.289121144	0.870792165	1.692008845	0.966485853	-0.628889627	-1.231381102	0.749431206	0.614753232	-1.566551022	1.083670388
23	0	-0.120401487	-0.984186203	0.525372137	-0.168465192	0.808835687	0.6226122	0.383624072	-0.426992441	0.751161262	-0.06368715
24	0	1.637334178	-1.057966956	-0.591561948	-0.2421041	0.478717923	-0.213135218	-0.979755016	-0.741944065	0.159472606	-0.783001708
25	1	-0.378913023	3.439486398	0.808084369	-0.12733935	-1.821485604	-1.391667252	-0.049927473	-0.143415025	-2.021306818	-0.2998247
26	1	-0.348726595	-0.578399264	0.265969379	-1.124981212	1.691474472	-0.918288669	-0.295324406	-0.365119317	-0.557912655	-0.072573242
27	0	-0.326833443	1.044719188	-0.504779042	-0.800320231	-0.571621662	-0.611353552	-0.882915467	-0.782813871	-0.257479783	-0.921424561
28	1	-0.373185781	-0.14758259	0.066056884	-0.558159253	0.178957584	-1.103304758	-0.523280478	-0.064469066	-0.013189616	0.617987401
29	0	-0.252872106	1.282360696	0.275276188	-0.675901755	-0.033211714	-0.690640939	0.274925179	-0.166386176	-0.404641351	0.070768931
30	1	-0.372350077	1.28800292	-0.394842306	-0.129758427	1.884990325	-0.156737327	0.822510569	-0.17979306	0.662598904	1.196839287
31	0	-0.285941798	-0.827771573	-0.171047802	1.688473069	-0.028061548	1.335095415	1.561266914	2.133265552	2.174796947	1.87736163
32	0	0.467851387	-1.14489699	-0.281381162	-0.970861163	0.875886374	-0.216119577	-0.492293396	-0.815781345	0.453114033	-0.678650295
33	1	-0.326828456	0.074848941	1.23709934	1.118758597	0.748907315	1.452611346	2.0907571	3.20245096	0.549111319	2.512994175
34	0	0.886654002	-0.838328501	-0.098694776	-1.038455697	-0.246896967	-1.036115965	-0.95193792	-1.023089828	-1.287362245	-1.358628836
35	1	-0.007430872	-0.250851603	-0.571965006	-0.73782997	5.032358928	-0.406736175	-1.864527999	-0.921938184	-0.281722828	-0.193445871
36	1	-0.290897136	-0.477886874	1.346419316	0.116116284	-1.098872902	-0.681610188	-0.047694099	0.158323404	-0.974288214	-0.04715544
37	1	-0.197697114	0.339644594	0.056769091	1.543417886	-0.379133093	1.158262586	1.853869488	2.405866501	0.697640456	2.519157992
38	1	-0.160769716	-0.488585918	-0.506395444	1.088537807	0.340031265	2.355646474	0.570240541	-0.017792429	0.960588002	-0.056783521
39	1	-0.349864194	-0.139552012	-0.473570937	-1.158936055	0.81405368	-0.476145002	-0.128162222	-0.653697601	0.395689861	-0.443398942
40	0	-0.083881026	-0.649313576	-0.149534945	1.152946545	-0.290205491	0.857676625	0.276552346	0.840760385	1.983060614	0.583450602
41	1	0.531558287	-0.87898734	0.050097416	-0.550642642	0.335056143	-0.117708744	0.21820069	-0.613711524	0.30177407	-0.350677753
42	1	-0.238241127	0.197882925	0.302669936	2.025558544	-0.229871255	2.912878192	1.707038599	2.808654997	2.352125066	2.23579868
43	0	-0.190958086	-0.514255931	-0.5718323	0.521840494	1.307067663	0.548743853	0.074763215	-0.498489274	1.471455399	-0.04903201
44	0	-0.334701725	-0.200355924	-0.529529352	-1.042353872	-0.669878233	-0.960712332	-2.078740869	-1.032852689	-0.745346227	-1.625169233
45	0	-0.213255775	-0.432688432	0.062812222	1.908635091	-0.293325219	1.977899593	1.189047969	1.218132039	1.300597001	1.170653685
46	0	-0.294320425	-0.457410936	-0.192293671	-0.46174265	0.343128583	0.261237227	0.318673667	-0.514830884	0.341484888	-0.398789038
47	0	0.685066321	-0.456851983	-0.081134932	-0.114661882	0.224738945	1.345935468	1.222316894	-0.016350398	0.430149085	0.196384241
48	1	-0.265942919	0.11245178	-0.112358136	0.630491939	-0.886845721	-0.275473569	-0.239123366	-0.038489919	-0.247483416	-0.118260828
49	0	-0.360302522	-0.845082961	0.413578671	-0.11957567	0.105098657	-0.466042837	1.015599708	0.913797679	0.102545679	1.198821849
50	0	-0.007836411	-0.48494219	-0.589489547	1.070479749	-0.039213362	0.787687173	0.316806425	0.440447502	1.523724041	0.503005937
51	1	-0.333344043	-0.641076005	-0.03565021	0.125679388	0.629755293	-0.395041533	0.354896555	-0.233718936	0.488474031	0.688559206
52	1	-0.361229881	4.468698932	-0.048470909	1.081957179	-1.569370283	-0.397697417	0.4306725	-0.01945165	-1.664942984	-0.066391373
53	0	-0.339312993	0.955804147	-0.113300009	0.462592821	-1.480245354	-0.784209593	-0.048473733	0.774469232	-1.079664007	0.2926934
54	1	0.126728197	-0.1180583	-0.597830801	-0.898543101	-0.494756913	-0.524981475	-1.892977476	-1.103921003	-0.206211531	-1.661832127
55	0	-0.13498508	-0.15009774	-0.671539019	-0.978074973	1.22846988	0.531511884	-2.059856548	-1.226280068	0.271644433	-1.86211056
56	0	-0.358354364	0.504955318	-0.573541986	-0.489873841	0.280781258	0.431915901	-0.48353712	-0.715784775	0.813492596	-0.814796727
57	0	-0.015846822	-0.587005737	-0.579360759	-0.290793167	-0.840368675	-0.397997552	-1.711471242	-0.970647896	-0.159843504	-1.443749013
58	0	-0.205701155	-0.747115975	-0.22246886	0.41236031	0.311958417	-0.194777896	0.190199595	-0.037883237	1.028581089	0.891554242
59	0	-0.225633887	0.826249639	-0.177827447	0.469205857	-0.958612698	-0.632544617	-0.068855547	-0.186286238	-0.844976986	-0.165285339
60	0	-0.273703673	-0.46589625	-0.55112417	0.706655239	0.287224231	0.657436112	0.07034925	-0.497253313	1.350111764	-0.212519014
61	0	-0.121718473	-0.800144272	0.735751668	-0.91815683	-0.062654709	-0.60298642	0.280716579	-0.529229624	-0.719312615	-0.375988558
62	0	-0.309163757	0.5947482	-0.639450521	-0.785356166	0.330669651	0.019928412	0.341412155	-0.602078138	0.295424835	-0.389923504
63	1	-0.25442462	0.001992345	-0.48447706	2.137277062	-0.041789999	2.871563007	0.924284572	0.952219115	2.771031123	0.774120593
64	0	0.383634755	-0.620529661	-0.573133116	1.678632972	-0.942906242	1.412093376	0.484913099	1.113007362	1.57725743	0.712821447
65	1	-0.190050471	-0.478451921	0.103798748	0.345821298	-1.040995174	-0.855930089	0.404344817	2.846544912	-0.355929621	1.778431862
66	1	-0.279013534	1.273831779	-0.340970285	1.444177511	-1.12219873	0.084228225	0.567197749	1.224825894	-0.275120836	0.747562231
67	0	-0.314374222	-0.474720528	0.237314217	-0.916547997	-0.088778855	-1.052394305	0.366008051	1.119048398	-0.264446695	0.916965722
68	1	-0.068931169	1.47412048	0.445532929	-0.815475686	0.061728336	-1.523322733	0.166961107	-0.309757335	-2.084248108	0.311835273
69	0	-0.240014889	-0.954172414	-0.023536084	-1.153659791	0.603903822	-0.26965695	-0.281120621	-0.838068445	0.237115969	-0.758094544
70	0	0.058490048	-0.776253471	-0.639695286	-1.476200972	0.46456952	0.654362205	-0.776573915	-1.015642757	0.748404433	-1.24160216
71	1	0.489067017	-1.082733944	-0.420043533	-0.718462025	1.135916857	-0.333268691	0.21163202	-0.342313836	0.556550526	0.159926584
72	0	-0.062424646	-0.431408898	-0.26253229	-0.751381299	0.488724955	-0.138611905	-0.267495498	-0.559950079	0.326331772	-0.520273023
73	1	-0.307677636	-0.127953078	9.640365857	0.257744489	-3.030810006	-1.436890642	-0.45554735	1.208120931	-1.957329626	0.963054914
74	0	-0.109856543	-0.519313737	-0.556825641	-2.017678623	1.920429797	-0.75614517	-0.719947285	-0.994340284	0.433126764	-0.369533556
75	0	-0.37318783	-0.285009712	-0.303861382	-1.140422883	0.669921619	-0.678131317	0.547719161	0.555619212	-0.095277208	0.707981267
76	1	-0.373858114	0.134390542	0.36907616	-0.25894378	-0.758544405	-1.219040391	0.076433153	0.638736113	-1.182775135	0.421719269
77	1	-0.352642767	-0.852675006	0.603281374	-0.600835833	0.772703698	-0.166182276	0.800826857	-0.089886235	-0.801579662	0.011305035
78	1	-0.313736822	-0.437248358	0.394909923	1.056822688	0.252972362	2.073148063	1.712649205	1.17402985	-0.037579446	1.337752074
79	0	1.926095902	-0.85467632	-0.023515659	-1.189600461	0.529515939	-1.145212083	-0.347556551	-0.486895715	-0.777353663	-0.064167402
80	1	-0.295932983	4.064868541	-0.568746981	1.326338325	-1.008398357	0.227770782	-0.574178329	-0.299829939	-0.487895275	-0.69992668
81	0	-0.386299411	1.845507027	-0.508882954	-1.298821662	0.314659804	-0.405167681	-0.788844744	-1.060459904	-0.477651361	-1.290967645
82	0	-0.265835252	-0.140085113	-0.489594127	-0.031842909	-0.173194946	-0.266336374	-0.781986346	-0.72184027	0.342672147	-0.883822363
83	0	-0.353692953	0.863474278	-0.537921463	-0.934139722	0.093136914	-0.564383787	-0.787439505	-0.916852029	-0.230065689	-0.993273445
84	0	-0.141859535	1.000356112	1.225943692	0.851346904	-1.750574825	-1.004306183	0.832988617	-0.155044394	-1.966488539	-0.001504921
85	1	-0.092459685	0.170878116	-0.420518347	1.305537739	-0.690001254	1.775849031	0.012239091	-0.442707935	0.08655551	-0.469315433
86	1	-0.202972428	1.445633406	-0.239096437	1.449125061	-1.843563161	-0.455408124	0.605026727	1.987610745	-0.858240229	1.160314134
87	0	-0.080276498	-0.20219797	-0.667772231	0.408810074	0.430438559	0.898782941	-1.990111388	-1.103458365	1.119217056	-1.729929852
88	1	-0.331480918	-0.047396486	-0.326398444	0.379452863	-0.031510696	0.537934962	0.43681261	0.528950225	0.53014043	0.280776279
89	0	-0.330850621	0.124275669	-0.411540062	-0.991102291	0.199712507	-0.345975594	-0.295978635	-0.694246047	0.115148229	-0.625525111
90	0	2.530321594	-1.030031192	-0.571688819	-1.433821913	0.626712136	-1.014179434	-3.214406356	-1.275256506	-0.717399704	-2.151978625
91	1	-0.009424949	-0.767555001	-0.559381756	1.299863831	-0.458811537	3.458485548	0.110293443	-0.345414784	1.330580528	-0.498172848
92	0	9.957244147	-1.050159783	-0.537794534	-2.386210092	0.550115906	-1.030525662	-1.362062284	-1.165716916	-0.630575209	-1.489573275
93	1	-0.371874891	-0.554135228	0.516706062	-0.021541706	1.777178361	0.924127152	1.106151801	0.123546297	0.090325897	0.803792414
94	0	0.496694364	1.789465453	-0.209277797	-1.247808449	0.039999478	-0.256990198	-0.678455396	-1.021439315	-0.463801145	-1.198742694
95	0	-0.080294564	-0.721750939	-0.518257571	-0.671925705	-0.325055119	-0.700236012	-1.373388105	-0.828837929	0.006470102	-0.848733124
96	1	0.173652719	-0.763565441	1.349893347	0.083915814	0.660111304	0.332168311	1.347736284	0.963525758	-0.641425401	1.136161772
97	0	0.647934956	-0.782935905	-0.599757892	-1.479038655	1.738939181	-0.696516323	-3.032393178	-1.249568106	-0.299733919	-2.011310693
98	0	-0.332886448	-0.241113417	-0.094015247	-1.388573909	0.026338962	-0.92165002	-0.316268003	-0.733909099	-0.322134532	-0.381501357
99	0	-0.181258113	-0.265686162	-0.513836918	0.074240655	-0.015961606	0.080150821	-0.444691234	-0.5149503	0.285591879	-0.539207768
100	0	0.105141463	-0.866910566	-0.43623389	1.57993948	0.482928427	2.165155658	0.357712968	0.060645012	2.483832191	0.036845612
101	1	-0.068775325	-0.026916674	1.297020842	-0.224889891	-0.439600906	-0.507947554	0.770004316	-0.368370935	-1.488356781	-0.310859734
102	1	-0.154602987	-1.103500277	1.009381908	1.029650735	0.612891267	1.09019834	1.245282102	1.457001473	1.175265317	1.333713884
103	1	-0.136244079	-0.379178069	-0.445014814	-0.568227454	0.577659645	-0.092421774	-0.295303798	-0.959877313	-0.015690065	-1.005288716
104	1	-0.195218022	-0.968678223	1.266799636	0.398092661	-0.720429952	-0.260384972	0.188818148	0.168190089	-0.155215213	0.420965823
105	1	-0.342431992	0.674974175	-0.332024094	-1.376686052	0.081385837	-1.292903859	-1.098536673	-1.005531556	-1.357229726	-0.989165768
106	1	-0.32747517	-0.614941395	0.081063314	-0.084788076	1.258470258	1.172457956	0.930902831	-0.295106326	-0.41311841	-0.040175825
107	1	-0.190677158	-0.218562836	-0.089049404	1.596670283	-0.850486911	0.835294651	1.217333172	2.21681934	0.571917809	1.660855848
108	0	0.281662172	-1.013047533	-0.375790621	0.185894827	0.968081383	0.958172463	0.429504236	-0.397505805	1.06119839	-0.203558943
109	0	0.249953028	-0.039684056	0.181428705	-1.166519913	0.78943133	-0.387538327	0.442950873	-0.80253108	-0.718085146	-0.692960513
110	0	-0.118884435	-0.55598939	-0.617397506	1.33179323	0.362203053	1.882416594	-0.597442904	-0.684376067	2.330805722	-0.730922837
111	0	-0.338714332	-0.58250301	0.505136022	-0.433973344	0.345632104	-1.255052133	-0.284364671	-0.528142411	-1.184207555	-0.040837096
112	0	-0.332223852	-0.515481895	-0.42261706	-0.612410799	-0.505020962	-0.409963602	0.043482417	-0.418121545	-0.229334846	-0.419358286
113	0	0.13448653	-0.590975785	-0.417660374	0.534631736	-0.390420256	0.493243791	0.25680889	0.228867761	1.38518912	0.392834384
114	1	-0.369664582	-0.580498844	0.909895526	0.808685277	-0.982760893	0.111071631	-0.408453319	-0.494323521	-0.349083268	-0.586973455
115	1	-0.169725514	0.585032555	0.183495675	0.196494194	0.747679742	0.114091293	1.61216195	1.284644249	-0.680464618	1.601943247
116	1	-0.275910799	1.999839652	0.488145214	1.602885691	-1.915773259	-0.397418523	0.309367548	0.440008674	-1.521720969	0.25004056
117	0	-0.170830059	0.931461957	-0.016483538	0.807874044	-1.813230206	-0.453583103	-0.329651917	0.266754153	-0.799233738	-0.024834549
118	1	-0.38786279	2.171227189	-0.497110565	-1.382821621	0.064937387	-0.552620531	-0.737108937	-1.029951089	-0.52957424	-1.290967645
119	0	-0.272659972	-0.255108172	-0.296423282	1.249560686	0.012209538	1.324495587	2.334246908	3.213608753	1.722195309	3.111831569
120	1	-0.335312339	0.268656002	-0.368269225	0.074955117	-0.033966798	-0.358992707	0.933314337	0.979911898	-0.72029219	1.018853538
121	1	-0.32226816	0.580298639	1.55895375	1.332706931	-1.083746826	-0.376984439	1.829569868	2.125045826	-0.941495938	1.935290096
122	0	-0.204216331	-0.655986535	-0.306095309	0.06508461	0.228835528	-0.308485142	-0.081233451	0.161490501	0.500525029	0.303705695
123	1	-0.313591819	2.63423697	0.335115684	1.098946428	-1.588606357	-0.244305375	0.677259906	0.511097235	-1.469713133	0.283487547
124	0	-0.286097963	-0.347021415	-0.588308908	-0.285701137	0.55942108	0.160048573	-0.13739207	-0.621305388	0.706276356	-0.574276283
125	0	-0.336734995	0.11878169	-0.170650612	0.44119061	0.158926104	0.275414096	0.516350967	0.286478592	0.948980106	0.421035881
126	1	-0.156736591	0.033054127	-0.447725962	1.284310245	-1.246509014	0.750186995	0.648399962	2.021937203	1.025096003	1.102533603
127	0	-0.362974867	0.647704788	-0.442704827	-0.785832329	0.651145223	-0.550420389	-0.175127651	-0.91428024	-0.669347046	-0.926975878
128	1	-0.375203361	0.336573239	0.988826083	-0.320676421	0.079847926	-0.391259888	1.096986418	-0.123258408	-0.951033158	0.30325921
129	0	-0.012603027	0.269657222	-0.191561949	-2.270633606	-1.059642516	-1.420814114	-0.77337157	-0.864135448	-1.729586971	-0.979825418
130	1	-0.262298439	-0.015876446	-0.162689443	1.085730638	-0.990044099	0.64627235	0.287497869	0.188127644	-0.261959741	0.087519081
