# Supplementary material for: Differentiation of Brain Abscess From Cystic Glioma Using Conventional MRI Based on Deep Transfer Learning Features and Hand-Crafted Radiomics Features
Source: Front Med (Lausanne). 2021 Nov 12;8:748144. doi: 10.3389/fmed.2021.748144 (PMC8636043; doi:10.3389/fmed.2021.748144)
Supplement: Supplementary file 2 [file Presentation_1.ZIP › Intermediate data/t2/HCR_original.csv]

	label	original_shape_VoxelVolume	original_firstorder_10Percentile	original_firstorder_90Percentile	original_firstorder_Energy	original_firstorder_Entropy	original_firstorder_InterquartileRange	original_firstorder_Kurtosis	original_firstorder_Maximum	original_firstorder_Mean	original_firstorder_MeanAbsoluteDeviation	original_firstorder_Median	original_firstorder_Minimum	original_firstorder_Range	original_firstorder_RobustMeanAbsoluteDeviation	original_firstorder_RootMeanSquared	original_firstorder_Skewness	original_firstorder_TotalEnergy	original_firstorder_Uniformity	original_firstorder_Variance	original_glcm_Autocorrelation	original_glcm_ClusterProminence	original_glcm_ClusterShade	original_glcm_ClusterTendency	original_glcm_Contrast	original_glcm_Correlation	original_glcm_DifferenceAverage	original_glcm_DifferenceEntropy	original_glcm_DifferenceVariance	original_glcm_Id	original_glcm_Idm	original_glcm_Idmn	original_glcm_Idn	original_glcm_Imc1	original_glcm_Imc2	original_glcm_InverseVariance	original_glcm_JointAverage	original_glcm_JointEnergy	original_glcm_JointEntropy	original_glcm_MaximumProbability	original_glcm_SumEntropy	original_glcm_SumSquares	original_gldm_DependenceEntropy	original_gldm_DependenceNonUniformity	original_gldm_DependenceNonUniformityNormalized	original_gldm_DependenceVariance	original_gldm_GrayLevelNonUniformity	original_gldm_GrayLevelVariance	original_gldm_HighGrayLevelEmphasis
0	0	6233	619.8280428	1520.017498	27839031017	5.739748685	510.3445844	2.246378564	1886.252043	1086.589118	280.9132743	1104.982461	192.7899428	1693.462101	210.3656241	2113.384384	-0.136861965	27839031017	0.020361779	112539.4059	1611.373451	993166.1954	-3764.42324	658.7244947	34.06184625	0.901224559	4.271833889	3.57646806	15.09097723	0.321793526	0.233011331	0.993090816	0.944251252	-0.259790565	0.970341026	0.237923303	38.14467019	0.001403983	9.930643854	0.005469377	6.653441352	173.1965852	8.20494245	1193.537141	0.191486787	3.541454737	126.9149687	180.2314665	1546.229424
1	0	12668	901.1101471	1617.824007	69389407879	5.362590673	386.7982971	3.612422538	1906.369276	1322.546419	232.194579	1402.890204	80.68682722	1825.682449	162.9277037	2340.413332	-0.992766316	69389407879	0.030272269	83312.6993	2777.062675	651821.1374	-8569.847098	412.3752019	34.65222635	0.842615752	3.770052427	3.436717113	20.03028252	0.378745145	0.301282534	0.994040616	0.954317217	-0.245730648	0.954570469	0.295430914	51.79257823	0.003579442	9.172564362	0.013831049	6.180943194	111.7568571	8.186641906	1632.483265	0.128866693	8.403249503	383.4891064	133.4289122	2673.714635
2	0	191.9999542	866.3250776	1311.03877	141923784.2	4.132048828	313.8667146	1.697001415	1347.683021	1098.947226	154.0438172	1094.65885	781.8400067	565.8430142	121.4011531	2105.972046	-0.156684377	851542502.3	0.064453125	29538.80031	225.7549904	20109.5717	-262.1080218	90.4312691	85.98529942	0.010487643	7.531715969	3.366159129	23.47577437	0.209047255	0.125154467	0.879572675	0.776336892	-0.631830552	0.996327564	0.16348634	14.97784392	0.027088148	5.331937071	0.063837783	3.921015409	44.10414213	4.304229297	23.3125	0.728515625	0.21484375	2.0625	47.24902344	228.65625
3	0	34401	706.1640387	1796.538871	1.81E+11	6.011520698	537.8585914	2.79957021	2299.694601	1257.512419	321.066114	1264.912748	-328.8911603	2628.585761	226.39798	2293.189836	-0.286609765	1.81E+11	0.017768843	162357.3026	4587.351868	2486270.856	-8196.633229	940.5550932	42.70071927	0.912776529	4.621136228	3.698917732	20.60275077	0.31469545	0.226366253	0.996288714	0.959769873	-0.251062071	0.970782751	0.231080661	66.0512	0.001093427	10.43883838	0.00306432	6.931190678	245.8139531	8.610764409	6222.9925	0.180895686	3.610378291	611.2659806	259.8303955	4458.91259
4	0	3011	418.0172016	1023.557793	9258628286	5.194196644	370.8926355	2.235908293	1281.180077	738.0128841	196.0712309	756.5456334	151.0046713	1130.175406	148.6176291	1753.549163	-0.16483934	9258628286	0.030045595	54245.88309	703.4583453	193822.4843	-1023.962205	291.1467346	30.2544652	0.81051738	4.104390956	3.494224543	12.79277488	0.321563022	0.230495323	0.986517723	0.922544002	-0.208170664	0.9300897	0.236946457	25.26129532	0.00226111	9.212758825	0.007208171	6.058340223	80.35029996	7.519040964	596.1883095	0.198003424	2.820500631	90.46728662	86.80864198	664.100631
5	0	11437	599.3610774	1180.017533	41963969703	5.119882497	331.3291469	2.272943154	1418.455123	903.1392311	181.4883903	918.4056794	255.3408801	1163.114243	135.4893815	1915.500289	-0.147490279	41963969703	0.031412545	47202.42417	821.1759898	160785.8593	-806.8604987	261.2803985	20.13182499	0.855843635	3.241475991	3.201161604	9.14452477	0.375136492	0.291318921	0.991291512	0.938725694	-0.223791935	0.935741138	0.293769511	27.58302153	0.002731143	9.010808431	0.007054554	6.015053615	70.35305586	7.974446137	1704.533269	0.149036746	4.606773646	359.2652794	75.58472396	784.3257847
6	0	14506	965.8229967	1773.386287	85945416061	5.578460766	453.2871057	2.592943524	2083.767622	1414.477095	253.9700493	1466.213573	414.0354462	1669.732176	185.9546381	2434.094991	-0.522452088	85945416061	0.023732013	95118.78156	1924.583612	704714.9531	-6293.040543	502.0711505	34.83447112	0.868645726	4.033866447	3.520339744	17.93262496	0.349989244	0.266460586	0.992819136	0.947019652	-0.239022219	0.956655875	0.268799826	42.51618589	0.002005899	9.66564524	0.006438796	6.445712355	134.2264054	8.265786286	2216.945126	0.152829528	5.243180641	344.2565835	152.1608848	1839.339446
7	0	6650	980.6567154	1826.374141	38100728520	5.580461461	475.0503702	2.234947126	2142.694233	1373.499124	257.769868	1355.889199	683.8509741	1458.843259	193.6126419	2393.623375	0.289678623	38100728520	0.022592165	95934.77092	1009.343002	728706.7686	3231.012743	573.0586047	28.93673207	0.903713963	4.017370561	3.46071514	11.99345623	0.326758704	0.236756739	0.991971574	0.939048662	-0.252183662	0.963773159	0.243198665	29.55020064	0.001514901	9.749930479	0.004563942	6.528888405	150.4988342	8.094047582	1244.915188	0.187205291	2.775286336	150.2378947	153.5278163	962.4640602
8	0	9356	976.3702969	1713.862037	52328677289	5.574207367	326.2400536	3.768392171	2247.232813	1345.814796	224.297992	1348.12447	145.5057409	2101.727072	140.4269021	2364.965295	-0.204465674	52328677289	0.026687029	90213.79037	2625.155028	875793.814	-515.3364743	471.3957817	50.50411616	0.804417753	5.11429777	3.806919235	23.09144476	0.293163208	0.203593501	0.993276622	0.945817235	-0.188891977	0.922419052	0.20747617	50.19832212	0.001668638	9.961428479	0.005445705	6.413245722	130.4749745	7.981971628	1896.919196	0.202748952	2.723224892	249.6838392	144.4226859	2578.699658
9	0	2589	705.7996681	1240.940159	10629961475	4.955432777	238.5945391	3.932943557	1469.35481	1015.118583	162.4571412	1058.486275	256.9119046	1212.442905	104.6596322	2026.28169	-1.020070042	10629961475	0.040029265	45114.58448	1077.521162	237685.7745	-4202.840541	228.281205	24.60577853	0.803435106	3.712435188	3.372159869	10.36483357	0.341698153	0.25255012	0.990179055	0.932911889	-0.202274276	0.918713456	0.254122287	32.03925686	0.003574141	8.719194451	0.011650331	5.711582288	63.22174589	7.430597676	442.4213982	0.170885051	3.744930606	103.6357667	72.17383764	1039.96292
10	0	27642	558.2933448	1511.962946	1.14E+11	5.806832736	499.9256089	2.410645125	1948.218249	1000.818188	287.4482437	980.902394	62.73586456	1885.482385	208.8270231	2031.230618	0.180573848	1.14E+11	0.019799789	122624.4027	1724.012068	1222419.778	2970.195243	705.8175503	61.02690651	0.84053401	5.65059921	3.954196378	27.79254966	0.277295844	0.18808475	0.989975091	0.934463136	-0.183084228	0.926286406	0.194038023	39.53145416	0.000937291	10.52315338	0.002328327	6.728088668	191.7111142	8.189326024	5984.811591	0.216511526	2.441209365	547.3057666	196.2353951	1680.8346
11	0	39107	1124.463067	1559.363602	2.21E+11	4.670175676	195.4345383	4.343952805	1736.605235	1372.296088	131.7509473	1409.198681	390.3549985	1346.250236	84.74737188	2378.557221	-1.059836078	2.21E+11	0.049351826	29745.72502	1710.828915	119617.4009	-2196.728641	164.8603728	5.597249663	0.933666424	1.666221848	2.41502831	2.741089232	0.519522947	0.464020606	0.998167764	0.971408902	-0.347157274	0.976927188	0.422014255	40.87779538	0.009095361	7.598439004	0.026373022	5.572794212	42.61440561	8.182697108	3139.989797	0.08029227	14.92874666	1930.001867	47.6776238	1679.193469
12	0	3915	940.3451593	1716.771035	21238761773	5.600894615	404.8340529	2.884018004	2102.033015	1309.769635	239.1936772	1293.298284	396.4462973	1705.586717	167.2168128	2329.156731	0.07700822	21238761773	0.023880318	89935.31381	1654.113683	739379.5933	1140.96389	516.2935964	47.62116339	0.830808149	5.106781632	3.784202121	20.14080497	0.28875929	0.198707253	0.99068442	0.935274674	-0.22228389	0.949767092	0.204971885	39.20210756	0.001406927	9.929632872	0.004904519	6.502533267	140.97869	7.859924861	853.6779055	0.218053105	2.42828144	93.49144317	143.9110592	1579.846743
13	0	11641	782.5980419	1956.552163	61773627127	5.935285656	679.0265261	2.253900218	2337.382932	1261.727249	369.0959946	1144.645343	194.6371965	2142.745735	281.0371728	2303.596482	0.582043133	61773627127	0.018885076	191146.6012	2332.234148	2947131.256	20637.0502	1171.836798	52.83040112	0.913806904	5.157432782	3.822302877	24.97597261	0.295001818	0.206221472	0.993301457	0.946673815	-0.252681556	0.970720842	0.212615824	45.30247727	0.001099909	10.40102672	0.003755423	6.910132566	306.1667998	8.322727627	2340.523752	0.201058651	2.690658019	219.8411648	305.8212993	2239.478567
14	0	23721	969.360886	1611.899447	1.27E+11	5.331348408	378.4809916	2.725999594	2106.551847	1302.139662	207.4330505	1318.274147	408.1325325	1698.419314	153.4470549	2315.81074	-0.33889526	1.27E+11	0.028069533	63132.36144	1485.962425	347893.1281	-2477.211455	354.5647203	21.4711319	0.885083241	3.330498129	3.237471961	9.991380557	0.364645721	0.277921885	0.995623545	0.955685113	-0.241404942	0.953404484	0.283707446	37.45175977	0.002339769	9.279940035	0.006807036	6.22661041	94.00896304	8.134098904	3737.86649	0.157576261	4.361275033	665.8374015	101.0867566	1439.583576
15	0	3454	1017.068737	1858.669628	20471442944	5.603507445	449.1693147	2.35290222	2115.707538	1414.90947	253.2043708	1403.086892	530.7541068	1584.953431	185.1457898	2434.518399	0.014997202	20471442944	0.022543788	95092.08729	1549.156691	656996.6354	-323.4608612	528.1809587	43.33419557	0.847245969	4.95879681	3.708158478	17.17464503	0.29229168	0.202499634	0.989835707	0.931492614	-0.237939027	0.954972555	0.207929939	37.78522702	0.001505162	9.788286829	0.004927916	6.478720079	142.8787886	7.837254547	739.3178923	0.214046871	2.444194843	77.86624204	152.2554776	1455.039085
16	0	42788	1560.171672	2777.103942	4.89E+11	5.763514592	611.426752	4.133904226	3037.744648	2344.287598	402.8629437	2581.387844	124.7647156	2912.979932	275.2625481	3381.710244	-1.343761943	4.89E+11	0.028388942	251704.6369	8843.420764	7585391.353	-66690.18629	1266.98219	78.41423568	0.881355608	5.346490864	3.872751223	48.66757802	0.34955602	0.27652973	0.994694534	0.959372527	-0.245229915	0.961181337	0.266420716	92.44392362	0.003680387	9.843403717	0.015840565	6.578259039	336.3491064	8.460327821	5914.774283	0.138234418	9.920286865	1214.706039	402.8359282	8551.657521
17	0	8498	536.4754855	1224.511299	31117628834	5.431261967	358.4165537	2.798000843	1585.058715	895.0742356	212.8938307	908.300492	30.26996222	1554.788753	148.8004063	1913.57234	-0.223799314	31117628834	0.02670577	70452.74187	1410.811505	481053.7116	-2231.120232	415.2983783	30.28193583	0.863924625	3.953729699	3.464982335	14.08034887	0.335633419	0.247107476	0.992705174	0.943721823	-0.228911767	0.950638308	0.253612539	36.25578261	0.001862264	9.59457134	0.005125051	6.355127555	111.3950785	8.007955352	1543.132266	0.181587699	3.149135973	226.9456343	112.7115546	1358.93116
18	0	14371	530.5739085	1282.419609	55699840980	5.429299689	472.1173408	2.123978826	1597.993608	947.799454	245.2640724	1001.202782	22.59660746	1575.397001	190.333488	1968.717868	-0.361652671	55699840980	0.025910821	81927.33089	1642.409342	495865.8803	-4600.872625	482.8985678	25.56711491	0.899092373	3.629985228	3.344878901	11.82170043	0.351746692	0.264651052	0.993985156	0.948656354	-0.245917389	0.957283486	0.269575286	39.09010144	0.002160188	9.460884862	0.007178644	6.327805442	127.1164207	8.137551397	2367.370329	0.16473247	4.045532574	372.3644144	131.2313542	1606.48403
19	0	8748	699.1593053	1481.302934	38614662666	5.480586612	494.0318975	2.01623455	1739.436371	1080.587978	249.7007451	1071.485064	122.6970238	1616.739347	195.6465927	2100.979116	-0.031935203	38614662666	0.023858089	85266.90964	1799.294137	503616.9864	-1537.980788	494.563431	33.12061412	0.874161077	4.295747733	3.561961654	13.85542313	0.317538305	0.228067603	0.992626297	0.941492533	-0.22481377	0.94755672	0.234273232	41.03421488	0.001614229	9.687757027	0.005185594	6.405287664	131.9210113	7.881211512	1689.972794	0.193183904	3.04588562	208.7105624	136.4651581	1714.438157
20	0	587	592.5970113	1671.448251	2894753112	5.881495227	657.6321186	2.231737539	1876.669871	1181.004759	355.3977088	1255.95756	127.810085	1748.859786	271.3389915	2220.683747	-0.43047177	2894753112	0.019000549	174654.5472	2271.700686	2125531.619	-16927.0822	913.4454349	104.8803022	0.791811997	7.857939121	4.297869594	40.87828595	0.213972238	0.127149605	0.980603427	0.906088188	-0.403526037	0.995208326	0.13505151	45.48583953	0.001913507	9.223523944	0.006850161	6.592047759	254.5814343	7.137006636	201.9540034	0.344044299	1.061145953	11.15332198	279.5086848	2106.015332
21	0	11676	1238.442193	1969.095624	81761279976	5.409440569	406.4614541	2.547306674	2135.952978	1631.971348	226.8851576	1664.929131	683.2960588	1452.656919	167.4981448	2646.225181	-0.468201592	81761279976	0.025944169	75234.52916	1687.303613	501289.4924	-4826.931808	434.4891207	18.17145604	0.919267791	3.174848873	3.16919042	7.793958661	0.369010051	0.282167866	0.994901961	0.950795186	-0.27535035	0.969947699	0.287353858	39.78866204	0.002305201	9.234507976	0.006577228	6.31962515	113.1651442	8.090226087	1843.367592	0.157876635	4.396311405	302.9241178	120.3633212	1624.150223
22	0	72091	1229.619831	1901.499088	4.81E+11	5.480328053	315.6433073	4.799790083	2614.007264	1567.217908	212.1610821	1585.913536	53.19879335	2560.80847	131.3052841	2583.521386	-0.773876007	4.81E+11	0.02882553	83974.9688	3935.747547	917992.4316	-5585.018242	444.7140591	30.93001791	0.868684415	3.086267852	3.147086726	21.09689769	0.449485042	0.386466141	0.997234238	0.972499807	-0.301874422	0.977783883	0.357512306	61.90520057	0.003799925	9.173118585	0.015797261	6.364721606	118.9110192	8.966271494	6433.737041	0.089244664	14.8626863	2078.061298	134.4589567	3878.472556
23	0	5427	934.2908896	1437.339791	25737771562	5.017005948	230.0132357	3.879487522	1885.318138	1168.117166	153.9266027	1153.296092	338.9460588	1546.37208	98.67870997	2177.737653	0.388439384	25737771562	0.03878223	41809.23956	1288.788592	218363.1898	1728.609831	243.7550588	19.05052903	0.854731732	3.169110778	3.180576635	8.590557703	0.379205041	0.296120325	0.995309288	0.953934825	-0.234534733	0.942952873	0.299005054	35.10771015	0.003647018	8.830333871	0.010662197	5.936405169	65.70139696	7.775734839	819.0464345	0.150920662	4.727867395	210.4711627	67.0254897	1239.005896
24	0	15124	1111.716186	1860.112736	1.02E+11	5.21954272	349.5252755	5.137565597	2057.729794	1583.1377	247.630903	1710.757724	149.3790587	1908.350736	157.503348	2603.249727	-1.560113603	1.02E+11	0.038732129	104308.7641	3756.835003	1537339.336	-19560.24483	504.5491386	39.17210578	0.852436748	3.865779582	3.439114311	23.40245607	0.378122286	0.300506973	0.994064437	0.955679152	-0.239077387	0.946168909	0.292133252	60.33475104	0.005208222	8.879515851	0.01799777	5.989988641	135.9303111	7.961155738	1986.96813	0.13137848	9.171354885	585.784713	167.0320663	3627.371463
25	0	9526	869.7283716	1806.820188	54666177927	5.860493024	492.7756798	3.128328935	2207.419065	1367.483666	292.3644836	1404.581487	-58.96377168	2266.382837	205.4087833	2395.543529	-0.549036797	54666177927	0.019833362	133649.888	3695.634052	1540925.5	-10378.20043	677.2267209	110.6496195	0.717037165	7.77175501	4.389601359	47.87427806	0.22705275	0.141358753	0.987630615	0.926341774	-0.143661147	0.885306585	0.146911467	59.61384036	0.000800541	10.75759889	0.002481956	6.678652962	196.9690851	7.790904552	2706.86815	0.2841558	1.54698636	188.9326055	214.1132302	3601.240815
26	0	4302	567.369333	992.4006498	13592392038	4.785381886	209.5010196	3.21890586	1263.807618	769.3603336	132.4307722	770.1075706	217.5911676	1046.216451	88.75862467	1777.512826	0.008819859	13592392038	0.043525105	28915.85514	612.1943901	100166.4075	-1.59298709	179.3973418	12.00071038	0.874909614	2.488370917	2.831701988	5.487612131	0.422513239	0.344478309	0.99377749	0.947689825	-0.27667073	0.957917084	0.342515767	23.88116675	0.004816666	8.274006835	0.012983995	5.746149814	47.84951304	7.679769287	605.0316132	0.140639613	5.279936397	187.2450023	46.43043093	588.3503022
27	0	45331	1375.191455	1679.884968	2.90E+11	4.398416144	143.2114458	8.61165869	2060.469832	1523.444561	99.50700528	1534.430392	367.5164033	1692.953429	60.40960351	2527.468283	-1.264984593	2.90E+11	0.062423292	20323.4685	2299.877443	90010.88424	-1069.221798	103.772954	8.578717199	0.845491374	1.708495446	2.414877475	5.571902485	0.534908119	0.484428625	0.998266582	0.976803692	-0.298663602	0.956682408	0.43286591	47.7082216	0.011795583	7.332921195	0.034862346	5.26524326	28.08791781	8.130972039	3415.761642	0.075351562	16.06477119	2829.710242	32.61803082	2283.040524
28	0	35695	591.7549975	1383.60543	1.48E+11	5.594548488	461.061656	2.54236012	1787.925735	1015.249933	252.5555879	1053.40379	-176.6964963	1964.622231	187.2657765	2038.085364	-0.378428635	1.48E+11	0.023237317	92559.65869	2630.026013	747764.7143	-5237.502176	527.7414341	30.03544919	0.891835844	3.837884668	3.461717962	14.80829584	0.354141576	0.270252412	0.9954444	0.956126015	-0.242978586	0.959979522	0.268986222	50.05532391	0.001839291	9.750550456	0.006794706	6.508863165	139.4442208	8.430617524	5462.968623	0.153045766	6.639977588	829.4560303	148.1980236	2560.060429
29	0	23738	1784.377531	2522.760857	2.50E+11	5.286823208	386.8601757	4.830541891	2676.975146	2230.991908	241.4489952	2339.106896	581.7298292	2095.245317	164.9875246	3245.367089	-1.339057925	2.50E+11	0.033381014	93098.83641	4727.447508	1071229.831	-13649.17185	467.9323388	38.4247447	0.845848195	3.747163044	3.427331714	23.88375593	0.396717865	0.324218739	0.995030871	0.960314031	-0.245255246	0.953075073	0.310148104	67.97022006	0.004325812	9.057960904	0.013653644	6.126255888	126.5892709	8.252455661	2753.130845	0.115979899	11.32033423	792.3985171	149.0537047	4603.634889
30	0	42460	1061.274725	1641.77336	2.39E+11	5.150930348	307.1458464	3.04354322	2254.508529	1363.451641	178.1631366	1357.3756	355.5767737	1898.931756	128.1337803	2373.85362	-0.126928975	2.39E+11	0.032742451	49277.35154	1795.424705	231530.6429	-261.5510411	278.8105768	13.06815416	0.909958461	2.482932233	2.884113696	6.733980674	0.433474737	0.358752549	0.997835339	0.969740889	-0.288226061	0.969798421	0.350512098	41.58083606	0.003802576	8.714531438	0.011069718	6.044983881	72.96968273	8.415378405	4680.763024	0.110239355	8.070880452	1390.244465	78.95276734	1763.125341
31	0	31229	776.5325837	1693.838801	1.57E+11	5.751840362	537.0927959	2.145082602	2022.702037	1218.663613	286.819197	1202.850964	255.6382216	1767.063815	218.0131514	2244.606686	0.064494245	1.57E+11	0.019928939	115790.9462	1784.228779	1009957.56	723.0404727	687.7827956	26.38842261	0.925856277	3.580558471	3.34977329	13.11142171	0.358078829	0.271888111	0.994969478	0.95407359	-0.279569423	0.976279927	0.276366027	40.23445081	0.001464123	9.85357079	0.003344159	6.694569954	178.5428046	8.570219146	4835.97973	0.154855414	4.511653472	622.3608505	185.2880752	1725.799673
32	0	19050	716.2442044	1861.899214	1.14E+11	5.810349271	727.617048	2.637012683	2002.817247	1400.227665	384.9063269	1538.209641	-195.3490916	2198.166338	297.0425157	2442.504643	-0.786740101	1.14E+11	0.023218815	204736.0878	4695.859342	3621388.193	-33402.00584	1114.909859	49.07076301	0.914765582	4.591530247	3.712099827	27.28790708	0.359296517	0.284253818	0.994059283	0.953676051	-0.287883428	0.978023891	0.265984067	66.55155088	0.003478792	9.744468881	0.020976689	6.670096072	290.9951556	8.404551103	2737.050184	0.143677175	13.25004117	442.3184252	327.6666974	4489.210184
33	0	7367	771.2115522	1498.95197	34501414770	5.430639243	431.6904624	2.195553296	1788.546538	1146.779972	230.2099669	1159.187484	345.161646	1443.384892	175.17874	2164.079032	-0.169980927	34501414770	0.02509345	74573.80778	1277.794692	371378.5451	-2010.831352	407.3446321	47.05396948	0.79141828	5.022142193	3.770425319	20.67088596	0.289936736	0.198663617	0.987350596	0.925939436	-0.175524982	0.905323901	0.205454194	34.46160052	0.001434253	9.833552828	0.003980274	6.30118233	113.5996504	7.730824347	1620.255056	0.219934174	2.102047643	184.8634451	119.3532251	1233.120402
34	0	4558	1104.926798	2156.797499	31164762834	5.87267522	624.0337458	2.087716131	2472.901941	1585.815814	330.4010056	1541.252715	669.74705	1803.154891	253.6864135	2614.837789	0.286290865	31164762834	0.018290029	150933.2414	1757.71761	1628182.803	6508.886585	891.6080198	57.12051984	0.879593643	5.551690595	3.9083153	24.95717288	0.272682858	0.181775128	0.989849683	0.932890359	-0.240926939	0.966080749	0.189017	39.35673132	0.000992143	10.32003903	0.003610733	6.794777312	237.1821349	8.03942393	1064.456341	0.233535836	2.012135913	83.36594998	241.5576525	1680.3767
35	0	2117	886.5015653	2051.272334	14566933100	5.939338701	572.7155569	3.339460301	2371.593502	1585.151344	355.6056373	1703.374361	29.06395142	2342.529551	245.3323492	2623.15307	-0.982339411	14566933100	0.0198896	197924.5553	4458.841535	3752263.377	-34851.27465	1014.845336	95.7410355	0.824516642	6.962200365	4.218022221	45.2939555	0.245046496	0.156340767	0.989824117	0.93486353	-0.274034158	0.977846495	0.159732521	65.0280291	0.00130793	10.06279977	0.005143558	6.709978697	277.6465929	7.776588523	554.3849787	0.261872923	1.847306228	42.10628248	316.3878288	4274.800661
36	0	7702	990.7645047	1846.412521	46587574415	5.750127636	454.1944135	2.950271082	2768.917109	1437.049722	266.1860434	1445.718715	321.1867697	2447.73034	188.7163772	2459.423354	-0.149283625	46587574415	0.021439494	109551.8869	2394.478116	999213.4255	-2060.509233	580.1619364	67.4190156	0.789850733	5.776681783	3.972626667	32.64831822	0.273649209	0.183162654	0.993420276	0.947492884	-0.197151567	0.9365279	0.189204106	47.603276	0.001165582	10.25849241	0.003428594	6.598232293	161.895238	7.956579222	1784.898468	0.231744802	2.120142741	165.12698	175.4932277	2289.95261
37	0	11562	1130.830233	1932.612186	77572728342	5.534494298	415.4540828	2.970331534	2149.385407	1572.169449	245.6150918	1622.151095	473.2483997	1676.137008	173.861295	2590.22834	-0.691644424	77572728342	0.024660905	93227.17645	2278.930051	839117.7688	-8689.163918	520.4371471	25.97296538	0.904101056	3.641072189	3.363724407	12.21137031	0.353623592	0.267162989	0.994557329	0.951331815	-0.261721788	0.966285757	0.27218712	46.42451903	0.002070502	9.49687833	0.00579568	6.427071668	136.6025281	8.176175347	1880.813008	0.162671943	4.279574713	285.1293894	149.1960363	2209.305397
38	0	10703	625.6812741	1337.639605	42870484351	5.445202017	373.5637203	2.566088498	1707.639953	983.3638239	215.9493635	975.4767903	230.8805786	1476.759374	153.6106553	2001.365608	0.044527562	42870484351	0.025995265	71732.23722	1117.720645	455126.9941	-284.6590422	418.9773301	28.21663969	0.873509753	3.975347398	3.457528534	11.80640912	0.326553851	0.23575207	0.992426549	0.940494358	-0.221573603	0.946487358	0.241217743	31.9364568	0.001730861	9.647177315	0.005636885	6.371585761	111.7984924	8.002248766	2015.214519	0.188285015	3.007618061	278.2273194	114.8763161	1065.754181
39	0	9474	726.0074826	1695.955528	47172497901	5.833957278	618.7856851	2.035984474	1992.129222	1200.291642	317.6689076	1172.65511	251.2586006	1740.870621	247.2059687	2231.401634	0.033572797	47172497901	0.01881342	137869.9408	1796.835094	1293509.186	-73.29059385	799.1224567	34.00935145	0.917983018	4.372646501	3.588543666	14.13586971	0.313716047	0.223929798	0.993254969	0.943576181	-0.263728769	0.97244403	0.227708451	40.06729628	0.001228823	10.06019703	0.005631931	6.756806382	208.282952	8.257663284	1834.221026	0.193605766	3.41951714	178.2383365	220.5041494	1703.924741
40	0	24955	936.8790641	1847.503228	1.54E+11	5.588882497	617.0693451	1.993963364	2225.750608	1457.026082	308.1933353	1538.056471	71.23338825	2154.51722	248.4445919	2482.138684	-0.421336032	1.54E+11	0.024459583	124035.2786	3503.470684	1111143.321	-9889.904664	741.1724927	25.06424383	0.934378532	3.343923377	3.268378795	13.42798521	0.384799258	0.304891316	0.996882696	0.964823365	-0.298823819	0.978767186	0.2999053	57.6573999	0.002824034	9.42509501	0.014041921	6.503059659	191.5591841	8.507400222	3283.427329	0.131573926	7.892192498	610.3889	198.4753315	3422.234863
41	0	19902	991.9399147	1909.934232	1.20E+11	5.772303038	537.2953388	2.224054699	2259.362529	1430.033546	289.6023871	1411.161244	-80.31812791	2339.680657	219.5889274	2454.349192	0.088354207	1.20E+11	0.019822989	118766.9254	4135.133942	1086894.322	907.2041142	708.825004	24.93415098	0.93184678	3.596858801	3.332941697	11.53436189	0.349489631	0.260892993	0.997285854	0.964627859	-0.287134722	0.978567036	0.267793981	62.96046864	0.00144697	9.850176978	0.003139541	6.718596054	183.4397887	8.426247075	3383.999196	0.170033122	3.660965128	394.517134	189.9959359	3997.106673
42	0	15241	894.3234731	1550.795354	79785286722	5.193550039	374.9675645	2.751313735	1777.362344	1274.00813	210.3665803	1337.596123	270.2342128	1507.128131	156.0462252	2287.992906	-0.724483963	79785286722	0.03223762	63798.56007	1891.480912	305361.6941	-4581.497601	319.5263625	36.93940027	0.790138973	4.170254537	3.561772357	18.76544758	0.3456243	0.26212309	0.990950439	0.940682316	-0.181805723	0.900196958	0.261045509	42.67010677	0.003018185	9.249732405	0.011447719	6.012577798	89.1164407	7.874576872	2364.349911	0.155130891	6.036798169	491.3335739	102.196099	1821.329768
43	0	7440	448.1345412	1387.055352	29769746886	5.812794134	486.209966	2.980731522	1887.579017	967.4415196	289.3485589	1019.212289	-266.6085365	2154.187553	202.5581401	2000.32749	-0.615565477	29769746886	0.020734948	130483.9322	2761.05005	1724509.803	-13525.38408	762.8490968	81.73189845	0.806106642	6.603722665	4.152418024	36.06161488	0.2518092	0.163687137	0.989722169	0.93312907	-0.185637144	0.930006914	0.170134676	50.89908246	0.000968703	10.54342489	0.003167384	6.727310222	211.1452488	7.919868082	1869.868011	0.251326346	1.767983582	154.2680108	208.874306	2728.212634
44	0	6089	453.0650803	1449.332086	25536938037	5.858289511	570.3059209	2.545779676	2114.988082	1012.290014	315.7990245	1087.012897	-94.30462511	2209.292708	234.1945335	2047.91263	-0.470201161	25536938037	0.019761154	144635.038	2347.343611	1709275.998	-12832.4131	790.7961218	66.0517595	0.84486001	5.847609762	4.011357356	30.71235497	0.273904399	0.185264908	0.992009875	0.941367591	-0.217654254	0.95356853	0.189329205	46.54036911	0.001186725	10.30835334	0.004873447	6.715891443	214.2119703	8.028640525	1382.235342	0.227005312	2.783362496	120.3256692	231.5047572	2255.662342
45	0	12502	952.3995993	1635.84546	65889401052	5.353413867	374.1128489	2.376511437	1932.704672	1281.423258	210.8607293	1257.84475	555.3475911	1377.357081	154.9764367	2295.715321	0.075889289	65889401052	0.027372949	65416.75399	1027.121816	344021.9316	542.2752843	384.5011957	19.4684455	0.903332293	3.103530457	3.170015451	9.565156695	0.386541396	0.304330019	0.994037113	0.949896964	-0.265985768	0.966607757	0.305070758	30.59109605	0.002437353	9.23283093	0.007769313	6.280459553	100.9924103	8.276751622	1731.659894	0.13851063	5.68780679	342.2166053	104.7344198	990.0087186
46	0	1414	327.650999	899.7454438	3702406137	5.162304152	303.2114397	3.175476786	1317.386846	601.7635236	181.6523854	575.0049118	-144.7123566	1462.099203	125.9048257	1618.144583	-0.038578482	3702406137	0.034076291	52745.50744	995.0207171	203737.0386	550.6688187	261.8966531	28.3727726	0.80241409	3.901801572	3.424026815	12.4667576	0.341415821	0.255904156	0.992128481	0.940858422	-0.264465472	0.958725312	0.264902001	30.60408762	0.003533188	8.739969583	0.012823423	5.909991422	72.56735643	7.467652479	260.2065064	0.184021575	3.567701446	48.18387553	84.4268134	1018.649929
47	0	6869	873.3647573	1724.485922	38643961499	5.581118095	528.7669629	2.145655051	1994.475163	1349.614609	276.6792487	1405.420265	516.5812241	1477.893939	213.7422687	2371.887368	-0.418947783	38643961499	0.023268746	105160.8771	1445.731515	716697.5743	-6602.869021	554.7755119	43.7120806	0.85202573	4.703154252	3.703645929	20.41034403	0.317475249	0.231356166	0.988541388	0.931618871	-0.226140018	0.94904779	0.233776531	36.3005243	0.001898036	9.742674522	0.007524175	6.440281863	149.6218981	7.977518205	1234.170767	0.179672553	4.196252557	159.8330179	168.4404715	1357.620906
48	0	71197	1023.27057	1739.609579	4.37E+11	5.208892853	252.0767262	5.218282149	2055.892028	1460.381009	211.9832066	1533.242536	133.8096472	1922.082381	121.9748524	2477.678024	-1.518519135	4.37E+11	0.037075953	85413.68233	3126.046158	1033180.614	-13542.89096	420.5928941	23.75611281	0.891020916	2.600785165	2.92299376	16.82051065	0.515971761	0.467460807	0.996327511	0.969898915	-0.346005021	0.982997024	0.374660905	55.01585388	0.008064235	8.401143971	0.026397602	6.061567141	111.0872517	8.846340766	4790.410003	0.067283874	29.14065227	2639.696602	136.7072826	3043.776451
49	0	13818	970.6902288	1518.939721	71783608990	5.218958241	263.1818987	4.413201551	2137.703941	1266.459385	176.5224629	1279.041933	252.5042291	1885.199712	109.7462968	2279.23996	-0.004855657	71783608990	0.035312892	58096.65233	1831.748842	507107.4321	612.5858654	336.8160098	18.73138163	0.894269394	3.073687362	3.158494886	8.857114444	0.393648508	0.314029502	0.996814384	0.962465968	-0.258834879	0.958554299	0.309254344	41.85920145	0.003822344	9.00612084	0.013562054	6.127631938	88.88684786	8.185238946	1831.989434	0.132579927	7.273082043	487.9535389	93.04439663	1786.827327
50	0	13182	661.1662204	2029.367691	78190463923	6.149725006	927.6127664	1.754456646	2235.52082	1380.323808	455.5848916	1429.217534	196.962355	2038.558465	373.6351838	2435.489386	-0.207185236	78190463923	0.01504112	265667.121	2890.355721	4637193.775	-16456.51269	1622.338495	53.79537782	0.935773351	5.144667461	3.831751525	26.37112106	0.297349793	0.208513142	0.992568105	0.944591645	-0.277723619	0.980566378	0.212243022	49.9806318	0.001030512	10.5366994	0.004741772	7.087462258	419.0334683	8.467510034	2621.696404	0.19888457	3.394657193	198.2720376	425.1384223	2797.933925
51	0	11369	833.7603754	1802.346982	65207513685	5.660713181	588.4998691	2.157308989	1949.929296	1368.043954	304.4958302	1436.498016	306.9024312	1643.026864	236.314726	2394.901673	-0.473353703	65207513685	0.021715982	127921.8549	2189.895017	1070596.676	-9958.189457	676.9950059	48.13592724	0.865507762	4.818669176	3.759907141	24.0551879	0.318928498	0.233981206	0.989612403	0.936071627	-0.223313339	0.950020808	0.234998668	45.08240097	0.001839661	9.881372805	0.01030872	6.510880779	181.2827333	8.135768169	2023.088662	0.177947811	5.73187209	246.8889964	204.7530177	2072.750462
52	0	8332	589.9658331	1222.582462	31596087597	5.255272505	360.8035797	2.634492511	1452.916705	932.1257479	199.9930551	960.5545381	50.15978697	1402.756918	146.7879022	1947.341073	-0.471358052	31596087597	0.029442013	59027.34786	1434.704343	251809.203	-2611.68312	304.5827423	33.07502208	0.8020485	4.248705441	3.552399761	14.20874734	0.318872116	0.228817923	0.990263079	0.934046381	-0.183375427	0.90692975	0.236250607	36.96915415	0.002108389	9.391056746	0.006339712	6.090773506	84.4144411	7.669661777	1617.084253	0.194081163	3.059312822	245.3108497	94.54491046	1374.899664
53	0	12644	1018.516141	1476.435015	64764673610	4.828231215	276.1739777	2.899705321	1651.46125	1255.878407	148.7438807	1273.488132	528.1718791	1123.289371	109.0173436	2263.220389	-0.520285954	64764673610	0.039985392	33179.14304	955.9541451	93937.56707	-1117.505408	185.8611291	13.32625899	0.865537685	2.332977452	2.785975641	7.683313962	0.463116551	0.397411499	0.994051799	0.95452353	-0.286115207	0.961749512	0.383561561	30.21265247	0.005520088	8.191413855	0.018527169	5.729114712	49.79684703	8.100705273	1322.247232	0.104575074	10.16729201	505.5752926	53.19794149	937.4277127
54	0	1263	372.3060599	1087.929297	3922447516	5.326650523	393.7730674	2.184285489	1386.749225	743.108474	216.1685088	761.4174522	194.5788261	1192.170399	161.8769751	1762.288046	-0.047971056	3922447516	0.02710998	67232.00583	679.5689188	338823.2367	-1282.17406	389.384933	39.44528276	0.815813743	4.669618167	3.635762925	16.28548138	0.305000166	0.215786452	0.984600165	0.918079373	-0.2629145	0.964784644	0.221347068	24.33027861	0.002086959	9.244899373	0.007287861	6.20008334	107.2075539	7.446457798	273.2628662	0.216360147	2.034380056	34.23990499	107.3633113	647.5669042
55	0	19451	974.208154	1811.128038	1.16E+11	5.728699981	413.9165396	3.79550168	2505.423637	1418.163861	259.6281953	1456.541131	-63.10992804	2568.533565	174.3778045	2441.260582	-0.693435795	1.16E+11	0.022755873	112236.772	3933.665305	1268696.803	-9116.766175	561.9323299	73.94537872	0.764776623	6.150855172	4.076978045	34.69627504	0.263554313	0.174446578	0.993437671	0.946702545	-0.153621015	0.892367416	0.180713875	61.7372683	0.001133648	10.41234732	0.003270664	6.550419879	158.9694272	7.9536557	4568.290011	0.234861447	2.163805377	442.6244923	179.6538279	3806.713896
56	0	6254	1023.481788	1540.088032	33264420151	5.163849195	257.7350033	4.196731582	2143.723023	1294.535575	172.9451399	1285.458009	446.6908099	1697.032213	108.2014665	2306.274729	0.40024404	33264420151	0.03528809	54009.62286	1353.546947	389870.2277	2705.609349	306.9102427	21.15185175	0.870474416	3.015732637	3.105397247	11.68358845	0.403494083	0.325257179	0.99573109	0.960102817	-0.283920581	0.968395184	0.326405588	35.80587567	0.003952379	8.769281508	0.010103762	6.065287707	82.01552362	8.04807869	824.7879757	0.131881672	6.144662951	220.6917173	86.34429593	1330.829549
57	0	1947	883.0438216	2186.201362	13241673654	6.178315379	779.9794128	2.166856751	2482.230011	1562.271516	409.7286215	1592.595168	177.4856162	2304.744395	314.1031037	2607.885168	-0.293087989	13241673654	0.015011835	235829.7299	3694.305549	3353570.747	-16290.54861	1225.443599	212.0262058	0.704159997	10.90999897	4.808033034	87.75779751	0.179632847	0.100494665	0.977621214	0.901933044	-0.267549464	0.97980652	0.104267488	58.65507531	0.000806661	10.5858592	0.003646575	6.964216738	359.3674511	7.621605529	723.6995378	0.371699814	0.901483034	29.22804314	377.0769654	3512.099127
58	0	83139	852.2894478	1709.04076	4.51E+11	5.664065801	491.2996106	2.633593877	2066.724304	1306.108933	268.8970389	1340.298015	-395.963044	2462.687348	200.500958	2328.723113	-0.415317496	4.51E+11	0.021688893	104812.9278	4963.682054	979702.3349	-6450.318495	619.7243277	29.34899415	0.909351329	3.827871415	3.435168763	14.08814315	0.346606357	0.259991424	0.997073097	0.964009039	-0.252768997	0.964936327	0.263050127	69.39772072	0.001548665	9.849054455	0.004462071	6.605600573	162.2683305	8.454787099	13364.08977	0.160743932	4.810685061	1803.192834	167.7940275	4893.597024
59	0	30951	1068.064528	1802.383252	1.98E+11	5.336462293	370.3622364	4.264195104	2129.816645	1512.724406	237.8990046	1612.585416	122.0679641	2007.748681	159.6420998	2530.785652	-1.230713775	1.98E+11	0.032744848	91092.07545	3503.39038	996383.3479	-13207.2852	460.4698835	32.00445913	0.867768407	4.004016471	3.510124479	15.45163733	0.340505346	0.253771653	0.995371155	0.955336691	-0.203794564	0.928156773	0.256427044	58.27646441	0.003046825	9.358726145	0.009799574	6.14229799	123.1185857	7.977368707	4863.384479	0.15713174	4.644633512	1013.4858	145.7485172	3396.288294
60	0	886	677.6647488	1111.664432	3275936547	4.631704446	265.6374901	2.179085439	1281.560032	915.6390657	142.9677571	944.0263098	493.3025913	788.2574411	110.2235487	1922.874232	-0.356900939	3275936547	0.047105973	27772.28247	377.0793416	54111.56523	-821.2464218	156.5120969	18.52491165	0.788001624	3.045560731	3.093099427	8.859001293	0.389633073	0.308316151	0.984383224	0.921221442	-0.259302402	0.94768252	0.314094928	18.50761907	0.005917427	8.0017272	0.023985927	5.467888636	43.75925214	7.09757954	144.1015801	0.162642867	3.670897686	41.73589165	44.54690342	372.8273138
61	0	18157	599.2510617	1594.052894	84482344110	5.887393747	605.6707216	2.245685701	2026.981544	1123.817037	318.4778165	1151.144037	-143.8051999	2170.786744	243.4731226	2157.053571	-0.250875819	84482344110	0.018480857	142281.3008	2982.138624	1475701.598	-7303.313492	798.565771	65.86987436	0.846847931	5.924574216	4.018115456	29.39493684	0.267749826	0.178384217	0.991835801	0.939909444	-0.18889434	0.933771392	0.183328245	52.90374933	0.000908758	10.59005338	0.003098072	6.781581068	216.1089114	8.161094149	4128.427328	0.227373868	2.366509476	335.5569202	227.8375823	2875.486149
62	0	1051	747.8709486	1536.829189	4966859286	5.546703024	415.6917217	2.515953833	1896.360223	1153.13776	245.7185995	1166.632598	403.6077851	1492.752438	177.1230237	2173.900038	-0.115928167	4966859286	0.024130885	89839.16268	1151.59049	574821.4303	-2221.908489	469.5031215	98.03286703	0.655522767	7.469063339	4.200730356	38.4603631	0.224798732	0.137082784	0.975394386	0.896673255	-0.267201142	0.970095551	0.143019513	32.5336832	0.001593307	9.582226436	0.005308792	6.35453028	141.8839971	7.155208075	318.7164605	0.303250676	1.121679231	25.36156042	143.871818	1082.002854
63	0	4162	832.466324	1527.982847	19953677792	5.405186524	325.9640315	3.167784627	1828.733179	1173.258789	208.3014739	1183.636571	223.1386823	1605.594497	140.7901451	2189.578095	-0.36697696	19953677792	0.027912319	71198.46954	1729.466762	388311.7644	-1418.142306	356.0812908	56.70568283	0.722063472	5.100619736	3.80917292	29.42040456	0.306148135	0.218682888	0.98811342	0.933074744	-0.195593869	0.925564822	0.222044751	40.67552831	0.00190747	9.62195224	0.006983889	6.21383335	103.1967434	7.808935554	794.7208073	0.190946854	3.304949867	116.1710716	114.0330581	1668.177078
64	0	11023	776.4432768	1357.57847	48308207517	5.157724037	313.9414222	2.601142145	1670.193438	1081.76743	179.5641421	1099.387513	331.8586104	1338.334828	129.291824	2093.440192	-0.2945507	48308207517	0.031626128	48736.20536	1065.654177	190028.4574	-1392.818255	267.6754258	23.23366534	0.839288432	3.462259602	3.292982263	10.87018674	0.359946662	0.2733333	0.992371618	0.942644601	-0.211169169	0.931493719	0.279333557	31.69339054	0.002576686	9.13152456	0.006331557	6.041918576	72.72727279	7.886323162	1792.690465	0.162631812	3.999517557	348.6148054	78.06190601	1024.728023
65	0	10791	557.1525118	1184.544399	39370003882	5.182796432	371.7271122	2.23612485	1485.517832	895.631106	197.4187408	923.3513262	268.1206703	1217.397161	150.2477583	1910.081431	-0.329826575	39370003882	0.030099863	54993.78229	794.1278445	245951.4892	-2400.251555	329.6937965	22.00619653	0.874927682	3.39764205	3.26486617	9.921353956	0.369356601	0.286099226	0.991558496	0.939518707	-0.232377509	0.94389198	0.28764439	26.7804089	0.00257654	9.128685183	0.007687172	6.10865558	87.92499827	7.988199524	1616.46233	0.149797269	5.244258617	324.8076175	88.08353038	780.9521824
66	0	12650	641.7336287	2080.025238	77277841360	6.437889307	805.9715496	2.526326121	2670.368577	1410.432103	451.5256809	1479.585046	-357.6006356	3027.969213	330.5139722	2471.623002	-0.37500964	77277841360	0.012946604	298737.3404	5931.107531	6511603.035	-25203.6458	1564.727936	135.0867835	0.839191547	8.47325859	4.507665046	60.32101535	0.21566757	0.1307772	0.991308767	0.938229875	-0.19671621	0.951034732	0.136838967	74.65348243	0.000498022	11.45719805	0.001818223	7.286778645	424.9536798	8.319002966	3727.754466	0.294684148	1.480691178	163.7745455	478.0291315	5650.060711
67	0	511	916.7509005	1440.974548	2442851367	4.855059784	257.1982506	2.401273189	1586.987885	1178.500902	151.6852342	1187.166085	682.2435218	904.7443634	110.148172	2186.442556	-0.070629272	2442851367	0.038560667	34664.87339	508.9038004	73830.47856	-254.7401701	173.5873138	37.39668514	0.644899227	4.582272529	3.57502884	15.36428498	0.301881769	0.210858377	0.975266488	0.89737086	-0.267196078	0.957303182	0.223568131	21.78879412	0.003840245	8.33387935	0.011998332	5.593722718	52.74599973	6.73825207	120.964775	0.236721673	2.265631642	19.70450098	55.66112262	481.3444227
68	0	50198	1063.848211	1405.816394	2.58E+11	4.548028954	154.2240113	6.537952321	2239.35691	1259.985135	115.2164408	1283.985749	321.4517456	1917.905164	67.25226022	2265.983294	-0.90135286	2.58E+11	0.059235926	27147.47811	1579.221217	126875.7465	-1347.597659	136.9540519	11.69762082	0.840745878	2.27656124	2.774422861	6.37330154	0.453546917	0.38292525	0.998139707	0.972522181	-0.230286797	0.924761638	0.368271482	39.34323181	0.008699531	7.861986084	0.022678	5.3762195	37.16291818	7.815981506	5106.508148	0.101727323	9.243355515	2973.525001	43.55078414	1556.879816
69	0	1232	667.8044644	962.490459	4006857998	4.166995882	140.5342994	3.752223642	1236.281457	799.6215557	90.52998094	784.0716311	497.1557572	739.1257001	60.67140365	1803.418921	0.798033342	4006857998	0.067371448	13682.0594	199.9646808	18693.97717	522.7017424	68.96251312	16.37233151	0.614669725	3.102635784	3.073306659	6.24123056	0.372317225	0.285297596	0.983906155	0.913928216	-0.153773824	0.817712597	0.279963583	13.66786261	0.007324016	7.647377025	0.01797978	4.940438862	21.33371116	6.786639121	195.6493506	0.158806291	4.5174961	83.00162338	21.9900219	203.8238636
70	0	2228	595.2210779	1508.021993	9251232163	5.747514238	446.1554855	2.893812476	2093.547222	1008.53328	273.832034	962.3398767	199.4389314	1894.108291	190.3600231	2037.709155	0.511330657	9251232163	0.021745437	118052.6625	1385.352855	1375410.145	9735.008702	717.3297349	55.2706095	0.857037523	5.546673694	3.90030651	23.6616899	0.266824044	0.174422652	0.991083196	0.93586284	-0.267855904	0.975303449	0.183320544	34.92429094	0.001327107	9.956673455	0.004942998	6.648034574	193.1500861	7.716906867	570.5089767	0.256063275	1.667294657	48.44883303	189.0871612	1334.64228
71	0	3199	789.5115893	1847.86664	17494318111	5.939116042	558.1211574	2.39802869	2165.224273	1306.343102	314.9053685	1301.441467	220.5690549	1944.655218	228.0372635	2338.521621	-0.035783292	17494318111	0.017997086	149464.8701	2369.628138	1528174.509	-1580.795289	793.7185085	117.1439962	0.742727936	8.076955473	4.394490072	47.95667633	0.217392917	0.131398826	0.982576713	0.912847654	-0.205088052	0.948566016	0.136717554	46.9059625	0.000812201	10.5940674	0.002933761	6.778388444	227.7156262	7.703418748	996.9793686	0.311653444	1.250609438	57.57267896	239.272856	2243.031572
72	0	4849	921.5706658	1394.648502	23257872465	4.934721973	251.7176471	3.61236858	1811.777163	1181.472983	152.6983242	1208.900505	388.3669818	1423.410182	104.5870607	2190.074559	-0.572172108	23257872465	0.039840128	37602.20044	1164.003286	128341.0684	-1479.746888	184.0991383	29.54627591	0.719991536	3.935343876	3.46043425	13.48405534	0.337347486	0.249465984	0.991595574	0.939580771	-0.166122792	0.877585848	0.255986641	33.54566802	0.00336766	8.878417749	0.010376631	5.726930871	53.41135356	7.462287021	851.5819757	0.175620123	3.655948519	193.1847804	60.30553935	1132.911941
73	0	23419	476.7364313	2378.4192	1.51E+11	6.751294127	997.5410095	2.512462984	3196.657676	1441.632032	571.0765366	1486.082544	-557.9113313	3754.569008	417.005197	2539.189561	-0.348275234	1.51E+11	0.010208718	485916.648	7529.327697	23197343.46	-68788.96877	2968.365589	157.6996922	0.898998268	8.443172635	4.506864539	83.17057461	0.227069165	0.142294994	0.993499633	0.949840008	-0.23852612	0.976211905	0.146379889	82.62224268	0.000388336	11.87150734	0.002121738	7.698018472	781.5163203	8.75803087	6319.184893	0.269831542	1.947821605	239.0779709	777.6529824	7365.686537
74	0	631	927.7338682	1501.494245	3165883410	5.091492154	317.3740611	3.162027244	1678.38623	1228.421658	185.298445	1259.450601	425.8185589	1252.567671	134.498443	2239.921399	-0.604694467	3165883410	0.033571847	51384.78872	1221.259622	165116.9488	-2026.382187	219.1813032	67.01360663	0.527476883	5.789253577	3.88387986	31.60162256	0.273244987	0.182456146	0.97728751	0.906022331	-0.265352651	0.960226739	0.190670616	34.39465423	0.003143084	8.628202428	0.010292008	5.720077093	71.54872746	6.81056917	165.0348653	0.261544953	1.579079819	21.18383518	82.05663036	1146.511886
75	0	5559	882.3434704	1629.102341	28639866462	5.512189197	448.6037165	2.248628401	1915.420312	1251.597189	241.4364398	1248.714549	387.4363714	1527.983941	182.9333588	2269.79773	-0.010900181	28639866462	0.023921283	82291.83475	1475.698503	457851.9531	-125.7762077	458.5638989	35.48591455	0.8553635	4.248003162	3.56286082	16.66160803	0.32859447	0.240644851	0.991195237	0.93923894	-0.234263645	0.953938998	0.243976667	37.01055175	0.001674055	9.643901014	0.00489597	6.392895035	123.5124534	8.061395727	969.1511063	0.174339109	3.436401239	132.9784134	132.0004732	1396.833423
76	0	22496	679.4561182	1561.265348	1.01E+11	5.617260892	544.9806335	1.961518959	1786.998165	1089.071079	279.2951301	1048.05829	271.9013856	1515.096779	218.5750246	2114.269803	0.167692051	1.01E+11	0.021636765	105918.8253	1391.398637	782263.4826	1800.65688	635.4162041	20.8202111	0.936334859	3.143385288	3.185967309	10.5944217	0.390015297	0.309683333	0.994789802	0.953956747	-0.298302207	0.979595105	0.310674305	35.18039872	0.001850495	9.533479119	0.004780531	6.567959917	164.0591038	8.625615704	3055.73053	0.135834394	5.868812967	486.740665	169.5661673	1329.835215
77	0	3094	710.4562426	1368.189195	12611549849	5.170572337	407.0361212	1.98941219	1579.506264	1003.917692	212.2208513	960.5940792	455.6194132	1123.886851	166.7728564	2018.943083	0.331406535	12611549849	0.030161177	60445.05778	654.3084292	245328.4078	1494.706086	359.049782	26.53327144	0.862324998	3.829525064	3.38441938	11.30427702	0.331138824	0.239715395	0.98817343	0.927124365	-0.233232353	0.947643058	0.247785422	23.89710792	0.002252298	9.150259125	0.006648142	6.106978907	96.39576335	7.535923513	610.4835165	0.197312061	2.468768085	93.31868132	96.74095461	609.7327085
78	0	1110	718.3843301	1209.955499	4179919461	4.714565962	231.6453867	2.579120692	1359.564805	932.646594	140.8431982	897.6198105	532.62102	826.9437849	98.52708057	1940.539412	0.459152649	4179919461	0.044895707	30570.35077	340.4344892	78230.51848	1334.401375	177.110653	30.74219854	0.705943564	4.038111146	3.43629338	13.37555738	0.334432346	0.24759842	0.976202935	0.901678304	-0.214211393	0.920260974	0.255354696	17.42891202	0.004077106	8.459887159	0.014542972	5.555549237	51.96321289	6.994861915	211.1009009	0.190180992	2.79584774	49.83423423	49.12263696	331.6351351
79	0	3138	928.6659479	1696.456023	16508290404	5.570053071	407.7943533	3.117620238	2257.396592	1273.203146	243.4985302	1226.517744	454.6273987	1802.769193	168.7105789	2293.636443	0.610196818	16508290404	0.024782666	93315.59168	1307.904352	849941.993	7758.765537	511.4136373	74.46209679	0.744897881	6.238387158	4.063267026	33.51104484	0.261552525	0.172758302	0.986914751	0.925938269	-0.197713536	0.93382169	0.179610013	34.62007859	0.001313078	10.02872763	0.00429854	6.418784759	146.4689335	7.653739174	759.987253	0.242188417	1.8074021	77.7680051	149.6095925	1266.847674
80	0	1595	957.272696	1403.098204	7785841725	4.785600001	236.816708	3.901592081	1559.731837	1201.792229	144.0967864	1235.532216	486.5435675	1073.18827	98.82219143	2209.390294	-0.914268713	7785841725	0.043209874	33516.44914	974.7581945	92580.27226	-1703.979696	152.0740586	25.99328386	0.703091271	3.57749764	3.317314354	12.71231258	0.356553751	0.26942602	0.987626646	0.929481695	-0.201044194	0.908044394	0.274104351	30.71083183	0.004473301	8.352739704	0.012882549	5.506141518	44.51683561	7.18938527	265.5479624	0.166487751	3.776218394	68.91974922	53.88451214	928.5605016
81	0	6876	622.0531904	1381.681651	28919103159	5.491083901	438.25187	2.305495753	1718.460879	1030.955146	237.6858498	1056.200255	158.1480305	1560.312848	177.8784731	2050.805513	-0.265005684	28919103159	0.024393385	81024.44714	1483.939347	482212.7453	-3187.887982	448.460692	31.57447041	0.867415259	4.104631859	3.508532606	14.08659611	0.325300365	0.235131829	0.992359203	0.941632535	-0.228957014	0.950275259	0.241456298	37.14251732	0.001752057	9.623253709	0.005115573	6.373047703	120.0087906	7.949126198	1301.732693	0.1893154	3.084740374	167.7289122	129.7576407	1407.09235
82	0	4474	1194.371236	1455.109597	24358087351	4.06778654	130.2132744	3.34135503	1621.296901	1331.04454	80.87579989	1338.832838	873.0984284	748.1984728	54.79943161	2333.31623	-0.287656038	24358087351	0.071493089	10595.98165	410.9217598	9320.841901	-49.81506334	54.04598253	5.638983878	0.807835499	1.785703	2.436045815	2.367353979	0.484907953	0.41932608	0.994264867	0.947574393	-0.225225178	0.902304306	0.406284512	19.96992348	0.011099301	7.056162699	0.025698162	4.899462783	14.9212416	7.293306663	474.2467591	0.106000617	8.867890953	319.8600805	17.03149059	406.8071077
83	0	33056	808.9782592	1465.720826	1.52E+11	5.34717194	309.1143449	2.96357371	1890.506614	1131.423099	195.0482975	1124.787312	237.5035722	1653.003042	131.4752386	2145.989242	0.087262508	1.52E+11	0.029195389	62305.39723	1458.82774	416388.9564	596.3195829	377.4867142	25.8485391	0.871873467	3.694168084	3.378255047	11.75165609	0.344373481	0.255490131	0.994426009	0.94986447	-0.219052766	0.943624696	0.261675536	37.02585706	0.002076874	9.531234701	0.00643896	6.300047879	100.8338133	8.074017197	5642.478884	0.170694545	3.481730788	965.0827686	99.76544839	1450.946152
84	0	11671	1031.686603	2254.218775	88612702093	6.207944351	666.4705604	2.846485412	2749.592613	1714.106739	385.9987829	1790.845564	137.5864223	2612.00619	274.6710314	2755.459013	-0.551107863	88612702093	0.015818703	226178.9811	4659.336522	3632910.016	-18098.05952	1115.838697	153.2812446	0.755774046	8.21144923	4.480008536	82.89657366	0.248436331	0.165989735	0.98725523	0.932832333	-0.190282967	0.942283821	0.169123827	66.47066255	0.00079284	11.06139215	0.004427881	7.026919657	317.2799855	8.332862468	2879.017993	0.246681346	2.967781875	184.620084	362.0153024	4466.431583
85	0	7752	1320.396714	1952.330458	54526713912	5.326851311	335.9046504	3.754145773	2210.159543	1639.990245	200.8562833	1659.870509	426.9014938	1783.258049	140.2229524	2652.148153	-0.624525586	54526713912	0.028839956	64341.32809	2571.661685	438395.57	-3764.513243	345.7055794	30.06335437	0.838707773	3.778569415	3.410040563	15.29585251	0.350520767	0.263869859	0.994445953	0.952470813	-0.22512556	0.945009424	0.271150236	49.92695102	0.002268656	9.338088948	0.006168737	6.189811542	93.94223344	8.009496993	1261.819917	0.162773467	3.844913687	223.5673375	103.0870307	2513.628483
86	0	1973	917.8394056	1159.292185	8238760802	3.970335011	123.8841998	3.410515389	1406.958009	1041.211069	75.11575671	1043.172574	750.6284041	656.3296049	51.24550273	2043.465945	0.059669114	8238760802	0.075995272	9210.438569	161.2496737	5846.866049	-1.904714235	42.59934418	10.36838979	0.604997814	2.372424895	2.777216591	4.569234212	0.426494736	0.349114486	0.986736185	0.923744824	-0.142717836	0.79597955	0.354248953	12.37673868	0.009730175	7.225214343	0.023051938	4.724881614	13.24193349	6.797293046	268.0755195	0.135872032	5.358684357	149.9386721	14.79518096	162.4059807
87	0	1672	538.8177218	1486.389714	7246351410	5.872459512	514.8178471	2.880881008	1985.61893	1047.999876	302.1781789	1100.368747	-233.4147765	2219.033707	213.3588267	2081.812247	-0.382412895	7246351410	0.020183976	139638.7394	3099.028706	1679152.806	-8308.762583	764.0607473	94.618527	0.777869187	6.856791126	4.198509141	45.06656517	0.257593062	0.172050157	0.989017582	0.933410147	-0.299251595	0.983401368	0.176792491	54.14199971	0.001458289	9.917422455	0.007373081	6.667657492	214.6698186	7.790869815	432.9366029	0.258933375	2.393271674	33.74760766	223.7267344	2971.505383
88	0	3504	943.1280567	1817.747941	20705328850	5.741987624	462.6335201	2.62687079	2293.665459	1407.888961	269.1225426	1432.157873	495.7843983	1797.88106	190.1458994	2430.854796	-0.165703688	20705328850	0.021308817	111125.7868	1707.491934	959698.532	-3203.032426	586.5486315	66.05827058	0.795985705	6.0727637	4.012650721	27.59616395	0.257901191	0.167280452	0.988203058	0.927153236	-0.212375167	0.946638685	0.171734111	39.71319107	0.001213078	10.15282903	0.004820868	6.58937271	163.1517255	7.753257541	873.8984018	0.249400229	1.933995851	74.66609589	177.9905235	1607.948345
89	0	11358	690.4806995	1258.248967	46068097756	5.113216619	292.1162998	3.323745369	1540.083567	1001.488614	177.0805188	1033.215172	159.4590218	1380.624545	122.2209546	2013.952428	-0.735858035	46068097756	0.033849884	50047.70855	1301.442785	244566.0123	-3281.144053	264.8422601	23.75169414	0.834177003	3.562404396	3.33983618	10.5602281	0.357270801	0.271885126	0.992689724	0.942895553	-0.200949142	0.920596431	0.274163041	35.22983683	0.002834201	9.064407615	0.007935575	5.967734378	72.14848857	7.837444979	1830.074661	0.161126489	4.842179482	384.4669836	80.17460971	1274.638317
90	0	16852	179.9966138	705.7021909	35963879302	5.062292572	293.5189253	2.838962153	1362.144646	446.4113306	166.5337326	442.9888466	-86.26291843	1448.407564	119.9858815	1460.856444	0.231122238	35963879302	0.033933242	41995.81164	527.6499723	134712.5045	495.4792797	224.7111977	26.80686144	0.785986661	3.759475246	3.406897683	12.1261974	0.345492563	0.258189276	0.992598543	0.94286072	-0.170030881	0.887432349	0.263010147	21.86684184	0.002444876	9.175459417	0.005570849	5.928503118	62.87951478	7.823196907	2726.5953	0.16179654	3.810873023	571.842986	67.29478475	567.0502018
91	0	630	793.2986092	1340.760803	2615340305	4.982160464	288.1607324	3.45652774	1776.536313	1025.857587	174.4665445	977.451458	604.2335074	1172.302805	122.5236195	2037.482225	0.851796131	2615340305	0.038382464	47234.85683	319.5811905	155250.3737	2476.240323	211.8982404	63.46446104	0.532599599	5.492716898	3.81226585	30.33153488	0.293406638	0.206224503	0.976189851	0.906094572	-0.284316309	0.965633962	0.215456882	16.80555925	0.004008934	8.400334068	0.015687409	5.618427708	68.84067536	6.834540416	146.8857143	0.233151927	2.151564626	24.18095238	75.5914059	383.1761905
92	0	14577	1020.427872	1392.296811	72411545132	4.568086307	178.9608644	4.026112279	1771.855257	1223.678048	115.6941897	1246.664383	500.2526048	1271.602653	76.06851127	2228.793489	-0.682375326	72411545132	0.052857356	22776.35857	926.0417089	50478.53835	-752.2251928	114.4414974	11.36549161	0.817333622	2.256363654	2.767512935	6.145626582	0.456804318	0.387273682	0.995822355	0.959504685	-0.235306579	0.929230549	0.372983454	30.004091	0.007660821	7.877530233	0.021859822	5.400351877	31.45174726	7.801409773	1503.684091	0.103154565	9.738034154	770.5016807	36.50303067	903.6816903
93	0	2505	669.0544309	991.2778498	8447612514	4.404481849	169.4785983	3.184164786	1243.55745	831.7963789	102.0730749	837.0243642	402.4898561	841.0675938	69.84812514	1836.382423	-0.006285218	8447612514	0.056239298	16822.43102	335.7477463	27838.29931	44.79193729	95.85534093	15.81228571	0.717955293	2.869768559	3.046716111	7.230615924	0.402179186	0.323318748	0.987128663	0.92681198	-0.180709568	0.87675526	0.322406164	17.76883206	0.005791074	8.05282393	0.016113771	5.301650713	27.91690666	7.23911712	353.4287425	0.141089318	4.621217286	140.8794411	26.97700105	342.8087824
94	0	10452	596.2409867	1175.354836	38707095541	5.129095048	296.622911	2.938101081	1500.795334	911.5753628	177.7893586	944.2681016	77.81708242	1422.978251	124.0116257	1924.401079	-0.546932621	38707095541	0.033384825	49199.14448	1284.703147	201055.605	-2383.715527	252.4690789	31.09517394	0.778446154	3.829593201	3.44518942	15.94691654	0.353685565	0.268897966	0.991320274	0.94160365	-0.190326559	0.912247599	0.272264016	35.06097901	0.00293537	9.126923627	0.010571305	5.963544469	70.89106322	7.782367289	1689.251052	0.161619886	4.66548385	348.9381936	78.72131493	1232.34137
95	0	5406	613.4287042	1311.931427	20665233687	5.392075178	362.3215936	2.607420391	1730.439384	937.7246669	210.3572088	918.6337242	206.9197181	1523.519666	149.5659443	1955.159262	0.225086188	20665233687	0.027163472	67870.85607	1023.837104	445968.3024	1789.360922	425.5593484	36.0177739	0.844463831	4.454884653	3.597185681	15.1337789	0.310770324	0.220486437	0.990993872	0.936115649	-0.213393534	0.93906913	0.226435731	30.43733047	0.001647034	9.704801973	0.005027161	6.353811871	115.3942806	7.80323235	1081.987051	0.200145588	2.306619753	146.845727	108.705685	1008.916574
96	0	4084	711.8780345	1322.432997	16622026020	5.257390399	366.7689263	4.142708673	2168.658453	1000.963094	206.2004502	960.7576055	463.1949811	1705.463472	148.1853949	2017.432961	0.918517895	16622026020	0.030493452	66182.45248	652.4609937	619424.7585	6638.456594	402.7384841	27.46423177	0.872451297	3.911189756	3.432489457	11.57394147	0.330991722	0.240839199	0.994375382	0.948382481	-0.243429777	0.955407946	0.246353445	23.63359038	0.002215631	9.292227136	0.006380069	6.216862861	107.550679	7.667596744	812.9123408	0.199048076	2.742612052	124.5352595	105.7708065	614.1385896
97	0	10951	777.1327097	1720.974433	56846393915	5.741504019	577.2612102	2.027766121	1960.115834	1251.270124	298.7234962	1258.950989	271.8719202	1688.243914	232.6095672	2278.371664	-0.128590965	56846393915	0.019748366	122760.2655	1939.980959	1039237.974	-4036.357079	710.3717303	39.99763878	0.892899464	4.566732948	3.646000128	18.3461527	0.309333583	0.218507532	0.991960691	0.940929336	-0.240952638	0.961675266	0.222626084	42.09738944	0.001302633	10.02962867	0.0041033	6.651809882	187.5923423	8.170639647	2124.668889	0.19401597	2.876832914	216.2643594	196.5028938	1841.034609
98	0	31157	622.8004437	1708.829167	1.46E+11	5.971229974	564.9981746	2.391304012	2193.206844	1129.228596	324.5683106	1096.96212	178.6259028	2014.580941	237.1631363	2165.665744	0.290743387	1.46E+11	0.017541109	156493.7009	1786.498868	2105076.101	7106.884949	945.3884894	40.99242235	0.916776295	4.674458255	3.698992951	18.31646717	0.306018029	0.216288065	0.993938232	0.947719014	-0.246985916	0.968891339	0.222371867	39.50098666	0.00099194	10.45176221	0.002622685	6.930031416	246.5952279	8.527331013	5965.394261	0.191462408	2.948291119	546.5283243	250.4335403	1745.662965
99	0	8444	735.4152877	1705.1299	41402283593	5.743614536	595.0330478	1.985273769	1948.570779	1185.40332	303.5833682	1142.352453	278.7331879	1669.837592	236.3686851	2214.308033	0.15144347	41402283593	0.019883105	127172.3943	1607.881662	1188459.92	2350.454276	777.1554008	27.27416717	0.932133886	3.744743759	3.380566086	12.81196527	0.3396734	0.249566728	0.994193527	0.949307185	-0.291160734	0.979963364	0.257845261	37.68774836	0.001487454	9.809869383	0.004670891	6.694708022	201.107392	8.314101881	1512.303411	0.179097988	3.255343533	167.8929417	203.4279057	1566.055424
100	0	43903	865.851235	1669.569569	2.37E+11	5.526884442	511.5693644	2.23014927	1940.341006	1302.074938	263.3165924	1338.38317	238.6769	1701.664106	204.92796	2322.654955	-0.397974693	2.37E+11	0.024128994	95177.02015	2116.842202	692474.2256	-5815.523468	553.9323528	19.08249126	0.933042044	3.093760728	3.161020081	9.176754129	0.385501509	0.30256328	0.996095162	0.958697032	-0.285406116	0.974355354	0.301959884	44.53158921	0.002347178	9.389977718	0.008713416	6.443071051	143.253711	8.495113457	5960.578298	0.135766993	5.715183994	1059.335239	152.364418	2051.845386
101	0	3818	889.2580949	1266.092828	16882242445	4.489514348	187.59951	3.553507673	1390.027203	1097.723028	114.8119701	1120.452122	423.6215204	966.4056822	78.80243562	2102.795817	-0.801086747	16882242445	0.052428998	21308.34583	871.8639722	45345.22519	-956.6825836	110.5411289	12.28099383	0.798612296	2.530662645	2.870325398	5.657414145	0.417547236	0.339109548	0.992667081	0.94325365	-0.209662721	0.90582542	0.343870613	29.10780675	0.006221736	7.883720537	0.014202262	5.319807196	30.70553068	7.325568358	512.9004715	0.134337473	5.684288616	200.173913	34.2258333	841.2441069
102	1	52938	946.2264756	1912.798594	3.24E+11	5.834895852	623.0613295	2.372834669	2303.264855	1445.00367	324.7369106	1478.068027	-219.3929014	2522.657756	252.6844456	2474.257499	-0.378929906	3.24E+11	0.019484992	143907.2233	4828.972771	1624718.008	-8510.082028	839.3878431	44.69598053	0.898630452	4.3468728	3.645123752	25.15573057	0.360712597	0.283628111	0.995850729	0.961100576	-0.262227854	0.972464325	0.274219209	68.04584762	0.001722862	10.07339575	0.007267549	6.761231697	221.0209559	8.756807878	7184.385583	0.135713204	9.469204337	1031.496505	230.3507049	4759.606634
103	1	46321	898.5631142	1745.152328	2.71E+11	5.59392968	433.6335924	3.162069388	2248.771182	1395.904874	263.4027875	1479.268614	78.02567361	2170.745508	184.6487127	2418.061045	-0.834646065	2.71E+11	0.025089106	106659.05	3073.206741	1141277.969	-12477.56621	581.1353788	54.78260123	0.826750366	5.001916522	3.820795038	28.85243939	0.321927645	0.239091392	0.993087633	0.948614232	-0.188850488	0.925200743	0.23908155	54.23606126	0.001891858	10.0178612	0.007206001	6.475483678	158.979495	8.270222909	7723.651238	0.166741893	5.930621966	1162.152479	170.7231973	3015.401762
104	1	39215	812.4767666	2458.914935	3.33E+11	6.303758431	843.3112659	2.818480385	3041.41884	1848.658558	508.4555116	2064.696597	142.7062458	2898.712594	365.0905665	2914.915088	-0.929903714	3.33E+11	0.015918399	381874.3856	5606.53695	15589442.76	-110359.78	2196.671025	68.74264228	0.938963705	5.275368551	3.88192451	39.96211352	0.336517758	0.260087466	0.995194058	0.959184044	-0.291608498	0.98478091	0.251030182	71.23416526	0.001490109	10.64290552	0.009313418	7.206550794	566.3534168	9.096026461	5843.175341	0.149003579	9.626951709	624.2400357	611.2029595	5433.776718
105	1	36113	947.4375485	1392.610142	1.74E+11	4.844966355	199.3988406	5.271899297	2163.668145	1189.216218	137.1264814	1203.78035	57.1560646	2106.512081	86.79361062	2197.16425	-0.315401632	1.74E+11	0.044540203	34863.09062	2218.01747	179440.9684	-520.3215485	184.5556282	9.412923989	0.901747912	1.785991568	2.536539135	6.145755791	0.553815259	0.507359075	0.99872533	0.980158246	-0.362700595	0.982315741	0.399670973	46.6283735	0.010156074	7.767582694	0.029552086	5.714522047	48.49213804	8.681884046	2196.307119	0.060817631	30.65989047	1608.480353	55.8962153	2177.848946
106	1	27942	688.4670753	1100.165528	1.03E+11	4.713058945	239.7639589	2.85766331	1599.592731	909.216242	134.0214233	926.0336364	258.8401551	1340.752576	97.92023198	1916.192605	-0.302351783	1.03E+11	0.044027727	26687.44025	781.6118684	61357.26904	-593.5819927	149.3812786	10.1299582	0.872386671	2.160473306	2.715630901	5.320448196	0.465245929	0.397681347	0.996637864	0.963033881	-0.26375895	0.9505	0.380986714	27.32724932	0.005768196	8.090833765	0.014151353	5.605061878	39.8778092	8.139842	2814.838308	0.100738612	9.921132115	1230.222747	42.8273405	764.7270417
107	1	83904	1280.035572	1751.986377	5.45E+11	4.82134838	204.2461764	6.461483425	1960.205736	1541.13858	147.343243	1574.325288	213.7121517	1746.493585	90.14696064	2549.442276	-1.56559404	5.45E+11	0.04512713	42270.63612	3051.801195	314775.7038	-4835.570219	216.6098163	9.979761832	0.910277833	1.868668355	2.570056901	6.400102334	0.537189001	0.488956796	0.998077207	0.975427149	-0.344274949	0.978104391	0.412641125	54.77320988	0.009083049	7.809284289	0.023458172	5.690088878	56.64739453	8.611235385	5392.826588	0.064273772	23.17429884	3786.346706	67.7239034	2999.398372
108	1	17470	954.2547909	1762.848378	96880877510	5.702422722	415.0640426	3.229119087	2405.15645	1332.566931	254.1364948	1308.23073	388.0566904	2017.09976	172.4885425	2354.900595	0.397710301	96880877510	0.022869985	104688.3262	1706.613034	1274306.622	5839.758106	632.1816055	44.19526642	0.86939477	4.908037004	3.754622459	19.15540954	0.29441729	0.20366775	0.993633637	0.945845973	-0.209472099	0.945574556	0.208032797	39.49101631	0.001243679	10.22603319	0.003417066	6.658107713	169.094218	8.138602132	3595.768746	0.205825343	2.480859119	399.5386377	167.5898473	1673.26972
109	1	8944	865.7530264	1578.647329	48160233997	5.289343645	373.6014402	3.428530993	1857.653934	1302.882305	229.7931028	1392.506726	280.1739636	1577.47997	160.0808475	2320.483042	-1.008797362	48160233997	0.033497237	81374.635	1916.895668	630145.4525	-8986.329866	418.3316552	48.28642466	0.791254258	4.560009004	3.70137507	26.90159408	0.346444611	0.266920444	0.989111955	0.938216745	-0.196782546	0.925132513	0.265883124	42.7118238	0.003726949	9.350712882	0.019471697	6.11498723	116.65452	7.899234455	1396.127013	0.156096491	7.506049968	299.5992844	130.3535043	1861.747093
110	1	29664	1295.641847	2113.324785	2.43E+11	5.160237974	321.4140388	5.094790294	2374.949508	1841.343155	263.365778	1984.320916	304.8093347	2070.140174	156.7698474	2862.304163	-1.628187943	2.43E+11	0.045636691	119554.1987	4180.245502	1863306.712	-23591.59061	560.6608677	49.6065068	0.833814646	3.847274608	3.403862638	34.32464643	0.445755537	0.387786675	0.993406429	0.959388027	-0.257060605	0.954046788	0.333005233	63.65782773	0.009204079	8.694932743	0.036163191	5.955994232	152.5668436	8.39711881	2720.375876	0.091706307	23.4095145	1353.766788	191.2558094	4054.56722
111	1	1396	814.3650824	2061.703089	8689495362	5.943847402	854.0339493	1.78458309	2171.711611	1450.254768	413.1479443	1439.580132	282.1658012	1889.545809	338.6026165	2494.90819	-0.130647154	8689495362	0.018122799	220818.4496	2764.378111	2785802.238	-8664.739219	1259.192208	56.71137221	0.913337724	5.390290406	3.847193094	26.02671899	0.293248976	0.20646514	0.990635608	0.937313581	-0.36519142	0.992572671	0.208528813	49.62967806	0.002046684	9.584698995	0.013789588	6.764529662	328.975895	7.845081915	318.3037249	0.228011264	4.429448445	25.29942693	353.645415	2609.827364
112	1	9899	864.6389871	1984.900146	61384227378	6.125130169	563.3883608	3.0117145	2725.394755	1452.479356	342.4136633	1479.169806	107.902996	2617.491759	236.0511841	2490.191434	-0.339559035	61384227378	0.016802507	186398.3838	3244.687088	3686608.736	-16081.59086	1102.562834	131.3563032	0.787902723	8.422212663	4.494453043	57.35396363	0.214459475	0.129433977	0.988914455	0.930270857	-0.17366391	0.930526347	0.135572845	54.7893272	0.000586662	11.22595792	0.001974661	7.044705604	308.4797843	8.035414749	2934.77028	0.296471389	1.329850645	166.3280129	298.2630877	3279.826851
113	1	61775	1077.613241	1945.917462	4.18E+11	5.659706702	436.08149	4.170503327	2410.909697	1577.919311	270.3209985	1651.536514	-558.8301936	2969.73989	184.4518381	2600.890682	-1.047456834	4.18E+11	0.023975379	118964.3652	7832.812447	1481973.544	-15043.45239	613.1197782	50.41068394	0.846485251	4.468156634	3.654260184	29.83236316	0.335684251	0.250556104	0.996701749	0.965726709	-0.215349333	0.946559422	0.252738277	87.70425161	0.001819698	9.942075358	0.005170861	6.513117069	165.8826155	8.432356023	9619.637216	0.155720554	4.852388223	1481.079061	190.491126	7692.667228
114	1	52883	632.4692401	1615.143983	2.37E+11	5.750875733	678.2093256	1.819976871	1933.31621	1082.879936	329.3979693	1055.786274	3.69398523	1929.622225	266.9992104	2116.583048	0.156587227	2.37E+11	0.020551103	141534.9685	2165.642709	1367475.552	3909.503182	881.0335513	23.91485254	0.947133863	3.335816454	3.279103004	12.37831969	0.383923819	0.303526914	0.996178673	0.960679197	-0.300867321	0.981376286	0.300680663	44.17412889	0.00200824	9.731474404	0.009474202	6.694195607	226.237101	8.757140917	6940.87599	0.131249664	6.838864467	1086.803982	226.5331428	2146.364181
115	1	81638	798.9010232	1811.548195	4.55E+11	5.847448737	599.3846484	2.301063958	2213.20447	1329.141555	317.5055311	1327.115133	111.7401957	2101.464274	242.641915	2359.691697	-0.303372742	4.55E+11	0.019161625	143244.5186	2751.978816	1619972.158	-7165.014752	844.7182861	30.22810916	0.930677404	3.593564459	3.404301457	16.92532154	0.38833036	0.311849961	0.995984672	0.961325287	-0.296524325	0.981857117	0.293101279	50.48068271	0.001883447	9.892106184	0.008936636	6.780601442	218.7365988	8.96346921	10044.99179	0.12304309	12.59555097	1564.31674	229.292219	2695.855447
116	1	7669	951.4144141	1973.629002	51011427648	5.781492307	601.04429	3.337444599	2176.480967	1546.441788	335.8368614	1640.286979	-92.25903038	2268.739997	248.4228336	2579.077367	-0.913825182	51011427648	0.022518531	167274.2822	4905.433259	2254565.484	-21729.83588	809.625407	97.24293648	0.781404456	6.301126551	4.102611412	55.97065301	0.289316356	0.205837271	0.989629497	0.940548768	-0.215270591	0.947808735	0.205546066	68.75249889	0.001962427	10.04595737	0.009969234	6.565635599	226.7170859	8.024171047	1524.164689	0.198743603	4.511600683	172.6946147	267.6546293	4671.705046
117	1	28992	914.2047951	1499.091241	1.44E+11	5.290146152	264.4788147	4.340328051	2365.974452	1214.482511	182.1987328	1224.904355	79.26351317	2286.710939	113.8824737	2228.147241	-0.237577699	1.44E+11	0.033018578	60707.33428	2252.067278	458782.3889	-1567.648156	322.4324406	32.43465715	0.81600686	4.093461257	3.524543906	15.12104044	0.329973611	0.240994192	0.996252103	0.958909081	-0.1810969	0.909160701	0.246541702	46.68539864	0.00240934	9.506086338	0.006550793	6.148796032	88.71677444	7.951553349	5060.280974	0.174540597	3.504775538	957.2746275	97.14562057	2219.881519
118	1	6114	574.8600211	1798.919485	34679275930	5.955360527	596.4116726	3.783374332	2057.125754	1332.177128	383.2933385	1490.348613	-514.7854643	2571.911218	260.6667999	2381.619039	-1.18388947	34679275930	0.020732674	233059.0875	6143.858168	6392294.186	-56394.66079	1241.282017	89.29749573	0.864752596	6.4144577	4.077595915	45.24804293	0.264234981	0.176727189	0.992374244	0.945075738	-0.249126684	0.968719918	0.181752524	76.52152894	0.001436756	10.24354752	0.005610124	6.779780519	332.6448781	8.048467616	1415.717697	0.231553434	2.653451823	126.7595682	373.0770003	5966.937684
119	1	69614	1344.479883	2631.166396	6.88E+11	6.166163408	619.9476642	3.823286032	3126.426099	2103.517416	393.2867266	2206.401192	64.36062282	3062.065476	262.0088034	3144.809596	-1.075837991	6.88E+11	0.017213681	258007.0435	7457.908837	7883953.3	-57174.64452	1371.714346	59.07204539	0.916280485	4.548486307	3.659537943	37.68378806	0.371791029	0.298915975	0.996363555	0.966559912	-0.305981063	0.985605861	0.291417401	84.43588987	0.001820756	10.27433502	0.005941098	7.041146874	357.6965978	9.122018466	8601.978108	0.123566784	9.469195238	1198.313184	412.9112017	7242.572931
120	1	10136	598.2946054	1192.179731	37875622227	5.123304448	318.6009977	2.432900011	1418.455123	920.6009743	180.5268666	948.4561381	255.3408801	1163.114243	131.8308184	1933.065577	-0.313271268	37875622227	0.032029124	48034.42206	852.6435251	187376.7774	-1627.514907	272.1919015	17.98026532	0.875545868	3.045523098	3.121834584	8.340041292	0.385416143	0.302462796	0.992225335	0.942094885	-0.240043693	0.947370664	0.306270209	28.08995918	0.002924123	8.941128947	0.007807221	6.030036483	72.54304171	8.011267222	1481.737569	0.146185632	4.715057226	324.6471981	76.96440866	823.1930742
121	1	10459	1967.405202	2924.487464	1.35E+11	5.587100254	402.3992073	5.358250457	3252.977045	2573.312013	305.543758	2714.972384	647.0566377	2605.920407	185.1575601	3596.148224	-1.580250471	1.35E+11	0.030197755	163723.3112	6602.073678	4307925.061	-41776.75754	828.2600565	49.43046652	0.885273592	4.381643993	3.629294776	29.58019588	0.381170486	0.311015241	0.995774004	0.962436729	-0.271716345	0.969934752	0.293928227	80.04460187	0.004075955	9.401709257	0.015419567	6.387487666	219.4226307	8.451133579	1340.199541	0.128138401	13.41957888	315.8383211	262.0417009	6414.275935
122	1	19783	1139.486269	1872.870251	1.34E+11	5.287748403	398.8007859	3.640640996	2105.86645	1585.146445	241.5151061	1696.222584	241.4469818	1864.419469	170.5210966	2602.144435	-1.090334667	1.34E+11	0.033922283	88173.51884	3265.357834	836788.6046	-11555.06086	456.6150165	28.6647735	0.88024469	3.406471728	3.314986504	16.72985652	0.407945989	0.336073571	0.995272012	0.959384996	-0.272354403	0.965049056	0.313119627	56.19786365	0.005071119	8.916875349	0.019314544	6.131027924	121.3199475	8.268958496	2214.058383	0.111917221	13.63710501	671.084517	141.1122263	3155.51797
123	1	7763	1021.305133	1794.332319	44996358115	5.542053621	399.7867559	2.605419382	2142.694233	1390.214408	232.6083421	1375.3939	480.7073762	1661.986857	165.1755914	2407.542094	0.18403787	44996358115	0.024246066	83134.01833	1585.422229	596054.1295	1675.312723	479.1835108	30.11465937	0.881372006	4.140378735	3.493750784	12.16222165	0.317464799	0.22580219	0.993469803	0.944061409	-0.232796253	0.953497736	0.232720009	38.38009107	0.00157479	9.740090599	0.004629644	6.458183282	127.3245426	7.980311677	1529.251964	0.196992395	2.499748399	188.2222079	133.0458369	1510.208167
124	1	31911	1192.796958	1761.982882	2.07E+11	5.000027491	227.5995158	6.109211017	2047.616269	1533.071208	179.039483	1597.907594	123.4141726	1924.202096	105.9285124	2545.121524	-1.642638029	2.07E+11	0.042154136	61193.82621	3523.821175	553062.4269	-8188.93335	289.7955036	27.01303806	0.826580002	3.040353658	3.141181233	17.5480787	0.434845239	0.367372262	0.995837158	0.964703734	-0.242701605	0.945665431	0.352644033	58.80525807	0.005928338	8.547950257	0.016148933	5.818519229	79.20213541	8.206975984	3135.875497	0.098269421	11.84958738	1345.180627	98.0185941	3441.580427
125	1	13873	1287.643222	2570.899	1.33E+11	6.147998121	700.3759134	3.236799111	3013.363337	2051.032754	411.1749431	2183.514735	112.8278126	2900.535525	294.247309	3092.66529	-0.920985816	1.33E+11	0.017435409	255777.7326	6826.213614	5783756.801	-44820.01691	1291.054809	106.3740039	0.845888101	6.695960273	4.205401873	60.377533	0.277032386	0.193195408	0.992746889	0.949151657	-0.228032401	0.963588459	0.196993008	80.806504	0.001238008	10.68472422	0.006186542	6.976103086	349.3572032	8.404314093	2867.121387	0.206669169	3.905645454	241.8814243	409.2868815	6577.089094
126	1	72609	864.0274007	1653.795968	4.09E+11	5.317703855	409.4765429	3.427717509	1828.822556	1351.847056	250.8745231	1460.915852	-66.39026994	1895.212826	176.2235779	2372.113104	-1.085879604	4.09E+11	0.032234097	95736.00179	3555.733333	972657.3274	-13494.58614	515.4555063	28.33452152	0.89480452	3.443033521	3.324303923	16.14643145	0.388473866	0.310019135	0.99544085	0.959346727	-0.246711641	0.956274284	0.303446237	58.59922652	0.003792352	9.157405914	0.012071722	6.180902371	135.947507	8.306331166	8841.317839	0.121766142	8.178164739	2340.485573	153.228724	3468.039293
127	1	114596	1123.0127	2342.375797	9.79E+11	5.971461389	506.9455771	3.975352188	2799.129619	1883.496246	365.5079277	2017.30221	84.61652114	2714.513098	234.8733739	2922.593165	-1.229837266	9.79E+11	0.020798083	227000.2092	5819.370665	6675793.943	-56843.04589	1232.91356	40.97732098	0.934883093	3.744794452	3.41878241	26.51577844	0.413322974	0.345866473	0.996718073	0.968574747	-0.320154742	0.986551116	0.320636363	74.30475152	0.002685519	9.87712132	0.00939342	6.857778552	318.4727201	9.224172844	11615.29298	0.101358625	14.69768289	2383.377064	363.2842921	5669.074933
128	1	20780	891.2901305	2136.935133	1.44E+11	6.162205182	788.1717614	2.19917742	2577.786369	1584.795494	411.7511065	1659.49868	165.8528937	2411.933475	318.611615	2629.237971	-0.402300811	1.44E+11	0.0159981	231724.5643	3876.525924	3756682.739	-20162.2744	1296.073933	70.9467467	0.895498097	5.757720769	3.995198265	36.68445666	0.287773238	0.201824209	0.993038796	0.94741559	-0.244614888	0.970319012	0.203819148	59.74914748	0.001088902	10.69525128	0.006253386	7.057675612	341.75517	8.536443162	4204.633109	0.202340381	4.390577219	332.4405197	370.7678067	3722.470115
129	1	10754	810.2775583	1543.303405	52203743081	5.433488585	429.3140418	2.143464862	1806.316887	1186.276164	229.9380338	1190.699699	516.6339754	1289.682912	174.4161652	2203.260283	-0.018814843	52203743081	0.024779324	74552.40997	936.8730573	416394.3867	-623.5604909	439.3682014	24.43467652	0.894355977	3.774377527	3.372898308	9.723066718	0.329425833	0.237277393	0.991595125	0.936269343	-0.234909335	0.95446684	0.245018296	28.86277898	0.00165798	9.55773287	0.003760304	6.367132277	115.9507195	7.961201875	2064.916124	0.192013774	2.722551286	266.4768458	119.4168367	900.7009485
130	1	38083	859.4861773	1499.722137	1.77E+11	5.319357229	326.6883338	3.092660602	2043.397875	1143.44326	198.6599319	1105.395004	321.11842	1722.279455	136.6663545	2158.012812	0.475685451	1.77E+11	0.030096112	62670.28503	1299.848809	430530.133	3990.706217	375.9436299	17.7324857	0.909818799	2.904068864	3.080860925	8.984301362	0.403088132	0.324182461	0.996481459	0.961697339	-0.272308527	0.967187106	0.324445961	34.78893224	0.002817228	9.158646308	0.007551093	6.255803915	98.41902889	8.444176703	4844.636111	0.127212565	6.162584896	1146.150225	100.402067	1272.551453
131	1	1142	1096.492508	1670.263829	6573945416	5.081162791	341.4397464	3.848922572	1802.514531	1388.475408	184.0446227	1406.874437	355.3573627	1447.157168	135.3692589	2399.274813	-0.663100093	6573945416	0.032569523	51704.85619	1936.227962	186537.5229	-2033.077045	240.2118821	60.48648378	0.595371776	5.593767795	3.873746195	27.55699039	0.284048716	0.196488696	0.98398095	0.919077821	-0.210841958	0.927514219	0.203337195	43.48702275	0.002560509	8.958234702	0.007367971	5.810938878	75.17459147	7.091452785	268.1155867	0.234777221	2.021592376	37.1943958	82.72247432	1850.181261
132	1	39853	1122.76466	1993.447415	2.79E+11	5.661204981	453.9989119	3.36524516	2379.445496	1625.33416	274.1684846	1706.447923	267.231483	2112.214013	190.9384335	2647.594624	-0.890430011	2.79E+11	0.023708856	117377.8422	3381.044004	1297131.65	-13487.61776	605.5381875	39.59407309	0.875497969	4.395345204	3.637884492	19.58506905	0.329048551	0.243290827	0.994839493	0.953516177	-0.225336318	0.951528158	0.246278527	56.91529679	0.001879997	9.858853873	0.006554076	6.515988708	161.2830651	8.287465084	6520.742805	0.163619873	4.908449161	944.8690186	187.9434561	3269.398188
133	1	74593	1528.051383	2812.00258	8.80E+11	5.720880024	504.5412972	4.68627877	3359.758246	2393.412851	406.106342	2617.360237	-20.48812354	3380.246369	246.265523	3434.141139	-1.57313087	8.80E+11	0.030097146	278074.5844	10165.37421	11098884.26	-93351.28803	1421.949368	70.3970544	0.904210178	4.563922744	3.611264633	48.96805359	0.409884219	0.347219493	0.996414594	0.969615302	-0.288269612	0.976747247	0.315513831	99.13216675	0.004829161	9.553041473	0.017737134	6.559627339	373.0866055	8.818896999	7790.303903	0.104437466	17.21735805	2245.036438	445.0043111	9899.81025
134	1	80197	464.8216887	1781.051544	3.67E+11	6.020604194	993.8000805	1.745528895	2087.984086	1071.583823	480.8262266	893.7845881	-503.7204217	2591.704507	403.1634722	2139.182316	0.081841521	3.67E+11	0.018864463	284641.4481	4628.419263	5326915.189	8587.502997	1790.399353	37.28619138	0.959201422	3.980663209	3.516202222	20.95576629	0.361529949	0.280425379	0.996724109	0.965039472	-0.301085242	0.984317428	0.278264447	64.73121405	0.001760173	10.1570556	0.008408195	6.941376684	456.921386	8.905429438	11231.09447	0.140043823	7.045404523	1512.873312	455.4526253	4598.084492
135	1	12250	945.5883518	1674.133874	69666151297	5.400683428	338.4783373	3.748037732	1972.483203	1367.709668	221.5113267	1433.301963	119.1224781	1853.360725	146.2685845	2384.750041	-0.945123014	69666151297	0.029678087	80983.68861	2824.946987	627256.5926	-7331.92114	407.084135	49.46883419	0.781209604	4.678916508	3.726033624	26.90432291	0.333462643	0.250673953	0.991719468	0.944875232	-0.192862062	0.924173956	0.252247332	52.30148581	0.002488369	9.587471783	0.009746458	6.243122632	114.1382423	8.009028824	1980.523592	0.161675395	5.58779951	363.5565714	129.672503	2751.563918
136	1	31942	790.1128437	1704.388522	1.86E+11	5.417002001	388.2504653	4.353576622	1930.777521	1383.979094	285.2484754	1515.612883	-159.0493006	2089.826821	178.2076879	2412.126016	-1.410994576	1.86E+11	0.033400759	134995.595	4287.924175	2307856.604	-27184.07439	687.6413412	51.97203407	0.857536637	3.823971175	3.388107647	36.89901911	0.439694521	0.379586655	0.993530204	0.960640086	-0.28463273	0.971552056	0.337833901	64.25613028	0.005614034	9.072685143	0.019439007	6.266861818	184.9033438	8.664950052	3020.50216	0.094562086	19.85025439	1066.887045	216.0920457	4166.975268
137	1	23177	1171.498858	2001.153703	1.71E+11	5.388062518	354.7369704	5.949935119	2318.202377	1692.636532	271.0097682	1820.32771	-21.25241212	2339.454789	161.5660553	2717.035961	-1.713732194	1.71E+11	0.03444087	131992.9162	5137.747391	2654932.087	-28871.87693	631.622967	48.42206274	0.85454593	3.948663983	3.466100494	32.45841501	0.384418479	0.308682192	0.995051002	0.962356521	-0.24636567	0.956350663	0.304003103	70.65262238	0.004139929	9.171713139	0.011931494	6.186609671	170.0112574	8.2771419	2828.489149	0.122038622	8.463066754	798.236053	211.2021628	5000.729559
138	1	4433	935.5128944	1824.651337	27488886292	5.54510668	527.076265	2.79465502	2043.045422	1465.177356	294.1602226	1558.130817	396.3128175	1646.732604	219.3225381	2490.174071	-0.814445637	27488886292	0.027539033	123867.5112	2278.391315	1006908.555	-12160.30792	566.7866779	82.90424662	0.739758322	5.760517444	3.979017102	48.48292185	0.318568597	0.238724751	0.983705339	0.928037939	-0.22259539	0.945933197	0.236098223	46.44399966	0.003320458	9.540474097	0.020293296	6.282397939	162.4227311	7.844775862	798.0182721	0.180017657	7.152773614	122.0805324	198.2798048	2143.879765
139	1	3816	422.2550129	785.2381171	10376920484	4.6749354	174.0007943	13.30094575	2034.165374	627.8837702	154.4359771	576.1270897	225.0580039	1809.10737	75.09075639	1649.035714	2.984406476	10376920484	0.051958761	69313.21572	337.8216051	1869775.181	20776.94084	343.2351932	56.94956975	0.709207435	4.288327277	3.468665888	37.46176288	0.351532589	0.26653198	0.990983549	0.949148847	-0.174803395	0.873023954	0.264872975	16.31667595	0.004803326	8.402124893	0.012920021	5.453068186	100.0461907	7.328020337	609.778826	0.15979529	4.153623274	198.2746331	111.0706228	387.1302411
140	1	43919	756.5974497	1387.681385	1.91E+11	5.457983941	320.5262919	4.370633597	2020.363233	1066.042949	208.3977802	1055.265259	-328.1853227	2348.548555	134.1872356	2084.56834	0.084635398	1.91E+11	0.028605275	76891.6969	3413.44008	861330.5642	2087.90352	440.0407493	32.16468875	0.863408956	3.739057146	3.411638758	17.67917185	0.362750899	0.279256402	0.996560682	0.963736687	-0.229840687	0.950978639	0.282816861	57.54525837	0.002262905	9.598322726	0.005906288	6.364967932	118.0513595	8.370028587	6491.960086	0.147816664	4.744112502	1256.315057	123.0933603	3388.099866
141	1	25026	773.2771228	1439.739619	1.15E+11	5.421040266	333.8303507	3.735318188	2146.357954	1127.622993	207.7067084	1151.159345	-443.6123777	2589.970331	141.4360597	2144.101578	-0.426442472	1.15E+11	0.027962767	70391.97626	4216.502938	555404.841	-2941.037703	384.2877506	31.2544397	0.848778971	3.8856493	3.456107802	15.67265085	0.341673787	0.253800827	0.997201002	0.965190974	-0.21697543	0.942810256	0.257948553	64.25109654	0.002113024	9.558924639	0.00609583	6.303374411	103.8855476	8.125738494	4133.872453	0.165183108	4.037168684	699.7962119	112.7292376	4158.341884
142	1	21065	465.5215338	1690.802132	86337802279	5.904979626	793.5620452	1.901956536	1989.126371	972.1645681	399.1377769	823.8220414	89.80539628	1899.320975	319.84867	2024.509239	0.479068732	86337802279	0.018924465	209204.5749	1703.08197	3194423.711	20836.88665	1323.239961	40.5840051	0.940538006	4.22427853	3.586823582	22.08717526	0.345186567	0.2611254	0.993532676	0.950852929	-0.282558071	0.979115378	0.260361699	37.17995979	0.001455532	10.13892915	0.004744964	6.877531803	340.9559916	8.67766321	3214.103727	0.152580286	5.219863029	398.6438642	334.7503491	1658.746309
143	1	69182	1476.964017	2422.830856	6.39E+11	5.741245052	366.0752331	6.622312313	2896.025119	2009.185258	289.6520896	2082.863353	-36.01898976	2932.044109	164.7984989	3038.229759	-1.722048857	6.39E+11	0.024664394	175644.1505	7288.440202	5288440.892	-42847.55691	867.4190043	62.30962511	0.863628089	3.672126714	3.235346696	48.4283858	0.463700876	0.40862368	0.995975384	0.972387208	-0.339698276	0.987710619	0.372025459	84.18452622	0.003821172	9.354227331	0.010450587	6.609191081	232.4321573	9.178873937	5765.405076	0.083336779	16.93902447	1706.33211	281.0907359	7148.030918
144	1	29154	1332.00221	2139.879093	2.43E+11	5.176621911	354.907156	4.18292412	2422.267735	1868.632158	258.3772988	2004.660838	538.3770363	1883.890699	164.6167147	2887.373191	-1.398224495	2.43E+11	0.042418121	107873.4854	3216.269377	1441136.468	-19684.84913	538.691364	35.46754786	0.87460827	3.250747192	3.209772025	24.64235699	0.46718893	0.410190105	0.994350584	0.96216194	-0.281822006	0.966040557	0.347351085	55.59078903	0.008692998	8.643105118	0.031739026	5.985959329	143.539728	8.607406978	2444.326953	0.083841907	25.38635812	1236.657886	172.7804296	3115.401935
145	1	81959	812.6118563	2589.555753	6.07E+11	6.519730064	1305.50041	1.690197415	3014.358924	1632.365496	608.4634087	1549.9057	-387.7388619	3402.097786	505.5375842	2720.639698	0.140789735	6.07E+11	0.01213219	472532.2612	7580.166538	13937091.26	17652.42022	2899.688674	114.0018804	0.924331924	7.10738296	4.304307393	61.61337573	0.273320972	0.192424201	0.994183913	0.953283603	-0.237767039	0.973277865	0.193343267	82.96762496	0.000678329	11.46324417	0.004005388	7.474387465	753.4226387	8.938037655	16835.75979	0.205416852	5.225788879	994.3421345	756.1599164	7446.557181
146	1	15904	1489.313646	2337.603536	1.40E+11	5.761556843	496.2258488	3.152738847	3228.49101	1949.722102	277.7407183	1960.548394	900.2420333	2328.248977	200.4010993	2969.747484	0.061689347	1.40E+11	0.021390367	118539.6398	2062.620487	1413646.319	1006.973981	655.8223757	48.73165522	0.860486231	5.060226208	3.79972847	21.86572733	0.297042313	0.208735681	0.994639779	0.950986691	-0.211810971	0.94426771	0.213803348	43.71187128	0.001339327	10.19031421	0.006707093	6.637566587	176.1385077	8.184214345	3213.995221	0.202087225	3.621597733	340.1924044	189.5941223	1995.144052
147	1	23306	815.2036556	1774.171222	1.22E+11	5.752085473	650.9977284	1.898006637	2101.793446	1259.661072	324.0767293	1201.203751	91.45816584	2010.33528	260.5093678	2289.79621	0.126226006	1.22E+11	0.020501857	137098.5187	2560.956904	1245814.003	2713.713268	826.631102	47.2088762	0.891948496	4.777410056	3.734638402	23.45640292	0.312303827	0.224336931	0.993285078	0.947691306	-0.2216877	0.952689543	0.229011052	48.64196701	0.001276107	10.18986358	0.003771265	6.681088008	218.4599946	8.310904314	4312.810607	0.185051515	3.373773213	477.8162705	219.4344781	2512.482451
148	1	28586	1095.890298	1988.024687	1.96E+11	5.712601167	439.6341021	3.972672795	2288.06814	1596.062549	276.6074433	1674.207342	-38.95178186	2327.019922	184.2484529	2620.181017	-0.991079334	1.96E+11	0.023544711	125807.8032	4740.217754	1896008.164	-17418.16387	667.0914314	35.83291169	0.89683939	3.726187942	3.425625643	21.6106783	0.392072794	0.318262905	0.996103481	0.963836818	-0.282407083	0.976282265	0.310280285	67.69238177	0.002611112	9.642736352	0.00985631	6.583033895	175.7310858	8.746900997	3365.897852	0.117746374	9.873035713	673.049115	201.3058985	4602.472119
149	1	9053	1204.819066	2251.190191	74982854237	5.73295761	572.4333371	3.617548275	2494.027121	1846.899779	344.2588006	2004.134464	131.049404	2362.977717	246.8372639	2877.959803	-1.101364713	74982854237	0.025573116	177814.2748	5331.283113	3398077.783	-33739.46317	899.1186381	57.5302075	0.877693053	4.943010624	3.78565614	32.13674687	0.333632538	0.253932731	0.993954461	0.953317598	-0.261464067	0.967719291	0.25261446	71.55771583	0.003021165	9.693676743	0.012840915	6.534204623	239.1622114	8.203420995	1449.908649	0.160157809	7.188617239	231.513421	284.7474788	5098.207114
150	1	1935	769.654957	1859.38448	11364674477	5.78485542	557.1212881	2.605672556	2029.566757	1390.264823	328.3218808	1459.891496	399.8194119	1629.747345	238.620905	2423.472051	-0.660967786	11364674477	0.020189225	159850.8608	2076.84605	1765201.497	-15946.34726	770.513648	113.5176174	0.738856909	7.545793081	4.258462881	53.71784471	0.244237691	0.160348844	0.977413125	0.906735297	-0.271126244	0.972891468	0.165008041	43.72649035	0.001601211	9.799398867	0.006185959	6.588724542	221.0078163	7.668802982	480.5142119	0.248327758	2.081777671	39.06614987	255.5154175	1945.596382
151	1	3892	1127.233474	1808.582229	25097571672	5.213927354	383.7877803	3.550108773	1930.747761	1524.165811	225.4997244	1602.10894	419.7512156	1510.996545	161.4369338	2539.39018	-1.025817076	25097571672	0.033233375	77089.44307	2306.125522	450006.2	-6836.062579	347.3590904	50.15969393	0.743033182	4.458097805	3.639546046	29.7378824	0.358727069	0.280962289	0.988280123	0.938268297	-0.222422013	0.937639273	0.274091904	47.23982922	0.004136949	8.948676506	0.021419895	5.959729741	99.37969608	7.776774248	577.8617677	0.148474247	9.48011601	129.344296	123.3695395	2190.440904
152	1	58227	838.9128918	1511.263399	2.88E+11	5.320456656	334.3400871	3.732553854	1795.206663	1208.223913	204.8343172	1242.279957	-375.982319	2171.188981	139.1077057	2223.889491	-0.859948766	2.88E+11	0.029761919	69431.61566	4398.679644	525073.2705	-5944.07939	375.8989058	16.84959897	0.913307917	2.787789227	3.061346013	8.883412918	0.420157324	0.345596405	0.997864312	0.970282601	-0.281703601	0.970293649	0.335717166	65.64186829	0.003346051	9.003959802	0.010138172	6.209100869	98.1871262	8.532432046	6423.486784	0.11031801	9.304229221	1732.947241	111.1423007	4314.06138
153	1	48546	859.3944049	1834.819537	3.01E+11	5.737471781	472.4797351	3.391816744	2675.323175	1458.298485	307.5777154	1583.88467	14.15755265	2661.165623	207.107073	2488.358435	-0.890441413	3.01E+11	0.02581812	148696.2595	3794.345724	2226888.483	-20084.54035	785.3518681	63.87824089	0.84818824	4.913910191	3.794254564	39.01727594	0.356150597	0.281516515	0.994807579	0.959091012	-0.228463574	0.956035454	0.270089865	60.1152802	0.002847888	10.00007946	0.013250534	6.602501824	212.3075272	8.607310023	6677.212376	0.137544028	10.98082803	1253.366457	237.9399023	3699.271928
154	1	32244	160.9088633	1944.177844	1.59E+11	6.654812544	1156.279976	1.946143537	2614.93768	1115.106946	583.3844483	1214.761723	-468.2281711	3083.165851	459.9667122	2220.16952	-0.240969828	1.59E+11	0.010668786	455475.3076	4798.250247	15919747.49	-39093.35064	2872.778192	107.5596962	0.927924769	7.170962523	4.300611686	54.29591584	0.249581213	0.162886927	0.993321926	0.948090351	-0.246060126	0.97812716	0.168319874	64.08508901	0.000436119	11.67296765	0.00159915	7.628886487	745.0844722	8.865701677	7705.644027	0.23897916	2.239637025	344.0043419	728.7009894	4838.034239
155	1	16051	1080.059931	2277.002475	1.24E+11	6.061316458	765.8502975	2.157513822	2608.432441	1737.279147	391.8078016	1800.600663	323.5201579	2284.912283	306.3831482	2775.253305	-0.42514557	1.24E+11	0.016758405	209333.7779	3834.74346	2937161.605	-18733.98043	1147.825473	105.0577908	0.831420246	7.071140084	4.29259163	53.40157904	0.265029365	0.182459312	0.988653872	0.933860854	-0.190606962	0.939994897	0.183207835	59.78129951	0.000974807	10.84951544	0.004899195	6.936161959	313.2208159	8.325939967	3581.927793	0.223159167	4.303423367	268.9891596	335.1632658	3698.072083
156	1	58146	498.690903	1854.343536	2.49E+11	6.04838169	652.2485636	2.673706593	2331.62112	1011.30354	402.1035176	855.617754	-64.45326338	2396.074383	285.0168752	2070.509829	0.823418845	2.49E+11	0.018421668	241669.0232	2355.195481	5958217.625	47600.35384	1507.850432	67.45416235	0.914436705	5.544881068	3.958593996	35.47266113	0.301572107	0.217499627	0.993203545	0.948851202	-0.22839618	0.962437491	0.219662389	44.66586806	0.001040044	10.74385287	0.00360577	7.017766828	393.8261485	8.670850914	10479.34489	0.180224691	4.154266132	1071.146287	386.7428564	2318.58618
157	1	14825	1189.692881	1846.68325	99722135178	5.301036253	337.5626992	4.419680083	2190.302382	1578.882898	215.6374871	1654.218189	239.4220867	1950.880295	145.0613147	2593.572743	-1.115503242	99722135178	0.033042344	75982.5703	3207.262565	656136.5744	-8299.796061	380.5069487	33.99431768	0.833820999	3.99901513	3.51266685	17.51444212	0.346000781	0.260826139	0.994777984	0.954043754	-0.205510835	0.930008826	0.264009075	55.86168845	0.00315915	9.300330223	0.011840191	6.120584157	103.6253166	7.914045641	2359.292344	0.159142823	5.362217893	489.8527487	121.6490681	3108.785835
158	1	28170	603.8862963	990.8093438	91199831875	4.639009136	202.4522574	3.431774912	1349.934867	792.8840002	120.1329105	791.3688118	-174.2372364	1524.172103	83.83556091	1799.300064	-0.162398179	91199831875	0.047108991	23047.68143	1573.132465	55933.52375	-220.4023226	132.3932302	13.57340625	0.81350074	2.634125268	2.942433551	6.357291223	0.417224041	0.339680036	0.996430175	0.960065442	-0.203534245	0.906333307	0.335361077	39.28646972	0.004841092	8.318739197	0.011445941	5.557028287	36.49165912	7.810076731	3538.915442	0.125627101	6.551158972	1327.060277	36.92974601	1574.719382
159	1	18410	811.7315038	1705.738526	99829177512	5.82283042	439.2049377	4.479390134	2317.853398	1297.724296	286.4947301	1364.485709	-235.5477917	2553.40119	184.7026444	2328.637314	-1.042724646	99829177512	0.021899459	143014.7986	4214.221522	3426136.866	-27740.77747	836.0213062	42.65416331	0.902368854	4.195048026	3.572719838	24.27965419	0.365328546	0.287414848	0.996104634	0.962760697	-0.280199167	0.977052238	0.282005179	63.37046955	0.002038087	9.918007133	0.006802666	6.731106571	219.6688674	8.717613978	2480.453666	0.134734039	7.589619911	403.1690386	228.8526215	4123.988865
160	1	42610	658.4084351	1327.282934	1.65E+11	5.300820399	280.7906614	3.782410516	1837.586455	948.8246997	195.8660089	917.3514063	-42.66564227	1880.252097	121.5912432	1966.353689	0.76652337	1.65E+11	0.031814571	68629.12201	1766.495688	658205.9551	7106.646874	410.9887787	23.92701934	0.889856044	3.327993026	3.254863499	12.46354424	0.376623835	0.293160668	0.996006494	0.959800269	-0.240090789	0.953308062	0.294473001	40.86212227	0.00272843	9.291335716	0.007095652	6.223699794	108.7289495	8.243305606	6162.66529	0.144629554	5.097159864	1355.618869	109.8387048	1746.260502
161	1	4928	880.6789615	1770.930492	28941327686	5.616826828	521.5896352	2.760973731	2003.667509	1398.235595	289.1744504	1485.047032	299.4248846	1704.242624	214.5134848	2423.393148	-0.762103227	28941327686	0.024244329	121300.3807	2371.767619	983083.1309	-11323.43466	580.8648518	82.56930412	0.747701737	6.162778315	4.08821183	43.16629527	0.289523606	0.206439802	0.984637921	0.925217501	-0.195562847	0.931127021	0.207611945	47.40177672	0.001984046	9.886056687	0.010136583	6.393408594	165.858539	7.821336269	1021.403815	0.207265385	4.739549348	119.4760552	194.2907503	2258.303977
162	1	14376	814.7700256	1695.521241	75459818579	5.679414804	519.6137725	2.160957624	2079.420829	1267.840715	272.4879629	1273.123653	362.8589719	1716.561857	206.8311698	2291.072573	-0.133949944	75459818579	0.021021615	105912.027	1618.837445	825000.32	-3122.215246	612.5437008	36.54495343	0.886927095	4.384869221	3.610221214	16.70063342	0.315086259	0.224766561	0.992821947	0.943740066	-0.227980158	0.955849893	0.233189669	38.40211495	0.001334355	10.00755329	0.003705438	6.59270908	162.2721635	8.174524061	2757.826099	0.191835427	2.816877891	302.2067334	169.4831098	1554.212368
163	1	6994	1197.840624	2201.324984	56367043804	5.62095414	587.4233882	3.02496078	2430.929787	1811.093455	329.5996036	1932.156637	167.4817351	2263.448052	246.1061737	2838.898173	-0.926155378	56367043804	0.027490453	157096.4254	4915.500135	2018652.217	-22775.07777	775.6343288	106.2107099	0.756362904	6.724794109	4.212520278	59.37537247	0.292970235	0.21415624	0.988413842	0.936951695	-0.185450821	0.922255615	0.213509692	68.9048261	0.002865452	9.942044204	0.01598026	6.384110394	220.4612597	7.902546197	1389.379468	0.198653055	6.113478042	192.2682299	251.4118177	4732.942808
164	1	335889	1389.088511	1810.284814	2.35E+12	4.649452876	154.9646282	10.22019763	2311.210176	1633.24001	143.4652803	1685.507126	-178.6049261	2489.815102	69.84116675	2642.719428	-2.368417423	2.35E+12	0.058115017	50013.02227	5595.990213	599754.178	-8477.552738	232.4093568	20.3360709	0.835558311	2.303387601	2.755364184	14.89170697	0.514117322	0.462207852	0.998116607	0.97887376	-0.279461127	0.954256102	0.398499228	74.45091304	0.011205842	7.803618763	0.0281283	5.486822039	63.18635692	8.402260487	22768.83875	0.067786795	21.29167063	19520.19485	80.1123209	5530.909622
165	1	13123	552.3412834	1393.374227	50013343000	5.641598443	446.4201645	2.602059447	1833.494558	926.1984118	258.7132562	879.4103515	-42.31663409	1875.811192	186.307519	1952.209303	0.411931661	50013343000	0.022927468	100880.8399	1748.289836	898127.2482	6131.561315	583.8292216	57.89461536	0.819467629	5.48256438	3.911801868	26.55069516	0.284935599	0.196147691	0.990441844	0.936267768	-0.182485012	0.921440273	0.200505317	40.20907057	0.001175786	10.24377858	0.003464303	6.562618629	160.4309592	8.05035831	2712.644898	0.206709205	2.529905464	300.8771622	161.414101	1725.148594
166	1	35250	646.6458583	2246.120541	2.57E+11	6.406552727	964.6640371	2.449090137	3151.499672	1626.860918	523.1985629	1801.601377	-254.2260919	3405.725763	395.8548323	2699.51649	-0.608072369	2.57E+11	0.015166463	386991.0021	6569.52464	13419543.67	-71717.75266	2273.649373	136.8962136	0.886177217	7.630383212	4.398219155	76.78456847	0.268947297	0.189216801	0.993187604	0.950707699	-0.222133194	0.965954523	0.186844858	77.68679752	0.00107244	11.32819974	0.007948896	7.330015137	602.6363967	8.765574093	7528.436596	0.213572669	6.029056248	534.6178156	619.2956548	6483.209844
167	1	2281	1036.667199	2145.571941	15988936496	5.949638566	641.163008	2.431819608	2358.719373	1614.314363	345.5572838	1623.779573	410.5898075	1948.129565	257.878716	2647.568139	-0.37794352	15988936496	0.017918451	174977.4634	2876.253112	2156952.4	-12666.03683	915.8095543	125.6394879	0.75681578	7.74993224	4.371556762	63.19528702	0.24148417	0.156123377	0.981923678	0.917481935	-0.254691379	0.972291804	0.159821527	51.75114574	0.001132835	10.2382972	0.005765469	6.7614788	260.3622605	7.760184585	623.1113547	0.27317464	2.306449731	40.87198597	280.180714	2688.231916
168	1	81710	825.6804803	2250.45306	5.30E+11	6.1367924	1103.964895	1.632482331	2678.113258	1482.649681	516.4492894	1325.474608	-187.7467493	2865.860008	436.8598634	2547.580772	0.139974797	5.30E+11	0.016825587	326618.3521	5237.683247	6316863.342	11003.26945	2005.018528	46.13170049	0.954952238	4.374191483	3.652016807	26.38019855	0.355038574	0.276492823	0.996700979	0.965264385	-0.300629317	0.985304397	0.270041079	68.90466224	0.001528005	10.36214478	0.006429574	7.0741183	512.787557	9.004393537	11267.82191	0.137900158	8.675609388	1374.818749	522.6320402	5120.346653
169	1	16167	749.1600549	1966.502624	1.02E+11	5.929102158	786.4965377	2.232325506	2141.958896	1463.053147	407.3077238	1586.790563	-131.4174879	2273.376384	320.4778999	2508.072648	-0.624637021	1.02E+11	0.020199628	223797.6024	4751.649856	3829620.145	-31994.26166	1266.294078	53.25577732	0.918704472	4.755712141	3.746665652	29.92692775	0.340615092	0.26134246	0.994058033	0.953571098	-0.276878942	0.977304824	0.252778452	66.69454871	0.002322654	10.07544277	0.013208531	6.817421365	329.8874639	8.549542032	2511.736191	0.155361922	9.595591429	326.5673904	358.2598603	4586.299932
170	1	7009	867.8490811	2142.120153	47828285076	6.195840892	705.5487203	2.346974144	2585.864229	1569.138568	392.452391	1629.419133	207.2544584	2378.609771	291.3871967	2612.247815	-0.384123424	47828285076	0.015085531	223365.6647	3519.226467	3899068.557	-22133.81935	1215.905329	156.1305634	0.771196594	9.38082832	4.607644142	62.76972057	0.200258773	0.118326185	0.9840685	0.916112134	-0.174854274	0.927949615	0.125471782	57.04408025	0.000549067	11.2300595	0.001987475	7.055789207	343.0089732	7.932550508	2294.912684	0.327423696	1.267623281	105.7344842	357.5585695	3411.473106
171	1	32830	336.8655342	1378.497519	1.13E+11	5.983541138	562.9707105	3.815685144	2553.481503	805.0531879	334.0787353	726.9268575	-73.93733724	2627.41884	235.1046559	1853.098495	0.89499101	1.13E+11	0.01863854	175757.0203	1471.703174	4383387.224	32967.93349	1038.987015	55.48893914	0.898464979	5.44491793	3.899316955	24.54853489	0.281351718	0.191986934	0.995180569	0.952984481	-0.215568447	0.952908241	0.197555353	35.01112212	0.000995328	10.62128454	0.002967634	6.897934412	273.6189884	8.379407808	6948.420835	0.211648518	2.486576476	611.9032592	281.1894063	1555.799025
172	1	40412	1037.156631	1558.459262	2.20E+11	5.002671634	221.3845068	5.578778568	1878.150436	1321.51614	159.2393225	1351.324069	212.3844293	1665.766007	96.55803714	2331.982127	-1.278707182	2.20E+11	0.040129	48703.45205	2180.251266	320120.0851	-4216.883206	241.1229923	21.24527038	0.835884309	2.643597284	2.968601029	14.08480559	0.471267838	0.410670085	0.995701915	0.964916655	-0.279115773	0.963057825	0.373414713	46.10033729	0.006218374	8.425768373	0.018688444	5.861329677	65.59206567	8.479806416	3378.05147	0.083590307	17.26628343	1621.69316	78.03162992	2135.428066
173	1	13446	880.5256493	1885.871884	80081071631	5.813384987	615.0632112	2.257898104	2081.787758	1411.055711	319.4772182	1446.044207	-6.443230954	2088.230989	246.9080157	2440.441405	-0.377299395	80081071631	0.019316539	142564.6055	3708.354154	1497038.642	-9497.083785	804.9522951	63.44501147	0.853286024	5.579671801	3.949503142	31.37049158	0.288519832	0.201255997	0.991686941	0.941686437	-0.216062509	0.951442617	0.200303921	59.35291142	0.001290676	10.27469421	0.008119425	6.707211719	217.0993266	8.141561846	2748.028261	0.20437515	4.547495196	259.73018	228.2434057	3585.827904
174	1	5123	918.2088918	1638.077198	26982362205	5.434675692	438.1295676	2.154013594	1915.420312	1278.624244	231.1027851	1274.629736	584.1575833	1331.262729	176.0290147	2294.974192	0.027105075	26982362205	0.024985551	74778.09324	991.9750563	395962.738	-140.2247608	428.7895321	27.1895913	0.880268036	3.845876145	3.420191115	11.85235893	0.336285471	0.246885228	0.991072096	0.936676527	-0.243092816	0.957874888	0.251729927	29.85755763	0.001804469	9.484952395	0.005280905	6.34339748	113.9947808	7.987693827	893.4680851	0.174403296	3.28825025	128.000976	119.8835757	940.6283428
175	1	15696	1380.394987	2500.901589	1.42E+11	6.046452551	707.1546318	2.441763836	3003.670963	1975.771104	367.8196963	1996.367367	521.2631626	2482.4078	282.9532935	3007.529483	-0.390543181	1.42E+11	0.017098549	190019.9277	4027.072966	2542325.431	-13291.46126	1030.186589	70.2858878	0.871371675	5.025452445	3.797547761	43.99437448	0.340668383	0.261218479	0.993685218	0.955785862	-0.27309439	0.977043447	0.255605047	61.53694421	0.001519147	10.29638406	0.007354977	6.904797791	275.1181192	8.758384356	2450.771534	0.156139879	8.32132608	268.3788226	304.0265955	3847.901504
176	1	27692	831.8383605	2136.681547	1.75E+11	6.233971077	830.5476742	1.99988411	2630.094131	1467.798142	422.3323464	1450.469461	-77.88807526	2707.982206	331.4472886	2516.288718	0.050493977	1.75E+11	0.014130806	241681.2437	4423.109806	4251655.313	1422.488938	1468.87699	117.4780588	0.85211848	7.403774037	4.337184858	60.4600805	0.249085438	0.163259467	0.990868722	0.940693253	-0.195238457	0.947528859	0.169277223	63.9157702	0.000561747	11.26379749	0.001743546	7.18929795	396.5887622	8.433828604	6640.522606	0.239799314	2.260964818	391.3102701	386.8856922	4382.662249
177	1	22962	532.9497682	2144.823772	1.44E+11	6.503730171	931.8301041	2.364592877	2752.715384	1431.859428	505.9665149	1535.14968	-486.2272022	3238.942586	381.0837228	2505.750859	-0.508983247	1.44E+11	0.012241392	364847.0893	6821.851411	9810280.872	-48357.71954	1997.377584	234.8999389	0.788495112	10.48354682	4.813805457	120.5453248	0.204594266	0.124271471	0.987332918	0.930960535	-0.170808476	0.933710682	0.128648129	79.88038767	0.000441046	11.8059026	0.001854489	7.387807412	558.0693808	8.359431962	6990.122637	0.304421333	1.661039271	281.0868391	583.8385327	6632.907369
178	1	59543	1395.445777	2165.930782	4.80E+11	5.56671769	325.5900098	5.60706276	2631.074253	1819.253029	236.0939365	1865.761247	119.9777556	2511.096497	142.568639	2838.164843	-1.28579742	4.80E+11	0.027277163	106992.0368	5086.85641	1600731.455	-13970.70221	521.536229	38.40681223	0.860580035	3.596411151	3.349824398	25.13148446	0.415227725	0.346218147	0.996477843	0.967870415	-0.275006021	0.971232498	0.329140515	70.46966032	0.003270468	9.393426302	0.009150273	6.412674432	139.9857603	8.803314827	6112.913844	0.102663854	12.08745142	1624.164133	171.2659866	4969.683556
179	1	31156	507.5133754	2192.65757	1.94E+11	6.293521941	1370.57065	1.518493807	2640.374385	1401.104783	604.9614945	1516.630232	-69.98467023	2710.359055	520.7192437	2492.334781	-0.18844217	1.94E+11	0.01489717	446428.4823	4336.951954	11975555.4	-36350.0228	2814.004743	71.58940076	0.950406823	5.55266964	3.959227061	39.65747589	0.308201129	0.225317495	0.994256735	0.954147047	-0.2744318	0.981372919	0.228292045	60.42570512	0.001116937	10.79549487	0.004525461	7.206860439	721.3985359	8.840221614	5396.260881	0.173201338	4.832921586	464.1362177	714.4487686	4259.707889
180	1	100121	1030.224019	1659.021066	5.94E+11	5.076273183	230.9545145	6.455722474	2008.14636	1419.483278	196.7233134	1499.432526	-470.3932119	2478.539572	111.8763231	2434.939873	-1.745607319	5.94E+11	0.04213437	75032.85284	6042.670518	913241.9288	-12168.6028	359.1161383	34.68738389	0.820674281	3.573575381	3.369078745	21.55782599	0.404539558	0.332751507	0.996673164	0.967239418	-0.207783635	0.924694236	0.319076651	77.21069994	0.005221075	8.881697847	0.016478453	5.908142013	98.45088054	8.204803076	10796.64657	0.107835984	10.89157503	4218.535282	120.1569225	5938.825981
181	1	10400	1279.079389	2256.821004	87902225319	5.59894991	548.1082169	3.195309855	2496.958768	1881.077334	319.7570681	2009.194649	522.4775235	1974.481244	232.1122185	2907.255931	-1.013632399	87902225319	0.027713258	151530.4461	3515.057752	1984685.597	-22720.55876	742.0367419	65.97439022	0.834160519	5.276389567	3.885932516	37.33393999	0.330293712	0.252360455	0.990443424	0.942385099	-0.228275565	0.950196148	0.245471166	57.84156491	0.003399099	9.630496399	0.017906719	6.385406099	202.002783	8.095929093	1673.157115	0.160880492	8.131768898	288.2178846	242.5239851	3349.771731
182	1	70005	1273.688293	2069.474888	5.32E+11	5.529001176	314.2982773	5.289762705	2485.943812	1736.019074	240.7673187	1803.849295	30.2865971	2455.657214	144.7029977	2755.96798	-1.353571552	5.32E+11	0.028712615	109559.1334	5039.380655	1764961.603	-17793.20444	558.1653456	29.35978932	0.898594227	3.190338132	3.209880863	18.91824673	0.426771347	0.358147541	0.997140486	0.97033369	-0.292855238	0.975932689	0.341789551	70.05051001	0.003704664	9.247196349	0.012586627	6.385867898	146.8812837	8.809913598	6959.326634	0.099411851	11.78662485	2010.026612	175.3687196	4928.063367
183	1	14144	1007.469736	2065.897157	99278765438	5.828061004	600.0172196	2.551089058	2310.599396	1619.481322	330.5101122	1695.788154	-64.87781261	2375.477209	248.1970815	2649.366619	-0.64982773	99278765438	0.020143099	157461.0856	5083.173554	1918132.58	-17548.44953	836.7666357	82.18255588	0.819594459	6.275425024	4.120446088	41.25451899	0.278302056	0.193447319	0.991512804	0.942096015	-0.182678027	0.925795771	0.197128136	69.95920453	0.001288355	10.43412623	0.006190482	6.684178596	229.7372979	8.117233696	3004.27418	0.212406263	3.726311666	284.9039876	252.029712	4913.856759
184	1	3144	1060.416998	1488.538244	16672339208	4.688026807	234.8710043	3.063827757	1650.012749	1296.721763	134.8381962	1324.315207	705.1865724	944.8261763	95.43986853	2302.804133	-0.684830521	16672339208	0.045127558	27976.01764	653.4310522	65767.72005	-1264.703134	144.8234701	20.71123444	0.748590002	3.374538564	3.236570225	8.852343549	0.359356341	0.272414837	0.987184055	0.924688472	-0.174894049	0.878677417	0.279682072	24.94747489	0.004217181	8.438460482	0.011416382	5.509742763	41.38367613	7.274511335	515.43257	0.163941657	3.745805654	141.8810433	44.85435322	638.8244275
185	1	1232	406.7252946	850.7988547	3200828422	4.745575336	229.1586835	4.091775826	1418.252361	601.7983484	140.5946174	568.5888934	152.5146937	1265.737667	95.13348645	1611.854527	0.941707249	3200828422	0.04524767	32317.06863	342.4593672	94168.76699	1875.80729	150.3423826	26.20486945	0.701578241	3.816508373	3.392818454	11.15042988	0.333815889	0.243755658	0.990349096	0.933687852	-0.19538802	0.904871309	0.253911437	17.6452099	0.00434278	8.354241969	0.012556433	5.449528224	44.13681302	7.013303686	230.461039	0.187062532	3.288663244	55.74512987	51.85551685	396.6931818
186	1	43135	904.604962	1784.416116	2.57E+11	5.519208358	478.8526838	2.455412271	2010.411886	1418.809446	269.3587003	1509.448134	270.4134401	1739.998446	198.8308475	2440.448938	-0.648214596	2.57E+11	0.025557891	105151.8798	2458.499055	1015424.236	-11212.70531	626.6503405	21.66394005	0.933020945	2.927837009	3.137235323	12.87258665	0.447208766	0.38275825	0.99585544	0.962464832	-0.326073296	0.984166551	0.343586744	48.03336458	0.003819016	9.160822086	0.018508737	6.450459803	162.0785701	8.853490942	4034.77684	0.093538353	18.80303349	1102.43962	168.2853336	2400.971068
187	1	67253	1177.458114	2011.975727	4.97E+11	5.439989346	337.9417248	5.220752371	2338.190438	1695.617547	261.1635953	1804.730877	60.48052786	2277.709911	160.1119897	2718.207054	-1.534427864	4.97E+11	0.031421228	122295.6292	4694.386875	2273449.143	-25292.78122	628.9749566	37.35639699	0.88635499	3.543271283	3.33965204	24.46152858	0.421077445	0.353696307	0.995829559	0.965174427	-0.269898785	0.967807531	0.331685143	67.42686933	0.004206648	9.226845232	0.013890789	6.299010652	166.5828384	8.694685423	6707.360668	0.099733256	13.72778837	2113.171829	195.8013895	4594.802626
[truncated: 57 more columns]
