# Supplementary material for: Differentiation of Brain Abscess From Cystic Glioma Using Conventional MRI Based on Deep Transfer Learning Features and Hand-Crafted Radiomics Features
Source: Front Med (Lausanne). 2021 Nov 12;8:748144. doi: 10.3389/fmed.2021.748144 (PMC8636043; doi:10.3389/fmed.2021.748144)
Supplement: Supplementary file 2 [file Presentation_1.ZIP › Intermediate data/t2/VGG19_original.csv]

ID	label	0	1	10	100	101	102	103	104	105	106	107	108	109	11	110	111	112	113	114	115	116	117	118	119	12	120	121	122	123	124	125	126	127	128	129	13	130	131	132	133	134	135	136	137	138	139	14	140
0	0	64.48239899	9.459819794	92.36168671	28.4256649	0	47.19145203	84.78426361	14.07510757	0	94.44858551	108.7697678	34.90077591	0	0	13.6172123	11.06814575	7.959381104	36.57487106	0	49.98112488	22.12071419	129.2983551	1.061660171	51.29360962	0	0	57.29008865	0	4.575859547	2.78475523	43.72862625	13.68681812	0	78.2408905	0	0	34.87427139	1.617229223	13.97732067	73.3131485	35.18558884	8.366750717	65.78292847	0	25.87501526	73.79483032	69.53408813	0
1	0	190.855011	129.4520111	0.825956702	142.4260559	0	26.82266235	87.04067993	142.4982452	0	81.61345673	74.34148407	57.17151642	108.844841	20.33541298	133.8780212	0	0	45.29190826	72.66956329	0	0	231.5307922	53.81293869	136.0975189	0	36.03826523	35.53303909	0	35.2420311	0	21.65838623	87.833992	14.23194408	54.18675232	24.60972214	0	0	27.11979866	23.92443085	231.6664734	249.681427	18.13788795	123.2879105	0	9.567536354	277.0238037	91.70825195	31.57521057
2	0	0	9.692481041	0	0	0	0	0	0	0	0	191.0734558	0	0	0	6.550227642	0	16.20897102	7.819180489	0	0	0	44.0837059	20.56091881	20.69227219	0	0	0	0	0	0	0	0	0	47.47111511	0	0	5.062667847	0.827322721	0	208.7538605	18.29677391	0	0	0	71.86618042	61.5668602	0	0
3	0	242.0900116	105.822197	0	138.046463	0	121.9509811	185.02771	22.03820992	0	85.2253952	104.5010147	0	150.0821381	98.68030548	73.85194397	142.4667053	36.91220856	123.3429337	45.88985443	171.7746887	20.57228279	160.4781952	0	21.60123062	30.11075592	37.21527863	131.8134003	137.0804138	111.9324875	20.27221298	50.66928864	46.26174545	0	51.92204666	44.67726517	19.80932617	0	59.88383865	118.6746597	141.4376984	0	17.34864044	66.24546051	0	78.88045502	161.2862396	212.6468048	63.95018768
4	0	83.14434052	22.83300972	85.04093933	53.55731964	0	53.13918686	57.38921738	14.86451912	0	45.2101593	210.9763641	26.2474823	53.10257339	0	73.32048798	50.38815308	0	53.65792847	4.638358116	14.91653824	0	120.1275024	4.402160645	79.98970795	0	0	0	0	62.16297913	0	18.70823288	49.03627777	1.286311865	114.4572983	0	0	216.8096008	41.99391174	57.70395279	168.2192993	142.5104523	0	61.08901978	0	96.06052399	38.58414078	60.14213181	0
5	0	269.3061218	41.96578598	73.44905853	119.3344803	0	9.876315117	69.25675964	0	0	164.8523102	577.5839233	34.7264595	0	0	236.8712463	0	0	173.2708893	0	0	40.19807434	261.5098572	0	168.001236	0	0	68.25174713	19.03535652	21.38865852	0	112.3874512	109.5988464	0	95.0524292	71.15714264	0	14.00356865	0	123.3677292	224.3888702	0	0	178.1783905	0	65.6728363	256.5005798	63.31411743	0.776837766
6	0	83.89804077	467.4985657	21.9195385	218.8764801	0	0	178.1639557	32.56526566	0	266.2903748	121.440361	5.507666588	405.1740112	0	202.3101807	432.7118225	0	140.0174408	0	0	10.72546291	683.3499756	202.2187195	254.757019	142.1202087	0	0	18.60938263	68.12832642	0.311251163	0	225.7957306	0	165.1977386	197.4452362	0	328.396759	0	0	790.5551758	27.01707268	0	81.05428314	0	393.6030579	245.6993408	294.6526489	0
7	0	168.5674286	145.1982727	0.747537017	103.0685577	0	62.97410202	197.0185394	26.87224579	0	112.2214813	118.7957611	105.0243912	17.87398148	0	62.3267746	29.25175476	0	57.78042603	0	30.71723557	0	416.7303467	0	331.1012268	0	0	87.79705811	57.21695709	77.70641327	40.10082626	0	85.8597641	0	239.6944122	0	0	50.73629379	0	35.4474144	220.8861847	56.14315796	0	150.8060913	0	126.4873276	98.66729736	72.43755341	0
8	0	872.4249878	386.2981567	217.5165253	787.4854736	0	720.9098511	86.1496048	786.5678101	0	853.3317871	848.6071167	259.6893921	1.34744978	0	228.8755798	127.1906281	340.2737732	289.3365784	391.1929321	0	219.4315643	1007.559631	0	866.4847412	79.04366302	104.6886139	167.6222076	281.040741	127.6788483	0	27.49239731	97.28110504	0	604.3115234	0	0	0	0	316.3769531	992.9613037	1640.526978	150.3886871	514.7886963	0	562.5528564	625.1491699	108.6378098	0
9	0	278.2713318	0	193.6718903	162.5250702	0	217.5173492	66.02424622	3.200750351	0	251.8973389	479.9682312	0	29.00570297	0	208.3910828	25.65640259	0	159.2546844	0	0	162.4578247	600.4512329	0	1182.165405	8.017354012	0	0	0	146.2101135	0	0	0	75.81578827	712.9771118	0	0	28.11564636	0	113.8169403	938.8961792	346.4545593	0	377.3092651	0	220.6636047	496.5186462	278.6512146	0
10	0	234.5487061	191.1139984	45.6942482	205.9259033	0	181.3034668	122.1151886	0	0	155.2355042	134.5175018	28.1871357	56.31411362	46.25600433	69.55089569	44.98470688	2.533411503	235.9425201	40.19629288	22.85190392	29.23639297	170.2724762	0	91.32561493	10.06232929	0.771737874	106.1957779	37.4958992	29.21048546	85.05095673	209.2052002	68.8073349	22.34046173	110.2692184	0	17.94025803	78.36514282	9.364029884	92.69390106	242.2204285	51.31721878	32.17795563	239.7151031	0	173.7105103	235.3366241	87.95497131	29.82160378
11	0	219.5818481	12.02601051	119.8090591	51.52589417	36.04073334	163.8669891	82.76244354	151.9045715	0	136.5853729	177.7360077	166.0985413	167.1746521	0	84.48272705	0	2.79279232	246.7735138	0	0	40.04447174	154.1109467	0	132.9248352	18.82488441	47.21278763	115.3031235	0	0	33.3470993	143.3322754	85.27275085	0	12.09711647	125.2436142	34.67575836	20.80676842	28.92764282	24.47859001	156.2306519	470.129364	0	301.5738831	0	60.04163361	73.5228653	446.5888977	188.0229492
12	0	168.0689087	2.561710358	2.385291576	98.1013031	0	0	0.130650312	4.091334343	0	14.26548767	0	32.02973557	43.73609543	0	65.02346802	24.77226448	4.507558346	0	9.284974098	0	51.25479507	143.8868408	0	153.5538025	0	2.402311325	0	1.761121631	57.48932648	0	277.5650024	0.041431829	0	177.1469116	0	0	0	30.60921288	13.03441906	269.8504333	42.91427231	0	76.7927475	0	210.8858948	197.7381134	0	0
13	0	0	0	17.25738907	3.295059681	0	107.408165	30.37358284	65.66821289	0	1.993575811	2.867929935	66.09295654	135.0233002	0	72.76670074	44.45562744	83.81369019	49.7919693	0	0	26.17717171	160.2445831	15.79920101	222.6475372	0	0	8.043224335	14.91972065	74.40920258	0	26.94343948	0	0	34.51134872	0	0	1.794616222	17.21026421	0	244.0619049	0	11.46611023	5.368916035	0	11.99003983	163.9185028	0	0
14	0	194.84375	135.2021332	102.3052826	71.47859955	0	149.3895569	49.39377975	0	0	264.7110596	132.9523163	26.71918678	83.43601227	8.243812561	216.3868866	25.0338707	80.651474	135.6578217	13.62645435	30.895895	0	276.1663208	0	183.5275269	17.04503822	0	53.9158287	0	14.90086079	77.56947327	35.05097961	32.80216599	0	93.01447296	19.41029358	0	62.87647629	0	40.90032578	252.230484	150.1829834	37.43076324	93.44532776	6.039370537	87.64176178	156.779953	198.2014618	0
15	0	99.74472046	42.77554703	0	41.1120491	0	18.1139946	52.89325714	0	0	0	168.4907684	17.39498711	41.43198395	0	81.33302307	0	0	0	25.99092674	0	49.54611969	146.7930908	0	43.57491684	26.11879158	0	0	0	5.380152225	0	27.7464695	0	12.66012383	139.7404022	38.08520508	0	0	0	190.22789	179.1569977	61.46226501	0	120.9987717	0	132.0337067	201.2050323	0	52.3988533
16	0	679.7856445	328.0981445	239.1223145	157.2537689	4.536058903	383.6525879	303.5116577	21.90006828	0	247.4811249	174.2556152	0	135.1546326	103.9218063	114.4346848	8.065678596	347.6713562	254.0989532	418.696228	0	0	762.0212402	132.240097	1253.927979	0	225.6892395	429.3114929	53.36349106	89.17124176	36.7218895	260.7701111	134.8547821	14.26997089	60.27370834	2.996000051	124.0284882	191.9888306	311.3813782	167.2784729	499.6505127	139.1108856	0	316.5014343	0	224.7075348	247.3990479	442.7281189	116.56707
17	0	8.571097374	74.92630005	93.95746613	78.30075073	26.30082893	93.41408539	14.63513088	19.24518394	0	226.3136139	190.8072205	62.15398026	22.94273758	0	54.28360748	55.02367783	65.76765442	42.05208588	40.54045868	21.57102013	23.46299744	116.1620941	14.45022392	165.8482361	0	0	57.11487198	15.76633549	75.25286865	21.15651512	0	84.33622742	2.063604593	37.5600853	0	0	122.8800049	29.56303596	118.9644852	71.27768707	70.83021545	0	50.03963089	0	71.65245819	59.40765381	47.72698593	0
18	0	23.12886429	96.64822388	115.5061035	57.41999435	0	116.9231567	202.2171478	49.8088913	0	46.21709061	157.5419769	17.16953087	5.169849396	10.55938244	70.47943878	110.1892548	0	11.19565392	2.521591425	0	0	176.6693726	44.71164322	80.89095306	0	8.323314667	66.31720734	20.80913734	77.39778137	24.40860748	34.55901718	0	0	190.2972107	0	0	97.9905014	51.67880249	0.094630919	309.0606384	123.1982803	4.186821461	140.5257263	0	78.0639801	79.61086273	203.262619	0
19	0	215.2237091	20.83645058	27.12574577	73.96681976	2.843111038	106.7633896	40.59538651	30.48757744	0	132.190033	449.1115112	44.05587387	91.09323883	0	28.54537392	0	0	49.16109085	0	0	0	225.6543274	0	78.27389526	28.40917206	0	25.10271263	27.56884575	10.13139534	49.1726799	34.70626831	106.7954712	0	98.08044434	1.018656492	0	43.16898346	0	98.64624023	316.2182312	0	16.8089695	120.7030945	0	109.1754837	83.03527069	149.4051666	0
20	0	17.92305756	0	0	35.2391777	0	7.365266323	2.343995571	0	0	33.11295319	183.6414337	0	40.98420715	0	53.12796021	6.541639328	0	0	0	40.13937378	0	140.3706055	22.7424221	76.43212891	0	0	0	0	0	0	31.05657387	0	0	0	0	0	0	45.60369873	0	162.2037506	54.20094681	0	72.89080048	0	39.62258148	116.0651398	15.30858707	0
21	0	97.46803284	60.71643448	0	41.50789261	0	84.77050018	148.4047241	0	0	228.3981934	262.849762	120.2431946	213.5865784	30.05072975	114.850769	0	52.08589172	157.0878143	15.54091358	13.92878342	139.1510925	252.443924	0	1042.939209	0	10.35509872	110.4761047	0	77.42427826	31.63146973	321.8471985	192.3506927	6.208087444	59.56917953	101.1931686	0	0	18.16751862	133.3707123	488.1951599	18.97741508	80.33529663	182.1684875	0	193.8977051	260.6946106	41.23439026	11.65810966
22	0	552.6065063	857.289978	192.1924286	460.5843811	250.9020081	616.5247803	1989.49231	491.8727722	0	0	340.9404907	462.7683716	146.6517029	63.17383957	280.555603	0	47.01179504	624.2235107	64.74835968	713.2180176	0	1649.800049	135.4598389	213.0426025	425.7032166	137.2799377	174.58255	185.0340881	0	0	0	0	0	624.0396118	200.8725586	135.2872772	379.9532166	0	210.2301331	584.8817749	0	0	1371.126221	0	419.9058838	207.4723511	989.56073	98.0991745
23	0	0	0	4.428617001	0	0	22.25209618	13.07492161	0	0	123.8790283	30.2849865	27.80142212	17.24300003	0	109.3536682	0	37.00885391	0	0	0	21.81513023	123.5941162	0	48.16059875	28.23954391	0	0	0	45.9177475	39.29581833	39.07121658	0	0	104.7665939	0	0	19.98792839	0	30.32946014	174.6289673	13.6454792	0	0	0	110.4447708	233.0297394	166.7563477	39.75805283
24	0	0.019249797	0	0	35.16321945	0	5.386296272	3.905356646	14.69254303	0	21.27674866	0	0	0	0	9.208380699	5.240977287	0	48.60102844	0	3.452505827	0	18.1544323	11.32224655	2.431949854	0	0	0	0	6.654935837	0	0	17.37597275	3.747255802	0	0	0	7.87010622	10.54214382	0	43.18445206	0	14.83622932	0	2.064810991	1.975509286	0	0	0
25	0	0	57.85072327	129.6968384	7.867860794	3.989948273	135.04599	11.54311848	0	0	0	150.1162872	72.12372589	38.41411591	21.70595551	60.07028198	25.76757622	0	35.97777557	15.83992577	40.49700928	78.81764221	157.5517273	0	245.881958	39.06157684	14.71008015	10.60870647	0	32.2094841	37.08496094	0	51.10588074	0	50.19186783	0	38.72200012	97.28739166	0	54.16041565	166.2985992	20.86436653	0	197.9411774	0	64.48988342	70.98634338	84.87770081	0
26	0	52.40876389	3.051582336	138.5937042	0	0	133.6639709	66.07610321	7.594948292	0	86.08277893	169.2155457	68.68041229	7.282623768	10.06762409	41.21368408	21.40057945	57.22021484	73.26184082	35.84673309	0	6.633309841	255.0502777	0	76.38967133	0	44.17624664	14.47309113	11.68970776	58.80109406	32.69436264	37.18402481	96.31090546	11.55520058	183.0769348	0	0	112.5000381	0	147.358429	177.8192291	86.92038727	0	141.4478302	0	47.37264252	151.8426514	13.43923378	30.47840118
27	0	219.0718994	848.609375	1011.25647	839.2095947	0	383.864563	1635.619995	625.2546997	0	964.6374512	1512.369995	1224.869995	684.0657959	40.77203369	500.5324402	0	0	816.0894775	62.48637772	28.75933647	0	2992.326904	629.4645996	1459.47168	0	77.91499329	554.973999	0	88.01068115	0	331.5131531	202.947937	0	759.2061768	495.5523071	303.6873474	186.1876221	310.9084167	0	3564.46167	319.1793518	0	1757.238159	106.4836655	700.9086914	816.6765747	1770.520996	327.0282288
28	0	0	65.64504242	53.8305397	41.34399414	0	20.46911812	76.05450439	388.3406677	0	37.96915817	226.2904053	0	0	0	154.5469818	155.9379578	327.3419495	62.35808563	0	0	0	399.2391357	3.486210585	198.2135162	0	34.96695709	0	279.3120728	391.9848022	11.64592361	0	0	83.79252625	117.261673	0	0	117.9876862	58.66978836	73.14948273	311.0599365	118.3791275	28.56378365	0	0	113.7294312	197.2917328	45.62978363	0
29	0	293.0788879	0	100.1938248	47.87416077	0	316.6007385	279.1752319	48.34701538	0	240.0841217	397.9185181	249.5456848	173.4985657	40.83588028	144.9337158	0	0	143.7213898	176.4647522	0	0	270.4418945	0	234.9678955	20.23796654	0	0	0	19.29708672	86.7790451	105.3880692	11.73826027	0	214.8007202	27.13926888	0	0	10.7336092	40.11948395	529.8954468	211.5110168	0	228.7644043	0	196.8742523	0	429.8360291	0
30	0	189.9965057	77.39186096	81.71868134	181.7866669	0	140.3183594	102.4066162	66.37229919	0	75.48350525	107.2436447	83.76474762	100.9071045	28.8427639	145.2313843	434.6373901	2.035284042	192.242157	97.64151001	0	47.99456787	220.6255493	0	242.2579956	0	0	118.1297684	0	0	0	250.1931458	133.6558685	26.40230179	174.6473999	138.2986755	0	29.89805222	76.34371948	125.7832642	249.9177094	0.970098257	0	176.4763184	0	92.29082489	87.62310791	89.57876587	0
31	0	0	1.029487729	43.83299255	43.25042725	0	38.7369957	46.87266922	29.39099884	0	107.3788071	132.4761505	0	0	0	30.01216698	17.78638268	9.606399536	30.69969368	0	0	0	153.4311676	31.355299	96.03341675	13.9090662	0	40.83753204	0	181.6396179	8.521095276	0	0	0.463252336	86.4701004	0	0	38.67755127	41.57174301	6.90928793	286.8400574	157.4964447	35.21422577	7.502360344	0	15.35779381	0	169.5528717	0
32	0	166.579422	103.481636	0	27.94222832	0	54.50656891	43.9538269	3.421331882	0	97.61837769	157.3798981	0	68.17415619	3.597490072	39.48419189	0	0	86.88839722	31.30124855	4.37814045	40.4316597	85.12739563	4.984030247	323.4615784	2.367439747	12.61191463	64.34434509	0	44.40551376	31.31142044	76.30348206	15.14892387	0	45.17372513	42.48141479	0	0	0	47.22988892	133.2741852	38.88393021	0	32.44993591	0	102.4377899	90.41072083	134.9246521	37.26039886
33	0	66.83145905	56.83340073	85.39561462	172.3222504	0	129.7721863	0	51.11597824	0	340.6325684	190.6056061	22.58506393	42.14163208	0	144.9055328	113.6508179	35.8975296	93.76799774	0	55.98735809	7.06756115	250.750473	0	186.9419556	27.53101158	0	77.73297882	90.16378784	142.9816132	87.88989258	0	88.60631561	6.10326004	43.69932556	0	0	47.69354248	94.63176727	0	177.8201447	42.98839569	16.38472939	216.4453583	0	36.61697769	86.37874603	72.23085022	0
34	0	190.0922546	51.35582352	57.25436401	70.04032898	0	33.04972076	40.85632324	0	0	27.91955185	105.267662	18.8034668	27.96959877	0	144.2855682	81.03093719	0	101.7885895	8.003608704	0	13.27294636	168.6100769	0	187.3351135	5.049990177	0	57.40573883	0	17.43429756	50.80762863	23.11424255	19.32577705	0	52.34669113	38.93581009	8.513306618	0	38.32982254	108.4715118	170.6088257	17.92264938	0	34.72748566	0	68.72195435	99.44164276	11.31163502	0
35	0	0	0	97.96109772	73.57344818	0	27.47781563	4.659305096	0	0	14.04967213	233.0608521	34.14813995	45.82246399	0	70.46854401	52.09977341	0	32.36558533	24.06202126	3.798888683	34.40642166	126.7757111	28.71756554	330.7165527	12.53382683	0	0	0	6.462790012	1.973460436	0	49.19408798	0	132.3251343	0	0	29.15483665	0	67.01622009	79.76802063	64.47734833	29.95894051	136.3319244	0	43.22343445	80.63110352	22.00401688	3.43083334
36	0	771.2052612	217.6690521	98.72310638	746.0725708	0	442.4986877	494.7643127	189.43367	0	487.0380249	636.2815552	348.0119629	55.41827393	0	932.3488159	0	118.7559204	336.5781555	469.8356323	433.8047485	152.6449432	700.9066772	0	1576.371826	61.3726387	467.9970703	650.0441284	491.3885193	245.5746002	155.7111359	752.1085205	151.358963	0	716.3497314	507.575531	0	225.3921814	446.384613	375.5763855	1043.264038	211.0429993	255.223938	722.6710205	0	650.2061768	489.4598999	423.2375793	275.6312561
37	0	270.6074829	0	349.866333	145.6521606	0	108.1346436	310.4455261	19.56226158	0	360.019928	350.1361084	279.3940125	205.0458221	0	16.96328735	0	0	112.8997955	33.87601471	129.5738831	0	327.2259827	0	222.6617889	0	0	20.95622444	0	0	11.89110851	126.2728653	0	0	140.2846069	0	0	2.831204414	5.40113163	34.69467163	523.2080078	0	0	447.1439514	0	75.97689819	67.50518799	113.0697479	0
38	0	101.2499542	41.65015411	13.69555378	163.025116	0	62.24216461	0	0	0	216.6605835	30.28541183	22.24439812	67.86294556	0	91.35446167	59.52967834	13.00253868	54.76691437	0	0	88.13578033	157.1511688	22.87413979	447.5897522	24.37769127	0	36.23338699	27.08798599	22.76622963	83.61778259	13.68771172	26.99550819	42.95119858	83.50656128	0	0	28.61535263	0	39.479496	192.6208954	13.6874752	17.06538582	156.8153687	0	53.53936386	135.6112976	61.84891129	0
39	0	1324.053345	260.2321472	450.3710632	136.5059967	0	190.1117401	207.5998535	91.23123932	0	534.3647461	297.9747925	212.2774658	401.598053	0	401.3271484	95.23371887	197.0692444	647.4307861	35.56588745	0	48.94202423	723.0100708	0	511.6717529	0	0	102.9390335	124.6068954	291.6418152	121.2264786	621.4611206	456.9756165	118.5960159	687.8817139	0	0	0	0	0	816.4924927	205.7201996	0	242.5783234	0	217.1048737	519.8178101	0	0
40	0	65.45146942	72.61732483	0	307.0368347	59.61920166	89.29066467	52.72349548	18.58946419	0	255.4653778	197.0194244	10.68811417	60.84380341	0	56.12413788	0	0	91.66507721	33.26631927	0	0	185.6716309	14.6055727	140.4916534	0	0	0	0	34.84957886	115.8380737	0	0	0	108.6349869	63.35486221	0	10.00611401	67.41994476	94.31358337	429.3206787	23.88876343	0	133.0583649	0	73.50157928	127.2326202	25.04893875	36.98451233
41	0	209.1976471	211.0378571	127.7304001	262.5733948	0	183.3592987	127.9292297	143.961792	0	134.5020294	208.6855164	0	54.85301971	0	299.0256348	0	0	116.8411865	88.72097015	288.8513489	22.33066559	275.6730957	0	591.4728394	25.96543121	0	143.7994232	0	50.33960342	148.4721527	39.81520462	0	0	529.5776367	128.5552063	71.24797058	142.6641998	237.846283	163.5592499	535.3651733	95.48496246	0	169.3080444	0	107.1568756	155.9992065	137.2801666	100.9324799
42	0	193.4754028	34.37754059	5.981900692	89.07232666	0	17.9668026	81.41792297	2.315520287	0	82.22953033	73.75092316	0	115.767807	0	64.98156738	0	0	80.89419556	0.416457355	0	0	133.616806	0	70.54006195	14.52382469	1.115717649	47.3641777	0	46.00597	28.91560364	0	0	0	55.92179489	0	0	97.00159454	22.72845268	100.4454269	45.4475975	8.165281296	0	86.00454712	0	160.7249756	124.4813156	43.03749084	0
43	0	118.8505783	24.9266758	66.02302551	131.9113464	0	119.7831573	55.05641556	106.179985	0	435.7204895	89.17340088	169.6677704	116.0510635	0	120.4566345	0	80.87517548	57.593647	67.74763489	20.14398766	0	397.9931335	0.765940785	517.2032471	0	15.22643471	167.1891479	14.36455822	74.03882599	14.73657131	0	84.09368896	0	100.7603531	0	0	189.9330444	0	169.0672607	117.5796356	30.78191566	29.62506676	69.36088562	0	169.5600891	226.3982544	51.69664001	0
44	0	36.63135529	0	31.88742447	0	0	205.9507599	29.5067749	40.25058746	0	120.185318	204.3805542	34.49536896	30.27345848	61.79665375	22.76348305	89.02618408	31.28614235	69.15150452	67.97187805	0	45.20005798	265.2169495	32.84456253	124.0420837	0	43.75167084	90.20201111	91.19741058	21.19676018	38.28318024	19.60694885	170.0717163	4.522531033	117.780098	0	0	76.39149475	5.995835304	55.39393234	229.3061066	89.87355804	11.2009325	10.1577158	0	93.96107483	112.0784378	51.00693893	0
45	0	176.5596313	814.8272705	183.5393066	418.6321716	0	203.0713501	170.0997162	233.0320435	0	649.6764526	1200.220947	203.4849243	605.8703003	0	526.3780518	0	46.75725555	161.0824127	0	30.13637733	0	1146.267334	0	1460.163818	0	0	562.776001	86.72686005	143.1269379	0	127.5915298	0	0	147.6890259	0	46.72674942	0	891.3761597	256.2764282	1859.594849	511.6054077	166.859436	490.2727661	0	370.7383423	222.8551025	980.6513672	36.68099594
46	0	0	65.5007782	14.9458971	0	0	13.6645155	20.61832809	7.886279583	0	13.67673969	70.91736603	4.140397072	8.417300224	0	67.30304718	21.7271347	0	9.909070969	6.015913486	0	8.439541817	114.9540329	3.016191006	100.7878571	19.6925354	0	0	0	0	23.18782806	0	21.86515808	0	125.5524445	0	0	6.413546085	5.906651497	40.60829544	84.99013519	53.19894409	0	21.95158195	0	66.41321564	52.64200592	12.70674229	0
47	0	51.42367172	159.6645355	49.01138306	292.1257019	0	163.5226288	301.2299194	125.9991837	0	209.5348511	930.8762817	125.0503998	429.5700378	0	160.155365	103.3849869	7.362898827	239.2479248	75.64570618	0	151.015686	445.6680908	195.8842926	501.5253296	310.3511658	0	80.71282196	412.2128296	204.626297	69.1528244	54.51975632	5.202745914	0	320.6383972	257.6968384	173.7419434	0	33.04586411	174.441391	377.3039856	107.0741348	52.19570923	171.4286652	0	334.8983765	50.86298752	385.6788635	111.4683075
48	0	193.1345673	52.72256851	48.33131027	101.8007278	60.17222595	42.33537292	124.3748322	226.2671356	0	261.6357422	324.6790466	88.20806122	45.54970932	111.0050201	148.8838959	91.49920654	198.6777802	312.2737732	28.62140083	0	7.447783947	141.6308746	80.1138382	174.8380585	0	23.59244347	92.32691193	118.4772873	266.9673462	117.60746	45.50909042	86.94185638	13.25399113	53.77206039	5.278894901	0	40.87221909	52.74160767	203.3752441	226.8161926	114.8092194	9.409689903	126.9722824	0	93.80294037	115.1652679	143.516922	0
49	0	294.8566284	57.20990753	174.7341461	237.0660858	4.666919708	136.497467	103.435936	53.01131058	0	119.3717728	11.86661243	162.7292175	145.3526001	0	132.2390289	36.00459671	38.92049789	148.3072662	0	60.43496704	0	305.1632996	0	214.8999786	10.20403385	0	155.3321991	132.9907532	0	139.8785248	28.62746239	43.82556534	0	186.2835236	22.68039322	0	42.56627274	24.18193817	40.03072739	483.4861755	4.084207535	0	140.0044098	19.30629158	25.59593391	118.5379715	147.1253052	18.07009506
50	0	49.7557869	32.40774918	52.70212173	35.22407532	0	35.81040955	37.90394592	12.83172035	0	31.37849617	49.11143112	39.10518265	0	44.64151382	29.0849762	23.22233391	26.25459862	55.19644165	105.8011322	0	19.55510139	56.79657745	20.10943794	33.49842072	0	48.05452728	58.95344925	0	20.64579773	96.20088196	0	48.92066956	12.16626072	100.7643509	45.04101181	0	56.72612	27.76809692	58.08481598	184.9640198	31.31942749	7.294924736	115.8469315	0	45.96500015	0	19.60515594	0
51	0	225.8705139	81.15882874	55.25926208	75.49764252	0	75.75018311	60.44597626	62.84487534	0	117.2103271	78.60172272	57.85563278	51.02702713	58.69244385	108.0717773	35.94483948	0	46.36846924	8.279526711	61.9742775	0	226.5621338	0	172.0223083	35.37996292	36.64129257	23.25676727	53.18866348	7.714518547	0	90.13713837	4.922618389	0	85.75363922	93.34673309	19.43767929	4.454261303	46.92893219	82.46232605	263.6245728	223.9493103	11.9879179	181.1345978	0	103.0383911	156.3749847	50.2095871	0
52	0	265.5467224	438.7736206	328.7590637	430.6044312	0	730.4302368	458.0933228	256.9914551	0	308.2313843	964.1912842	756.6627808	323.4649353	227.1305542	540.5026245	194.3492889	0	273.2384033	248.5755615	0	0	811.5755615	10.36345005	684.43396	33.8030014	64.32313538	161.7116852	349.0854187	71.30641937	139.8706055	289.8164368	276.8468323	55.23406219	247.8848419	0	0	346.8327332	0	636.3916626	1061.194458	10.77975464	0	764.9743042	0	685.3967896	266.2653809	502.3754578	150.0860901
53	0	58.7351265	118.2180557	61.19668961	36.1736145	0	35.46618652	53.72750473	27.39733887	0	87.54148865	35.81655121	49.902565	10.12141895	63.56842422	18.76617813	0	29.86505699	53.54404068	58.84399033	0	23.51537895	82.52742767	0	161.5705414	8.293244362	4.203613758	54.99430084	10.69410801	0	25.91937447	0	13.91449738	0	83.65718842	60.96575165	56.12366867	33.74193573	15.35917091	116.7327499	132.0969543	76.01774597	0	73.64997864	0	61.94063568	7.805400848	135.3375702	91.18008423
54	0	49.44678116	118.8195724	655.6049805	85.25283813	0	205.8843231	113.9854126	16.601717	0	403.7488708	991.3568726	167.151062	7.046890736	0	117.651413	162.8262177	156.9893188	225.2232971	61.31893921	0	0	499.4635315	128.9967041	507.512085	0	582.7736816	0	0	383.2671204	50.22739029	0	158.7232513	0	1187.524902	177.3679504	0	0	23.92560768	307.5024109	562.3214722	775.9920654	0	462.0274048	0	342.8049011	286.6112061	211.5774689	0
55	0	643.956604	849.4954224	995.7382813	1354.380005	242.9289856	806.6811523	484.0671997	209.2370758	0	1476.150269	529.0383911	305.2522278	0	0	835.90625	0	0	754.6859741	524.1151733	295.3982544	5.655367374	1576.201416	17.75328445	1126.914185	10.58609867	0	1305.029419	0	0	115.705719	0	388.5999756	14.76193142	736.0363159	112.5091553	0	801.9343872	1119.587646	149.6580505	1207.290039	0	138.2853546	709.3848267	0	574.5418701	55.52434921	29.33563995	0
56	0	31.76578522	56.70457077	0.92847693	30.63563347	0	53.81710434	35.92770004	14.68063736	0	15.20630455	58.89349747	0	36.42250443	1.80796206	26.86617851	16.11198807	0	10.84459877	11.01541901	6.023507118	7.458013535	66.01659393	16.64694595	25.95222092	0	2.996611595	16.01723289	9.630246162	10.38531399	0	24.98262215	10.37159538	0	59.29077148	16.43873596	6.272429466	30.28179169	31.55814552	17.45923996	112.2521591	22.44144821	0	56.90726471	0	67.17763519	24.67451668	19.01763725	26.7941227
57	0	140.9731445	58.66991425	647.473999	340.1814575	0	89.23705292	721.8016968	115.7366791	0	487.7669067	549.4367676	572.571167	0	0	342.3731079	74.1391449	94.52954865	37.97678375	164.8610077	0	0	1691.749756	12.76366615	488.2313232	0	0	0	12.32627583	46.06229782	121.068367	139.1207428	1120.18811	0	269.0219421	0	0	10.83730125	332.0613098	107.3730621	1345.570679	331.3357849	0	1288.286377	0	529.3515015	285.5369263	530.6096191	0
58	0	0	400.8410034	0	245.5952911	0	162.0231934	146.9974518	116.5033112	0	140.4675903	91.27481842	71.94119263	2.413197041	0	343.1994629	0	0	319.9911804	321.0732422	0	0	265.1213074	0	280.5888672	0	294.5376892	332.9511719	0	138.8122864	228.5679169	53.67828751	133.1449432	0	169.6977234	91.92485809	0	230.4929199	240.5848846	169.8589325	594.585144	11.6221981	0	201.3779144	0	216.5148926	176.1960297	109.3713608	4.020793438
59	0	71.05921173	173.0046387	92.99877167	61.54438782	0	100.2154312	110.6266785	76.29508972	0	218.6173248	204.6337891	29.92211723	191.4003754	0	106.3244705	30.52977753	83.40531921	44.09392166	19.37045479	0	1.195623159	165.7647858	0	156.8663483	0	18.17323685	17.63529778	42.17589569	90.21276093	48.47239685	0.30975011	111.7122803	0	67.213974	98.12774658	33.17553329	90.88826752	17.65082932	122.8591232	141.6907806	148.1636963	25.89917183	96.52164459	0	8.976457596	222.8504486	229.5939941	0
60	0	0	162.2245636	136.8695831	158.0837402	0	0	45.25249863	17.20782089	0	0	689.1154785	1.718155503	203.8784332	0	239.3209381	96.06356049	0	0	0	0	22.83989716	425.474823	0	202.5250244	0	6.849346161	28.27116585	0	0	0	0	0	0	55.14883041	0	0	0	0	26.32136154	444.7772827	261.0666199	0	25.83105469	0	272.3096008	264.5799866	12.8796711	9.930186272
61	0	51.2952652	2.161397934	21.65774155	100.4556808	0	68.73638916	22.26620865	9.27479744	0	157.9702911	72.75287628	54.44679642	24.44663239	59.00903702	17.03136063	44.20324326	81.72622681	55.21615982	0	0	28.98576355	125.9700546	27.29561996	132.0168915	27.7877388	15.77871799	41.92229843	12.4423027	60.15164948	62.21562958	0	109.5332108	27.80153847	125.7035828	0	0	38.98496246	0	14.20794201	105.675972	140.7363281	47.31870651	123.4712601	0	99.27655792	42.25992584	40.88169861	200.9784088
62	0	0	27.67436981	12.71097374	12.62923241	0	0	14.67853642	10.43205166	0	19.48042297	0	18.65343857	5.851482868	0	3.606088161	0	0	0	0	0	0	90.64266968	0	58.08520126	0	0	0	0	0	0	0	0	0	80.62018585	0	0	0	0	10.10575199	99.57247162	87.31980896	0	0	0	43.53248596	8.934428215	17.57190514	0
63	0	195.2654419	0	32.17129517	0	0	5.10984087	29.89895439	16.64793968	0	29.87026596	132.4071503	15.07198334	2.225513697	0	7.729003906	0	9.922749519	38.41827011	0	0	0	133.1528015	3.761001348	108.6904678	4.092811108	19.26411438	0	0	32.20598602	5.170519829	3.829219103	16.49141121	0	27.35581779	0	0	31.40983963	53.80999756	26.35978508	101.0898361	57.22113419	0	54.95898056	0	37.96981812	32.5516243	75.27019501	0
64	0	104.269249	62.68086243	18.76624298	23.69691849	0	55.96961975	14.22123718	11.19103622	0	78.98873901	112.182106	26.69250298	1.554280639	7.149755478	5.481215477	42.44280243	0	38.79381943	20.23513985	0.22846207	0	66.76476288	0	136.9307098	0	0	36.90932846	21.68671036	0	68.37506866	7.752447128	97.56542969	0	32.32239914	10.78250313	0	13.43745804	31.16566086	56.78474045	80.26876831	32.91772079	4.621744156	58.23484802	0	62.44009781	26.18951416	55.3350296	25.63441277
65	0	83.56285858	13.77302933	14.0291214	7.63417387	14.77457714	29.35084343	22.02776718	20.63801765	0	10.29283714	137.2984009	136.2498474	39.83739471	0	81.8559494	27.92915916	18.14895439	52.94543457	26.02629852	0.896624863	0	163.2670898	0	195.0720978	0	34.74371719	102.7403412	0	29.50341034	57.2875824	10.43952751	19.41593933	0	14.82915115	0	55.47842789	3.807450771	25.50468826	73.31341553	188.6301117	89.05886841	0	64.65839386	0	136.207077	113.1754913	42.42804718	27.10962296
66	0	794.2277222	132.6393127	920.5982666	975.7685547	0	1281.154541	286.4345703	126.2473602	0	1652.335571	471.4107666	518.9788208	0	0	423.2501831	0	0	574.4730835	88.51056671	313.4783936	92.04693604	1138.297485	0	973.2263794	125.8065567	0	389.2524414	0	209.6631317	0	197.5767975	119.1090317	0	467.5869141	241.6438293	60.55983734	559.9811401	120.8233261	245.2778625	1555.097168	0	0	235.1673279	0	747.3552856	494.4521484	1300.398315	50.16656113
67	0	0	0	0	0	0	0	0	0	0	0	8.101894379	8.638287544	0	0	0	0	0	0	0	0	22.83966064	230.5907745	94.95334625	1019.543762	0	0	0	0	0	0	0	0	0	35.38354492	0	0	0	0	32.10884857	326.6642151	62.77016068	0	0	0	153.1847839	318.2449646	0	0
68	0	218.7722473	190.2226105	40.36972427	101.0750656	0	55.07823563	98.54414368	152.279953	0	144.3751678	89.61663055	52.61650467	165.221405	0	195.708847	86.59635925	15.37708569	168.788269	44.49268341	0	59.73458099	296.5064697	15.86795998	175.5102539	81.34281158	0	97.872612	46.1304512	547.4744873	89.84477997	84.90816498	108.9829102	0	102.5556717	6.446928978	0	90.74781036	97.36077881	1.703565717	43.02997589	28.7534523	87.14992523	124.4745255	0	13.40266895	184.6121674	140.2507477	0
69	0	0	0	9.996335983	1.08460784	0	0	0	0	0	0	75.2858429	7.041436672	31.56745338	0	8.235035896	0	0	0	6.761760712	0	0	42.34342575	18.51539803	55.12335968	0	0	0	0	10.86010647	0	0	0	0	11.03085518	0	0	0	0	9.89543438	63.73418427	0	0	0	0	39.48267746	57.90121078	0	0
70	0	0	0	236.5544434	0	0	85.68812561	0	215.9624786	0	471.319519	1715.283691	524.6525269	144.9826965	0	199.8763428	0	750.8141479	226.4598846	736.9497681	0	0	607.4963379	0	1490.203369	3.39069891	4.228538513	478.433197	186.6644897	217.9276581	320.8901978	509.5914612	352.7673035	0	271.7351685	0	0	117.4593201	36.17651749	103.9885864	1228.176758	0	121.6936264	3.561099529	0	263.4470215	165.9549561	530.9207153	0
71	0	0	0	26.34050941	166.6738434	0	0	166.2838745	0	0	147.8525848	297.9962158	22.24154472	29.40262985	0	46.73228836	0	507.4524231	77.14395142	0	9.72055912	0	536.4628906	181.3542938	221.412262	29.90664101	32.96450424	17.59067535	3.614073277	376.0186768	18.94701385	0	52.70256042	0	325.5252991	33.62973785	0	35.44105148	7.927143097	75.248909	846.3938599	383.9380188	10.37969589	11.00525093	0	71.89180756	77.89326477	35.0496521	0
72	0	410.8515015	0	33.73851395	452.798584	0	295.5015869	167.52005	338.3752136	0	438.178833	164.686142	130.1194305	290.488739	0	334.1278381	211.0303497	129.6459961	323.4649963	0	0	21.22864914	530.7613525	0	882.9801636	10.23376656	0	67.97679138	363.2643738	173.7406158	5.828464031	0	168.7632751	51.66640472	1008.418823	0	0	159.671814	126.8908844	150.5667419	420.1924133	46.49861145	331.2320557	163.2655334	0	138.3290863	481.5228577	232.3136292	0
73	0	129.5879974	162.5226898	115.204567	6.69740963	0	123.4031982	24.54384232	84.9970932	20.81151772	146.0987549	107.6042328	0	0.016024172	0	112.6955566	0	0	130.2565308	59.06908417	207.554306	0	259.9972229	86.73876953	197.9436951	19.78488159	0	111.2489624	106.1377029	106.5848083	16.14174843	124.8464127	36.45391464	0	103.5966492	0	18.28889847	71.0413208	104.1710129	150.3090668	605.2377319	0	0	373.4866333	0	79.18962097	59.63376999	301.8736877	0
74	0	0	0	0	0.337332189	0	0	3.678228617	0	0	13.03240299	41.23294067	0	12.71898651	0	16.70021439	0	0	18.50626183	0	0	7.123078823	71.81423187	28.74038315	336.7556763	0	0	0	0	8.263347626	32.88013077	0	0	0	138.0485077	0	0	0	6.462212086	1.234597564	145.5613403	49.59181976	0	17.34148598	0	39.23749542	75.68186951	0	0
75	0	105.4193954	49.85287857	77.99067688	2.479706764	0	46.29231644	47.95717239	0	0	82.14398193	124.648056	17.48309135	0	0	70.11414337	8.14317131	1.425360799	50.3200798	12.65482903	0	0	122.7945557	0	333.536377	4.293073177	0	40.41182709	9.117880821	24.33205223	13.63878632	28.64126396	224.0704651	0	85.83970642	21.16947746	0	100.4967346	0	34.33540726	179.9270935	7.167127609	34.55017853	50.72833252	0	46.69077682	71.08791351	122.8052368	0
76	0	61.28158569	47.91788483	40.02682114	46.80672073	40.60050583	76.46113586	62.44508362	0	0	67.03286743	199.8138123	74.21537018	4.122819901	0	72.2388916	97.43489075	18.37398148	39.41582108	112.0534897	26.32451439	34.74043655	225.1014099	57.59692764	167.9793091	32.7454834	10.26873779	126.6367722	0	17.61036301	24.8965435	55.65501404	66.201828	0	73.1238327	0	6.186104774	3.211145401	0	34.4155426	277.7115784	131.3030243	0	48.25978851	21.82706451	128.3476715	143.3477173	97.31528473	0
77	0	73.94556427	24.3650589	6.647648335	58.75396347	0	68.26065826	24.17062187	0.070114523	0	20.82531548	18.57093239	18.76926804	81.04587555	0	54.75665283	9.766676903	0	24.98852539	0	42.59659958	24.32733345	134.2707214	0	268.3732605	0	0	3.320103407	0	3.078172207	5.309976101	0	36.25352859	0	44.38145447	0	0	0	0	6.842102528	113.8851929	0	30.05821037	5.511375904	0	65.9855957	81.27642822	4.625275135	0
78	0	12.81175804	5.819746017	9.515198708	8.573800087	0	0	3.871445417	0	0	18.97233582	0	22.29500198	6.599281788	0	11.71680546	0	0	0	0	0	10.2468853	47.73384857	0	45.75265121	0	0	0	0	6.570806503	0	0	0	0	34.75383759	0	0	29.63502312	0	3.477283478	89.12177277	35.30176926	0	2.223066092	0	30.50462723	51.35744858	0	0
79	0	0	0	40.03119278	30.82132721	0	184.1637268	143.145401	0	0	73.5679245	129.6893768	89.80667877	20.73972702	0	66.3658371	21.16453171	6.801145554	0.526311278	7.823188782	0	0	170.7494812	57.16083527	304.4321289	0	8.052851677	18.18070984	87.31681824	0	12.62965107	0	0	0	121.5032883	0	0	0	0	1.45925343	310.3543091	100.3063278	0.092501365	57.37282181	0	81.48690033	131.636734	28.51575851	0
80	0	74.40655518	39.26040649	0	54.70173264	0	0	39.5029335	0	0	91.152565	39.04925156	0	72.98894501	0	43.37064743	28.66258049	0	18.98638344	0	7.024980545	29.6479702	109.7291412	0	180.7077789	0	0	0	0	14.64565659	0	40.40938568	43.19602966	0	168.593399	0	0	34.60036469	0	43.65000534	202.9780884	101.237442	0	58.0178833	0	81.77329254	77.73842621	99.8564682	0
81	0	101.4001465	57.4443512	22.1634407	134.6763306	0	42.91885376	153.5170593	12.89220715	0	92.61430359	79.10919952	0	59.91697693	0	75.72259521	69.99780273	0	68.55673218	1.930965066	0	0	164.8331604	0	106.1785126	8.982808113	0	69.22951508	6.296160221	40.77296448	26.99497795	139.4856415	56.49822617	0	60.90240479	85.75309753	0	61.96931458	0	85.0225296	165.0254211	1.307730913	63.05081177	122.7567062	0	61.39537048	169.4258423	82.18230438	19.24212837
82	0	0	57.99733734	0	10.07291031	0	3.6188941	69.1585083	0	0	1.744482517	64.21972656	24.74746895	94.96419525	9.542593956	50.30765533	0	0	3.708619595	0	0	52.1909256	402.4797363	11.76530075	310.2752075	0	0	70.89505005	0	146.3144379	0	0	348.3790283	0	245.0208893	51.98829651	0	191.557785	0	49.37633133	586.5181885	2.745012999	42.17320251	56.00993347	0	137.9620972	289.9459534	107.7592621	0
83	0	138.3658447	137.9404602	45.63027573	257.4803467	0	87.31471252	116.3888092	63.38759995	0	174.9002991	242.4990692	47.33146667	129.9591522	29.39261055	115.7480927	54.71410751	9.735339165	104.4719849	0	0	69.84249115	199.5880432	0	107.7638779	41.68509674	72.85385895	134.3421173	120.9534149	51.60416794	42.9217453	0	207.6990814	15.88602352	146.1843872	37.42112732	0	40.17867661	43.81182098	0	305.5735168	8.24747467	104.3750381	194.743454	0	16.61854553	71.94812012	42.25662613	0
84	0	110.1179886	783.3227539	867.1984863	435.3291931	0	703.3987427	93.79868317	190.6794128	0	133.7543335	954.4992676	0	0	0	433.8384705	0	0	370.4218445	286.1468201	0	0	792.0251465	0	928.6182251	13.85261631	384.7452393	199.0507965	478.0176392	177.4011383	252.7222443	206.2734985	0	0	498.7289734	0	0	211.9056091	0	394.3027039	957.5321655	741.3535156	0	576.4949951	0	373.521637	818.7942505	167.4863129	81.53818512
85	0	138.9425964	69.41365814	162.1387939	116.503624	0	79.62617493	77.95368958	78.71842194	0	100.7774811	182.3304138	63.15197372	220.8017731	0	68.89868927	2.928076982	0	165.5381317	36.60243607	123.7498779	2.721554041	211.3726349	0	457.1144104	136.0845947	0	48.10139847	53.37639236	83.70095825	0	29.59647942	93.1095047	0	177.3374023	77.37414551	8.608690262	0	62.84068298	68.99642181	414.1824036	51.62598801	51.12044525	110.8927383	0	155.3978577	161.7732086	72.61019897	0
86	0	0	36.2542038	14.68444252	8.581490517	0	27.7264576	0	6.074748516	0	5.23700285	0	7.571397781	0	0	0	5.419482708	0.686739564	3.032667875	0	0	4.030063152	62.17139435	0	48.1684227	0	14.59650612	4.447737217	0	0	14.24686241	0	0	9.210932732	48.79201508	0	0	0	9.849268913	36.65628815	57.16091156	11.72515488	0	60.88573837	0	69.36277771	25.6313591	1.595341086	0
87	0	24.91500282	33.40329742	38.67863083	45.0160141	0	5.188994884	9.258038521	0	0	49.27703094	55.21874237	49.71827316	32.27516174	0	13.17038918	37.59327316	0	18.96272469	0	12.8707962	10.89844418	151.4476624	0	261.9385071	0	0	3.500675678	0	2.807583332	0	0	0	0	86.29597473	0	0	5.074036121	0	0	146.6074982	69.66156769	0	2.072951555	0	103.2470703	89.01357269	30.76180267	0
88	0	0	85.74855804	0	67.73464966	0	37.01663208	2.383763075	0	0	37.69603348	82.32888031	44.34643555	76.59320068	0	133.1760559	89.6504364	0	29.36024475	0	0	23.69684982	160.7202759	0	259.0509033	0	30.26183701	0	0	33.408535	28.36415863	0	0	0	194.7041626	0	0	24.84115791	32.22715759	50.86809158	133.9673615	44.6782074	83.44905853	43.33509445	0	133.5467834	319.3813171	0	0
89	0	210.6034698	204.9072876	390.902771	419.8694763	2.675363541	872.9024048	777.4138794	468.417511	0	737.3744507	621.2971802	0	0	319.1218567	485.4831543	0	7.287133217	551.3087769	224.5628662	0	0	1024.881836	286.5197754	1814.466553	90.81218719	120.1968994	715.8062134	135.6851349	0	581.4067383	901.8839722	0	0	552.6444702	0	151.1401978	204.6504822	0	100.1252594	1312.609497	565.0960693	0	678.1363525	0	212.5747375	232.4977722	367.9468079	365.2195129
90	0	157.3978882	0	86.46903992	28.82482719	0	23.36269569	29.69696426	13.15540123	0	43.26242065	158.5220642	40.08400345	41.36015701	0	74.08903503	42.29871368	5.927473545	117.373642	0	6.568091393	12.82256794	93.17050934	0	52.11837006	0	8.107214928	92.46353149	11.85518551	9.659998894	18.39190483	10.75680161	24.51213646	0	71.05314636	17.70666313	0	50.18407822	0	60.57516098	159.6852417	17.35518646	0	53.81825256	0	61.17486572	86.34088135	75.07566833	0
91	0	1.528442979	15.78619957	0	0	0	0	1.691240668	0	0	0	40.62884903	0	6.930686474	0	8.191745758	0	0	0	0	0	0	40.93935013	3.462579012	81.47160339	0.678251624	0	0	0	4.63786459	0.22242032	0	0	0	23.46117973	0	0	0	0	19.96741295	4.766658783	11.53974152	0	0	0	11.89383125	14.5381794	0	0
92	0	99.51597595	54.76986694	60.85744858	98.40663147	0	74.4380188	105.3989563	52.38097	0	83.47194672	33.64059448	10.71830368	0	0	51.62364578	85.60573578	105.6287155	56.54175568	51.51395416	0.522099555	0	293.1847534	23.51900864	85.64543152	0	11.82129097	54.51730728	13.54465771	68.89949036	66.85463715	11.17791271	19.6933403	0	118.06707	0	0	80.62284851	31.27963448	24.26693916	87.49331665	100.6941376	66.21833038	49.71605301	0	61.7562027	177.0199738	35.24167633	11.41342354
93	0	0	0	3.488584518	10.55797863	0	0	4.306260586	0	1.620754957	0	53.48496246	0	0	0	12.8028841	0	0	12.00871086	0	0	0	16.87875748	10.5011797	8.881848335	1.363213062	0	0	0	5.59372282	0	0	0	0	0	0	0	1.823185682	0	0	6.093316078	4.542362213	0	3.993608713	0	2.219264269	22.60648537	0	0
94	0	135.7412567	15.48765278	117.7921982	56.56835556	0	40.79271698	29.95441818	4.507029057	0	115.9118042	175.6684723	0	14.75039005	97.15254974	68.32393646	43.89715195	12.59656143	46.75269699	90.61857605	0	26.60417175	80.65875244	0	79.07277679	7.562699795	155.8273773	103.4519882	0	4.207847118	110.1682205	17.25948715	135.1413422	63.49167633	59.45182037	48.30018234	80.404953	92.44750977	0	155.2150116	299.3285522	99.2406311	36.00332642	171.6710663	0	45.9906311	91.50721741	71.15111542	9.557926178
95	0	0	25.12910652	24.61131096	0	0	75.57888031	27.65022469	4.022919655	0	58.64387131	24.94210625	210.9081116	42.29562378	0	10.54701519	0	0	0	139.7788544	0	56.98191452	224.9432526	0	34.9241066	0	2.858352184	0	0	42.44212723	0	0	0	0	46.2624588	84.21582031	0	0	0	43.94906235	151.434082	184.9330902	0	28.08806419	0	117.0442963	126.5025253	0	0
96	0	787.9371948	269.8514709	0	183.6730804	0	0	63.07185745	0	0	517.4041748	1112.375	47.45948792	408.5700684	0	351.9598999	241.6322479	127.2614975	363.8909912	45.24788666	86.31295776	46.79449463	330.8858643	0	434.7179565	0	0	91.57711792	259.6734924	70.14029694	172.3963318	91.56017303	33.23543549	27.22303963	200.6357727	187.9749451	0	126.6185226	0	164.0015411	262.7024841	0	235.2324524	126.8887405	0	151.3098907	430.6560364	259.9911499	0
97	0	1364.713013	303.1285095	0	1143.722656	0	659.6824951	537.7525635	745.9100342	0	1262.401611	1620.070923	191.0733032	287.4946899	0	776.5488892	0	86.55017853	564.0927734	26.02165413	386.7858887	40.19290924	706.5806885	337.0088806	661.8295898	221.0826721	0	538.1668701	201.5545044	378.2264099	333.7305908	158.5780792	241.1291504	0	482.4066467	162.6008453	0	294.7515564	105.6573715	166.9969635	1204.438477	651.5841064	290.5828247	662.2974243	0	649.7578125	455.0232239	500.4310913	36.18774414
98	0	1147.807739	1119.370483	307.7417603	550.1141968	0	233.1441956	746.6928711	55.7541275	0	477.4260559	471.7331848	304.4523315	476.6260071	188.8190155	197.6839142	379.9359131	513.7872925	552.5328369	431.8338623	0	494.1885681	881.8915405	0	696.0292358	0	255.3034668	683.1123047	602.0897827	115.054306	165.6642151	0	546.1175537	53.67847824	166.7336578	23.3877964	161.2068024	310.8220825	191.2075348	397.40625	546.795105	272.4402466	233.5407715	604.4946899	0	177.8696136	625.069519	298.3695068	0.849959791
99	0	67.12631226	12.70208168	24.32593155	40.37558365	0	35.57911301	0	34.32175827	0	187.5922394	262.8847961	47.012146	53.34331131	0	19.00485611	66.19555664	73.51853943	37.77536774	1.407045007	4.639808655	11.49725533	63.23904419	0	52.51766968	34.37905884	0	26.76532364	38.25334549	5.062568188	19.50354195	0	42.41809082	7.889463425	88.22827148	0	9.17131424	9.43693924	0	24.71305466	83.90531921	54.30109024	43.36136627	25.87340355	0	52.62150574	54.00908279	88.52823639	40.52854538
100	0	180.3926086	44.02238083	64.45254517	176.802124	0	89.58744049	99.87194824	35.44543076	0	254.1298828	181.1983948	0	108.1551361	0	157.4499817	74.23831177	0	55.16236877	24.71268463	0	0	161.5155792	20.2948246	110.349617	11.03226376	22.47083473	60.06027222	101.3767624	40.86904907	18.22982597	33.3106308	32.94153595	0	136.9311829	0	0	6.111725807	0	0	137.282135	97.65192413	6.20394659	122.5431595	0	128.7029114	244.9191895	162.0311584	0
101	0	2.227918863	24.7545166	9.099683762	56.07360458	0	31.17987823	7.965875626	56.11566544	0	34.24901581	41.3061409	9.815942764	79.94903564	0	27.94261932	62.23300552	3.845973015	32.69113922	0	25.91712952	11.98023033	138.2637634	0	70.08502197	10.63000488	0	19.50555038	7.654314041	6.745378017	21.36932755	14.06897736	1.772725582	0	223.4039459	0	13.68151665	12.99180412	0.318577319	0	202.3814087	30.25164795	51.8783226	68.23945618	0	65.0634613	94.51570892	49.94607925	0
102	1	347.3035278	238.2090454	49.47508621	59.4285202	28.45539093	127.016449	508.4884033	72.91268158	0	161.7794952	117.8921967	177.2154541	157.6994476	230.2368927	86.37888336	98.05131531	56.03194809	185.4504089	59.68975067	215.7319489	60.8078537	310.2017212	2.841219187	387.2346191	0	21.2735672	121.5188446	356.4189453	0	0	127.9219971	183.9006958	0	400.3220825	90.06624603	154.7386017	112.0938721	150.712677	74.26386261	316.0299072	99.76194	380.758606	255.8428192	0	95.17093658	118.9555206	89.57107544	0
103	1	16.78468132	145.834137	96.94415283	148.3940125	79.58537292	200.2235413	291.1757202	0	0	159.2802429	95.00389099	116.8573532	122.5216675	78.14956665	145.745697	8.902575493	109.1531372	157.1236267	143.5555878	7.981514931	10.51926613	286.1355286	7.183507919	109.0340271	1.5351156	73.5186615	138.5942383	219.1239471	9.802487373	0	151.7921448	0	30.48335648	285.1016846	0	0	208.0458374	29.4165554	22.47429848	466.7021484	108.8197479	146.4848633	101.2726288	0	18.52837563	124.4937134	15.60470867	0
104	1	287.5441284	196.8014679	35.12071228	344.7199707	73.23742676	31.15007591	187.4396057	24.41309547	0	533.0270386	103.0272903	0	5.358035564	0.058301583	351.2743225	52.89859772	0	160.2344513	3.25091958	73.00969696	0	173.8816833	171.4714661	229.0788574	0	52.98120117	119.8923416	0	216.4511566	115.5683365	264.5884705	0	0	104.9480896	17.02370834	23.65398216	88.2332077	118.2028809	104.7147827	312.78125	0	37.1909523	184.9517212	0	147.1366577	127.4138794	50.91813278	0
105	1	255.1672363	227.5803986	95.44050598	28.53815269	33.99647522	9.438471794	123.7034912	0	0	31.16727257	118.8353348	75.11532593	122.6737518	0	88.85032654	45.21276474	0	155.6389313	64.43801117	13.21642876	0	203.5748138	19.39662933	38.53091812	0	0	58.4900589	187.5623169	0	0	172.6374969	104.1578293	0	145.1943359	94.56045532	101.8503418	0	122.3281326	58.00213242	333.1269226	20.66108131	0	70.32193756	0	68.02387238	131.2610779	87.7815094	9.939130783
106	1	98.27605438	55.52552795	118.0029297	113.9935226	0	103.9792938	103.4525452	44.14631653	0	19.6182003	122.552475	120.2344666	140.281662	0	79.07062531	11.1734581	25.06970406	59.70288086	3.307616472	0	0	278.6640015	0	227.5329437	24.78737831	0.668085396	107.7721863	39.91082764	6.381355762	7.608297348	21.71200943	0	0	97.21518707	0	0	96.64914703	0	7.819844246	180.0526123	300.5910034	22.65278435	76.08750916	0	80.84348297	120.6792068	64.828125	0
107	1	108.6079102	481.0228882	119.9184494	25.1871357	45.22557449	183.70755	139.078598	52.81433868	42.09570694	99.50643158	202.78479	202.3430023	110.4327774	11.96075153	313.4512634	7.266326427	0	79.71836853	126.0452576	0	0	311.1499023	15.71379852	458.8165283	56.42614365	0	26.75427818	54.54166412	90.96797943	0	0	198.6374817	44.21215439	108.4596329	130.0282745	168.9195862	200.1858215	312.5552979	77.69664001	523.3121338	55.70565033	0	283.1245728	0	115.7739334	183.9603271	137.0979309	234.8816833
108	1	67.94364166	84.01340485	0	81.95851135	0	0	0	33.09481049	0	0	403.1566162	70.69681549	94.25592041	0	118.9176483	14.59511089	8.614951134	177.1595612	141.9323578	66.56835175	105.7974091	258.3029785	0	260.9967346	25.11864281	0	146.1550903	17.71669197	57.27714539	70.30110168	0.576458454	0	0	122.4106293	162.6885681	0	33.61859512	25.67425346	65.06178284	241.3780365	116.3611984	35.38936234	45.07527924	0	52.71498489	89.2428894	0	98.66397858
109	1	161.0163116	58.59545898	110.4128265	38.44377136	0	86.52406311	0	21.03059006	0	136.527298	49.57078552	0	43.70422363	25.13549042	120.6261215	8.999674797	17.16178322	82.91448975	0	0	0	151.300293	100.2008896	427.7151489	0	0	116.915123	30.75905418	24.7769146	71.58023834	115.6038589	62.16415024	0	110.7587204	4.136376381	0	77.28840637	14.0682106	28.24723053	465.2610779	6.687964439	0	83.23025513	0	85.47637177	20.06481361	28.15338707	0
110	1	74.35980225	235.0164948	200.2449646	47.75976563	72.33657074	36.3033638	121.2649002	129.8718262	0	107.0177536	366.7937622	108.6519165	147.898056	0	145.3318024	0	120.399437	124.5509338	267.4173279	0	0	271.8827209	0	174.3318787	36.4610672	0	167.9576569	1.959420204	24.24064636	0	116.2957458	142.8061829	21.95642281	221.0754547	195.4338684	174.5956726	141.1978455	168.690918	164.1135101	249.9229431	55.06733322	0	110.1403198	0	355.6565552	156.1180878	223.5187836	94.38021088
111	1	46.81497192	105.3942566	68.02302551	0	0	47.78316116	22.5428009	19.49615097	0	27.35017586	87.82291412	67.53111267	0	83.83249664	45.55707932	0	5.97098875	55.86666489	0	0	0	168.3689575	0	40.01012039	0	2.311576605	0	1.282759666	26.19706154	50.02426147	3.669108868	93.85162354	0	32.98075867	0	0	12.41431618	40.45103073	37.88921738	93.36528778	33.08630371	0	144.9548798	0	46.53907013	116.33284	3.720828056	0
112	1	0	24.76815987	0	16.72141075	0	28.05924606	58.56222916	12.02658272	0	111.5149078	148.8376312	6.303136826	4.615360737	0	100.0607605	0	0	86.04449463	40.16400909	0	0	127.4416275	108.6736984	81.1580658	0	0	171.5054932	3.449807644	31.2619133	33.69757843	280.3882141	24.0221138	0	91.87541199	130.7385406	0	16.93507195	182.1144104	66.15326691	404.2445984	0	0	37.61994553	0	105.379158	34.75790405	20.72489929	0
113	1	234.2218475	182.8950195	200.0177917	44.8155365	83.76856232	137.7573853	216.0137634	70.97403717	0	110.7562103	119.3097382	345.46698	134.9217072	1.891823769	469.0762024	50.82952118	143.9335327	231.2589874	46.58009338	0	130.3398285	229.934906	15.80056763	141.1296844	32.35638428	33.03125	155.8614044	77.40710449	161.0564423	249.6800385	253.0345154	82.10945129	0	128.9112701	77.63783264	0	24.56245232	271.0108643	103.9400787	256.0307007	24.64897156	126.1690903	137.1491699	1.106917381	108.2305145	218.2717896	84.08435059	171.9091187
114	1	220.0540161	461.8356323	29.4160614	98.44426727	0	60.09291077	153.8586121	106.0235214	0	256.1733093	107.785408	76.45860291	53.37599945	19.93552208	239.3253937	134.4463501	43.91413498	107.1794586	129.8808746	0	9.319905281	362.0062256	0	127.8255615	57.80524063	8.317279816	81.69255066	123.8783722	117.9270706	49.97353363	52.01988602	15.7294178	0	61.73685455	20.37312508	20.96447945	0	88.54210663	51.28451538	224.1438141	47.95274734	105.7459641	150.0144806	0	147.0774689	134.16008	85.10796356	51.25265503
115	1	0	25.45313454	8.741707802	2.678852081	44.83359528	65.21489716	59.93561172	56.58543396	0	8.140518188	353.2192383	0	5.824858189	0	59.11767578	97.04005432	227.1704254	89.19538116	0	0	0	271.6990967	40.76971817	264.2846069	0	185.5709686	0	65.61857605	396.9546509	132.8852081	0	0	0	246.6585999	11.16492558	0	5.401072502	58.02377319	12.01535892	40.52619934	227.1730957	60.98752975	23.35303497	69.32889557	104.3894348	235.4401703	17.30970764	0
116	1	45.69921875	86.98717499	23.46482658	89.68545532	0	228.2148132	83.82138062	66.94783783	0	76.57766724	174.0128632	10.62362671	100.5247345	78.03318787	270.631958	106.8694992	81.92363739	148.2477417	18.27832031	50.29962158	16.71481895	159.7427063	22.19149399	168.8553925	1.469254732	73.1425705	72.26191711	83.74378204	266.3986511	167.0552063	92.05834198	66.61296844	0	59.16650009	9.059941292	0	0	56.79166031	144.754425	117.8886185	0	63.28317261	50.88065338	0	23.02568245	61.72245026	121.3055878	54.01099777
117	1	0	4.838971138	66.53295135	68.5297699	10.36389542	17.93299103	33.96760559	54.64492035	0	34.21627426	204.6994629	15.3313036	32.67683792	0	98.80599976	93.51026917	60.95677948	29.08856583	47.72498322	0	0	36.66930389	0	108.6884003	0	31.87067986	77.84089661	16.95495415	306.8020935	37.38206863	0	35.79566193	0	46.0364418	0	0	50.34026718	46.85157776	73.80289459	35.77602005	192.4281158	2.057235479	0	12.89755535	31.60535622	37.7352562	151.3265228	0
118	1	8.763748169	0	40.22073364	5.730932236	0	20.72169304	38.95700836	54.5755806	0	60.06445313	108.2220383	0	0	0	43.27760696	0	19.07981682	51.56676483	35.5473671	0	0	36.17086411	11.94937897	39.97388077	2.244207382	0	46.18053818	7.456651688	11.78427124	15.8262434	0.217430621	10.17930603	34.14846802	41.30979919	0	0	123.3089294	62.99418259	40.43240356	108.4232712	65.51634216	0	1.725507259	0	75.01383972	0	24.75957489	0
119	1	110.677597	89.30239868	6.013480186	67.97399139	0	60.68046951	48.13143539	57.24542618	0	70.74120331	128.2061768	80.49113464	0	0	88.44193268	67.62728882	65.6537323	129.6919098	18.06716156	0	0	156.092041	56.79701996	52.78285217	11.23807335	66.61006927	233.9583282	0	109.1682358	37.96102142	2.977096081	52.04847336	0	9.491378784	0	0	79.11769867	76.05818176	6.405872345	235.9476166	40.00802231	4.782469273	53.80532074	39.96598816	31.97807121	88.94030762	255.290451	0
120	1	220.0734406	0	92.33796692	141.8642426	0	5.769109726	60.58285522	0	0	129.1778107	461.431366	19.26875877	5.974648476	0	240.2802887	0	0	147.2935638	0	0	68.74339294	318.9893188	0	144.2080536	0	0	104.9882278	14.39203167	49.74790192	30.62611008	105.0540543	86.01530457	5.774092674	69.4877243	56.49949265	0	22.05657768	0	139.0406799	220.9387054	0	0	184.539093	0	78.77335358	206.6040955	92.25681305	11.24269772
121	1	18.18326759	35.96959686	38.76536942	12.55171013	0	9.346178055	27.09529877	37.83440781	0	67.09541321	78.02677155	79.44406128	35.58974838	0	48.02917099	0	0	53.90081406	7.538794994	3.924924612	0	192.6558228	0	199.8709717	0	0	0	4.40959692	0	0	0	43.50079727	0	7.365805626	73.31176758	0	0	23.92557335	9.326556206	180.4604645	160.8107452	0	56.03919601	0	18.42455864	129.2801056	175.1727295	17.00579643
122	1	6.041205406	27.14318657	99.64971161	55.07028961	0	25.15850639	50.62261581	48.41685486	0	72.34895325	163.4594421	36.82396698	12.45179176	30.638237	19.0102005	58.11336517	24.35390091	35.11857224	0	7.873901367	31.50184631	167.9817047	0	73.76284027	0	26.57261467	17.98317528	80.85264587	0	22.58708191	0	41.05400467	0	66.83348083	0	10.64482117	15.96302414	103.8780136	64.26472473	212.4558868	192.3068237	0	20.51153564	0	116.4192047	69.12744904	90.71430969	0
123	1	147.359848	118.3689957	36.73303604	101.8239136	0	39.01317596	146.4938049	22.5773716	0	76.57785797	241.2947388	55.77328491	2.688045263	16.522892	101.5643692	79.08248901	0	92.55020142	12.95921803	22.38084412	0	219.6059265	1.390259743	285.3132935	0	16.42781067	59.76757431	3.911267281	15.9991293	44.92141342	61.58370972	87.98976898	0	251.3289795	0	0	19.1813755	0	53.82052231	262.4236145	4.589641094	0	112.7987213	0	123.9517288	169.8852692	96.06713104	0
124	1	209.7025909	80.95240021	209.464447	79.65930176	0	108.4191208	135.322113	49.34115982	0	64.37210083	588.7060547	0	280.2411194	71.86014557	152.7593384	62.3259697	0	38.85910797	0	0	6.648163319	176.2068176	36.35735321	108.2308578	57.23278427	4.156633377	7.50012064	0	147.6717529	12.10975933	204.5570831	0	0	88.64120483	132.2419434	81.00762177	15.96162224	109.5957031	61.92485428	191.3846588	44.00783157	0	176.2202454	0	37.26019669	133.1120605	450.087677	0
125	1	80.27281189	162.5850372	285.2374268	748.1237793	0	581.3789673	576.0810547	316.9324036	0	746.5963135	324.1925049	109.8661957	187.6869049	445.0153198	981.2210693	0	0	538.9736328	0	0	0	2195.438965	0	450.3873291	0	340.5403748	1084.776001	0	232.4138794	68.77314758	0	0	0	326.9230042	124.7963867	4.243686199	955.8009033	0	219.859024	1007.673706	43.22595596	0	1369.636108	0	878.5210571	492.438324	899.2290039	0
126	1	62.84477234	52.4021492	58.32230759	136.6035004	17.76344872	48.81262589	65.61782074	3.586438656	0	61.00341034	113.6970825	128.1081543	96.66426849	0	91.87017059	401.3694763	135.810379	92.46411133	0	0	14.02722073	157.022049	0	84.84138489	5.670340538	0	36.26622772	29.54164314	0	49.94869614	25.60903931	63.54944229	0	50.46354294	0	0	27.4074192	43.57949066	19.01062775	321.0481262	138.2687073	71.27796173	67.80953979	0	54.55356598	241.5295868	21.5560379	0
127	1	100.299736	44.96709061	17.59148598	74.7591629	93.28824615	33.05134583	22.20306206	33.52534866	0	42.17260361	56.33202744	15.26866722	46.57806396	29.24087715	120.8430634	2.193626404	4.916166306	71.2908783	34.9040947	0	0	67.00196838	22.03625298	231.0506592	26.98265076	0	30.54019547	91.22875977	28.04516792	4.980305195	62.91181564	79.00227356	10.14327526	60.14191055	16.45910835	0	7.905837536	53.12828445	22.83298683	145.8527069	52.00871277	34.84649658	40.78193665	0.26896289	3.429423571	88.39824677	52.27253342	0
128	1	675.3725586	398.9822998	50.3419342	712.1603394	0	0	482.4766846	26.05156326	0	263.3862305	79.76139069	269.5411072	54.17679596	0	575.9949341	239.7436981	0	79.97244263	0	153.2151031	10.50454426	933.2171021	127.1486664	391.2528381	0	217.6056976	152.3127289	0	668.4932251	193.4208374	983.6408691	0	0	0	14.50257969	161.4017487	166.4902649	122.6976929	130.5491943	337.672821	50.97705078	36.96816254	303.872406	0	699.5751953	474.1282654	189.3609772	0
129	1	67.43688202	53.13525009	58.31157303	39.59485626	0	88.76951599	75.26928711	36.46597672	0	13.82259274	182.5693359	135.5451355	45.89763641	0	109.3273315	92.77871704	0	85.56732178	14.21081638	0	0	182.7004242	21.38168716	166.0588837	0	0	61.29406357	80.85442352	61.98590088	61.26498795	161.1353455	47.57484055	0	158.6823425	31.60167694	0	21.14772224	0	29.09287453	235.9356995	181.219101	6.460797787	126.0827332	0	45.21236801	138.5628052	62.94748688	0.120766461
130	1	0	23.04336929	8.747787476	32.7802887	0	10.96327591	32.42898941	12.3024826	5.232504368	12.24092293	90.20965576	0	0	7.995697498	57.50911713	4.471396923	29.68651009	17.90967941	0	0	0	112.7315903	41.49964905	69.7813797	17.2779007	0	15.35581589	4.7354002	105.9886246	0	0	34.08597183	5.470916271	19.84558487	0	10.15316296	35.85369873	40.86376953	0	55.41966248	29.36391449	33.65419769	3.5738976	0	15.02839279	58.55555344	38.12392044	0
131	1	6.909315109	26.70942116	10.60957623	4.16612339	0	11.28646755	44.92473602	0	0	15.13425255	8.334280014	0.601224542	25.92777252	0	2.429409504	26.77609444	0	13.01231003	0	3.739354134	11.81830025	107.8445129	4.757381439	22.00153351	0	0	0	15.9646349	10.41363811	7.670743465	18.84323502	13.65308952	2.72738266	54.92989731	0	0	0	7.00566721	9.021899223	73.77310944	15.36628914	0	29.11124802	0	61.84283829	73.64130402	47.16219711	0
132	1	206.0989838	291.5067444	0	264.9828491	0	135.0589447	155.0642548	0	0	229.462738	183.3075256	32.28817368	219.4495087	6.557996273	241.0478516	297.3644104	0	234.139679	0	54.32592392	0	404.5513	77.65976715	151.4510193	0	0	0	14.58432674	256.5758667	53.96941376	93.87601471	305.1016541	0	123.361412	154.3096924	0	63.46092224	93.27445221	115.6777573	429.8015747	50.45156097	347.7928162	160.4932404	0	100.6107788	287.8399963	93.698349	0
133	1	184.1662598	413.1554565	0	0	17.80856133	209.0786438	235.9675903	287.1138306	0	0	80.68110657	84.99643707	561.1126099	318.0523987	416.5749207	94.75672913	222.9008484	118.5312729	53.77378464	0	69.56900024	435.9841919	166.9109497	73.38434601	201.640213	53.80498505	511.3893738	69.28569794	58.83066177	247.1093292	464.0602417	163.6798096	0	129.5560608	109.0968246	108.9162064	303.992981	120.757019	146.4331207	418.8871155	30.34422684	273.3952332	293.0437622	0.349322349	205.3092194	148.4680634	170.3596039	273.3794861
134	1	119.6094971	170.6036682	82.17160034	196.9279327	0	235.9016266	291.821228	50.57639694	0	147.4133453	46.25063705	335.4951782	153.0385284	0	213.62146	8.004831314	4.339806557	142.8234711	10.23631573	33.59339523	0	363.397522	225.9281921	270.6730957	58.0032196	78.62336731	97.86090851	0	0	0	1.460980415	0	0	141.3543243	33.01765823	0	67.1267395	145.6942444	103.7907791	344.9768372	16.70314789	163.2614899	259.2423401	20.4858551	68.03701782	145.7200928	315.1677246	7.029510498
135	1	73.75979614	11.09161091	78.56354523	17.04871559	55.0019722	26.46981049	49.84270477	0	0	162.6481628	158.3322449	0	71.99237061	26.52438354	119.1045074	0	30.93120193	180.2992859	11.26171875	0	0	214.2203217	4.056867599	220.7676697	0	0	168.5198212	64.98854828	410.3559875	0	90.49946594	28.47677803	0	78.44110107	101.1477127	32.39196396	176.7928162	138.6070709	90.13936615	223.1944122	59.59234238	0	142.7433929	0	107.6666946	0	87.94920349	0
136	1	0	12.35150909	3.967828751	14.10182285	0	36.18383789	0	213.6446686	8.211997986	48.92022324	96.49862671	0	0	0	20.49018478	38.29602432	76.77368927	92.35967255	0	0	0	182.72995	11.26399803	8.773745537	18.49125862	0	84.24665833	141.8157806	105.4750366	0	0	8.778547287	0	47.08360672	0	0	127.9776306	9.159662247	0	195.0663452	0	14.05385017	0	0	4.414029598	63.09134293	0.491512954	0
137	1	0	84.37194061	4.645627975	13.50187588	0	0	13.19285011	107.7293549	0	0	226.828064	9.418539047	0	0	78.7387619	63.27700424	39.22496796	83.8559494	0	0	0	148.1018066	2.174914598	174.0633698	4.827074528	0	0	31.11518669	276.7607117	2.610517025	2.357694626	0	2.895893812	82.12389374	4.33673954	0	4.953978539	146.9961548	6.937208176	43.51298523	261.0244446	54.44852448	0	24.88847351	41.63997269	73.53738403	15.5747776	0
138	1	98.99589539	30.95199013	57.12668991	75.00688171	0	10.05460072	81.85922241	0	0	125.0384521	448.7313843	0	19.2097702	147.4670715	120.479538	0	0	41.40049362	0	0	0	91.6180954	2.328746557	118.5092926	115.953331	0	0	0	115.0317078	127.4278336	37.39186478	23.12851524	0	0	68.95089722	30.53185272	8.384397507	35.31138611	71.59803009	358.2090759	46.38827896	0	236.5088806	0	107.5672302	35.02885818	40.7455864	190.0161591
139	1	49.45635605	0	23.19686699	30.57103157	0	54.18697739	12.42598534	7.686532974	0	106.4786148	271.3405457	54.25686646	23.99974442	0	267.1596985	114.717308	51.18167114	50.41960144	23.99301529	0	0	139.302948	41.58968735	134.7937012	3.878524303	0	40.20978928	1.992563725	49.28668594	40.31648636	0	80.64691162	4.888664722	99.68135834	53.09091568	0	103.0256424	16.67751122	66.70490265	165.5171967	59.56113815	23.58959389	87.95056152	0	61.859478	67.89078522	5.14725399	0
140	1	151.6480713	160.1417847	104.6553726	85.82300568	0	148.658905	194.3994904	28.33491325	0	186.3876343	222.9110107	0	14.43846893	0	356.4735718	82.26732635	121.3212967	101.1418457	11.09455776	7.654873848	44.0042572	356.2196655	31.84435844	208.2103271	0	45.59317398	106.8542557	187.1738129	233.5332642	113.457016	69.50910187	146.5177917	117.1843033	259.3530273	8.643807411	0	178.5706482	53.20823288	0	173.2976532	174.1203613	62.86088181	56.04383469	0	211.5689392	99.53681946	394.7895203	0
141	1	169.6787415	63.18722534	9.001720428	93.38295746	25.57115746	317.8798828	179.6080017	148.8264313	0	188.1813507	175.0496216	36.02392578	161.7371521	69.86180115	188.8958282	0	59.22995377	159.1499634	24.01244736	14.91016197	26.1216259	232.6954956	0	143.782074	69.39713287	0	182.0805054	32.34472275	177.8979645	77.34630585	84.82463074	102.2141418	0	75.42182159	212.8091736	0	152.3651733	49.46613312	85.60932159	397.3831482	143.149826	39.49687195	248.7719879	125.1388626	23.22725105	67.28347015	201.6789703	0
142	1	113.8795166	176.241745	16.66187477	221.4400787	10.33052635	60.10996628	237.5764618	0.969235063	0	180.026001	113.8800964	0.55368185	72.16778564	37.5005455	255.3440857	189.9895782	78.97718811	149.8572388	5.915226936	25.44610786	30.91969109	240.3070679	29.58260918	159.3800812	0	34.04859161	197.626358	178.0157623	363.2396851	74.68227386	35.25098801	83.20709229	47.88508606	85.08004761	0	0	15.60606003	31.43568802	119.8552551	87.07353973	0	160.4800415	189.1062775	20.21302986	129.0344849	73.76773834	66.71815491	0
143	1	111.6404648	72.70919037	135.6231232	0	17.5868454	133.7373657	174.3273773	186.9267883	0	159.3023376	184.7333374	204.0220337	16.92141342	118.3700562	149.4167786	84.87947845	208.9854126	59.36213684	12.83925819	0	0	142.9208374	7.668311119	135.1335754	24.00762939	2.103137732	280.2044067	205.8564606	121.0789185	84.37646484	91.04225922	90.43175507	0	118.7379608	13.84902477	0	127.6709366	70.78490448	29.6401062	158.7471161	9.013868332	34.62461853	95.30879211	0	16.71088409	136.6805878	169.5430756	29.12746048
144	1	0	68.41452026	66.31323242	25.89379883	0	108.6839828	95.81860352	0	0	41.87307358	63.25371552	93.85812378	47.08232117	62.36162949	97.25826263	34.73732376	29.71970367	28.03124809	0	0	0	141.3721771	0.14300856	164.3336182	13.13243389	0	0	0	41.42142487	41.46228409	42.41871262	23.30632591	0	63.27206802	74.86322021	39.84718704	0	122.50634	67.6046524	231.5045471	43.86436081	0	54.63387299	0	87.78585052	24.40055656	85.25642395	153.2897034
145	1	60.20018768	77.88191986	53.15859985	19.99575615	0	42.00515747	15.43642426	19.64032364	0	33.75884247	74.91333008	39.34998322	10.6660614	5.691185951	23.6879158	101.1160126	61.5111351	55.53619003	9.499378204	12.66432571	0	85.66082764	25.12910652	81.43961334	0	84.58318329	66.09472656	62.39944077	92.21964264	36.81898117	41.78997803	94.4704361	5.399006367	138.1764221	0	0	86.11707306	83.28852081	20.62230301	123.4881821	35.53774261	0	33.60007095	0	60.87344742	28.33096504	53.1578064	0
146	1	71.89526367	41.59728622	77.65448761	49.9878273	0	67.98023224	23.62582588	20.52614021	0	7.524955273	48.72934723	82.60040283	36.29067612	0	25.08815575	44.51341629	0	21.225317	21.43007851	30.91412354	0	217.4286652	36.19046783	115.0406265	0	0	27.99092293	17.30515671	20.6932354	0	10.17198467	0	0	45.7614212	0	0	11.56712532	126.8869247	6.171301365	109.5905685	0	25.02632141	17.09988213	0	42.88829422	95.28675842	0	0
147	1	163.5240479	61.85580444	124.7439194	224.2989655	0	125.2195663	219.9109955	189.1435394	0	163.4481354	11.58007813	50.50609207	113.9746933	0	120.0917206	32.98366165	0	201.6283722	0	91.33221436	79.93305206	221.1560211	0	207.5235138	0	0	82.69927979	46.8029213	163.5999146	0	52.90291595	0	6.773025036	122.9595795	0	0	4.67090416	20.95055771	55.15553665	282.7879639	0	23.16411781	187.7228088	0	37.52337265	140.0691833	58.24570847	33.00216675
148	1	1.821662664	35.65552521	52.99685287	29.75415802	0	28.40320778	72.44300079	29.14282036	3.661325455	41.98957443	90.02722168	0	0	0	11.60049725	0.246810764	59.99560547	27.08203888	1.01173389	0	0	54.53060913	33.70716095	78.91394043	1.924038768	0	0	0.351445019	69.71746826	4.168408871	0	0	10.8352232	138.0733185	0	0	61.47270584	26.82287979	6.403954029	129.8184357	49.59181976	23.26951981	4.744484901	9.867385864	21.85376358	2.442662001	28.44783401	0
149	1	0	67.35541534	42.41162491	1.42161727	61.17080688	0	8.060939789	58.9199791	0	47.08206177	312.715332	8.501239777	0	0	49.79060745	10.64397526	26.36825752	0	51.8829689	0	0	206.9571381	0	98.6524353	0	0	0	0	75.44330597	44.72717667	47.70611954	0	0	103.1033325	14.33428097	0	122.0239258	10.33005238	66.47647858	377.0563354	210.8279114	0	25.31538773	0	81.6450119	12.44645405	61.90785599	0
150	1	192.9279022	14.11436749	95.9621582	22.30142403	0	0	146.1084747	0	0	131.956543	191.0096893	46.81307602	28.56290627	86.09555817	5.936139107	23.14582253	18.77264786	67.1184845	0	0	0	151.1572723	7.135753632	178.5609283	2.579734802	73.40976715	11.18414879	0	92.65644836	0	56.98258972	66.07250214	0	101.7605591	0	0	43.40707397	0	169.040863	228.5450134	87.57392883	6.760299206	377.5195007	0	118.9651031	97.8301239	207.428894	68.65153503
151	1	0	10.90777779	0	39.60620499	0	0	15.31229687	0	0	0	108.216507	0	0	0	46.95080185	16.30374336	15.80257416	2.994221449	0	0	0	112.7836838	18.48748398	2.994891405	0	0	0	2.43208313	4.715044975	0	0	0	0.629614949	93.86167145	0	0	0.084494963	2.005005598	10.19990444	102.3359985	70.42205048	0	0	0	0.144593269	65.04208374	0.376117766	0
152	1	81.80415344	119.8977432	36.3105278	17.62550926	0	32.39339066	49.31823349	67.8914032	0	30.66808701	88.47714996	55.9437561	11.70059299	17.60422516	193.3241882	61.15201187	128.5950775	81.29096222	30.81285858	0	0	223.3490906	11.21850777	217.7489014	5.060727596	15.40365314	19.88255692	0	554.9703979	90.80957794	33.94822311	245.565979	0	68.43093109	0	15.6156292	58.55142212	194.6582642	101.5848999	372.0250244	91.64476776	13.67572403	115.4418716	7.748641968	42.30179596	81.50422668	169.5237427	34.86938477
153	1	310.6800842	667.9162598	144.079361	711.8234863	711.7694702	404.8957825	340.1827393	113.0542831	0	1201.986328	0	255.7116547	268.0491333	571.239563	764.6846924	10.70678234	0	903.6983643	166.7456665	0	26.95900536	910.3574829	137.5025787	603.5093384	0	385.3268738	265.8918152	483.0664368	210.678299	396.6063843	18.1823616	0	0	21.9684639	2.540535688	0	327.7892151	632.6196289	287.2370911	900.7712402	459.5572205	33.19443512	827.5773315	455.7283325	0	199.8728027	197.6567383	0
154	1	558.8925781	237.3710938	156.0594177	216.4555664	27.3589077	95.56022644	3.230712652	0	76.98977661	217.2801056	191.4222412	0	0	108.7153625	163.4691162	385.1396484	154.7627411	147.3279877	0	31.33369064	56.77669907	363.90979	54.07267761	84.59667969	4.59369421	0	303.2493286	162.1461639	52.03893661	102.2676163	0	146.1460571	0	75.43821716	0	354.7758789	68.11076355	28.35513496	126.5909271	186.4691925	0	0	64.45884705	0	101.2352829	33.02501297	168.2866516	0
155	1	0	1.110402226	0	22.64785576	0	0	19.27143478	54.10624695	0	13.18854809	68.67822266	0	0	0	7.87075758	33.71236038	43.49440384	39.27744675	0	0	0	28.78588676	9.61568737	47.85144806	0	0	0	0	120.2080078	15.93995094	0	36.84937286	2.074380875	17.48250389	0	0	19.90049553	25.30813026	13.81384659	57.45440292	27.42269135	12.72294998	1.950248718	6.657683372	17.12837601	21.49300766	8.191947937	0
156	1	212.9449615	77.4354248	71.13621521	117.5545502	0	91.05497742	67.15552521	50.45465469	0	43.43253326	18.41706848	33.95189667	23.07761192	49.04790878	94.91124725	208.3669434	73.91641235	128.4364319	46.67440796	20.62695885	21.86846733	154.8234406	18.10326004	111.1475449	31.85671043	29.48165703	83.67961884	103.66539	151.6835327	62.92845154	118.4837799	212.5544281	49.11073685	156.8796539	0	31.10658264	90.7782135	0	126.8062592	96.10618591	50.46154785	0	447.4339294	61.80799103	138.7483063	53.22603989	75.48552704	20.04309464
157	1	266.67453	0	233.9203033	792.548584	0	0	347.0679321	302.3520508	0	743.3731689	503.8353882	190.5994415	450.959259	154.8933563	745.3985596	0	0	410.5049744	318.5262146	301.1347656	585.5891113	895.8519287	0	1522.555542	175.8519897	0	170.0354462	302.2818298	110.2735367	168.5804749	0	0	0	697.6923828	0	0	28.59633636	0	963.0549316	789.3336792	1824.855347	288.4102783	694.5688477	0	624.6821289	675.3251953	527.8786621	0
158	1	6.198278427	399.3814087	0	0	34.59577179	119.5714111	80.13535309	127.9683151	0	28.11726952	237.6402435	3.128836155	193.4745331	0.524366736	210.1882324	31.19516373	71.20536804	307.265564	238.1599579	212.8107147	130.0955963	226.2913513	65.86218262	433.5800781	24.0895462	58.63271713	232.6752319	0	495.2137451	52.97060776	79.0746994	0	0	216.4501801	288.8886719	0	63.77164841	51.41294861	124.8884201	325.0741272	98.1969223	39.05498505	177.4654694	174.9457397	281.1787109	0	94.61086273	0
159	1	677.9805298	636.789917	99.20939636	416.0539551	119.1415558	283.0740051	127.6628418	195.884079	0	536.7144775	996.1109619	332.40802	319.3872986	0	417.4193115	275.5360718	257.8491516	254.4780884	190.7404327	0	148.5634766	623.6140747	0	1162.265503	177.5999146	79.33958435	628.9282837	661.1726074	424.9695129	238.4447021	490.2980652	0	0	77.82706451	219.7845001	0	0	0	276.0517273	1706.352661	1.143914223	334.4125977	484.3739319	0	146.2610168	571.5704956	520.9059448	141.3042297
160	1	196.8680573	7.261722565	0.230724707	237.1572266	0	99.99560547	51.55073929	29.13882256	0	180.1873627	243.2960815	31.29584694	66.61681366	18.99584389	74.93658447	92.13980103	16.95687485	134.9491882	104.5138397	0	140.5124359	202.5514069	20.97864532	242.4753876	21.2190361	35.78124619	198.5575104	34.26553726	17.22402382	70.80505371	29.87643814	204.1171722	0	111.4572449	39.99345779	4.587191105	52.68552017	85.75112152	0	154.2294464	0	0	289.704834	0	3.100572109	74.99764252	176.0379944	0
161	1	68.2792511	56.64983749	243.5238495	23.14644051	0	165.6733704	124.9251938	41.08290482	0	124.9989243	370.5516663	90.62281799	0	71.97576141	126.6207428	55.89730453	0	119.4493408	22.66976929	0	46.90510559	170.0606079	16.82312202	495.7720947	0.49951306	0	13.77449608	0	49.00440979	0	55.69020462	151.9827271	42.13959503	97.88021851	1.12763238	2.610859871	55.75350952	67.71211243	25.13783264	259.6413269	131.9924316	5.116615772	237.8675079	0	144.7163391	13.69988537	163.5631409	22.47095299
162	1	174.0718842	124.9200363	0	100.678421	0	68.159729	94.76435852	71.8394928	0	99.84966278	305.0246582	26.24560165	163.3923798	0	132.087204	61.05870438	10.37861633	74.73554993	43.23428345	23.52413559	0	226.9375916	2.750373363	82.96006012	0	0	48.08017349	18.24158096	3.245335102	0	24.02202225	107.2594604	9.055533409	68.078125	18.26138496	0	12.96666908	0	28.97311401	105.2788544	91.84685516	0	71.33703613	0	50.07669449	127.2520294	72.0326004	0
163	1	150.1662903	32.01321793	57.17547226	97.67240906	0	27.49936867	115.7949829	66.38641357	0	154.4955139	49.64002609	3.879931927	70.54962921	106.9945755	101.4365463	105.7732697	0	86.89173889	29.49144936	22.04676628	0	205.2155762	5.758648872	18.11727905	0	104.8964233	126.7442245	157.686203	94.10571289	2.72443819	44.09003067	34.37350845	0	196.9314728	52.52733612	75.92327881	48.51341248	74.70088959	158.2038727	172.986557	185.4564362	0	134.1403503	0	153.6147766	109.9216614	409.3796082	9.921092987
164	1	1931.485962	4111.351074	517.5844727	680.3366699	0	728.1429443	1059.614502	275.6195984	0	252.6331482	1121.581787	618.6212769	1544.767334	484.7560425	1948.897827	289.7186279	58.52506638	1306.699585	1174.82312	0	987.4157715	2063.306885	519.4921875	477.4205933	157.7034912	0	1228.809814	0	1315.686768	1458.450806	850.2296753	473.6991882	0	744.6450806	663.5548096	1049.776733	500.5115967	995.2305908	408.5053101	2191.346191	103.7506714	1365.911133	523.588562	0	413.7585754	1012.784363	2160.515137	344.1264648
165	1	143.731842	144.8560944	13.39498425	78.1236496	0	112.8584595	43.55257416	0	0	160.3965912	666.5303345	0	0	52.94025421	111.9774475	0	120.4566193	88.22577667	13.79894733	0	11.40942287	146.0279083	40.89084244	422.5611572	48.26081085	0	165.6683807	0	16.06309891	109.0474777	31.18560982	23.9172802	0	155.4415588	140.1930542	39.66076279	207.2741394	11.0065527	89.97811127	152.35495	215.473587	22.89932632	103.2594833	0	124.0485229	7.871613979	66.84833527	17.46487808
166	1	47.75230408	33.01990891	146.9129028	86.98257446	0	176.9776764	236.4051514	51.23843765	0	73.87866211	102.9369812	131.6207123	66.67721558	17.6167202	96.50650024	67.31417847	68.05308533	92.30400848	74.94685364	28.31443977	5.382559299	299.4532776	8.145568848	118.8244781	0	19.37055588	119.2312698	177.4410095	412.3651428	0	17.64176559	126.8433151	0	196.9420929	67.80434418	0	64.35362244	160.8101807	52.45273209	162.8379974	347.0743103	15.77789879	136.1067352	0	49.23301697	48.20785904	99.47258759	0
167	1	0	134.9815369	113.6173859	65.81244659	0	181.7844696	102.1262131	1.148604989	0	27.6708374	78.6259079	24.39337349	90.45423126	0	30.33501053	0	49.10488892	17.29797173	2.725292444	0	0	265.7532349	32.96753693	186.6748047	8.684830666	1.412754893	0	58.62750244	19.74220467	87.72325897	59.40146637	0	0	74.34235382	0	0	31.5528965	28.50313377	32.02757645	295.4307861	76.99404144	15.96637821	124.3008957	0	115.8905334	74.06852722	0	0
168	1	435.2991333	704.3015137	167.2578278	213.9696808	0	172.6446381	196.890152	342.31073	0	275.0615845	348.9407043	0	67.51747894	31.82462502	147.5883942	211.6381989	0	393.8740234	101.8282166	59.1852951	23.35773468	348.0950317	0	175.9692383	159.6260681	71.80673981	316.1464539	79.07955933	30.00892639	0	180.1998596	318.9867859	12.29737377	131.9621735	476.1193237	7.596844673	334.1507568	34.97718811	42.30334854	643.932251	136.7526398	0	150.9627228	40.36418152	151.6625061	287.0556641	527.756897	441.6138306
169	1	48.81681824	53.61872101	89.87350464	41.42040634	0	58.05387497	46.7540741	45.89282608	0	112.7960358	106.3489151	15.89439392	51.30413437	4.984529495	87.90002441	22.38265038	13.72997952	40.1225853	53.92560577	0	0	84.7617569	4.330817223	48.83607483	0	17.62850571	52.31468582	32.48408127	58.03134155	74.45819855	141.5986786	62.74211502	0	23.68955231	8.038362503	0	41.83501816	49.43191528	61.44126129	227.2856903	34.74482727	0	39.36936951	0	52.7765007	56.17999268	109.8783035	0
170	1	93.43622589	58.68419266	64.0173645	0	13.50109577	4.652542114	0	11.92798424	0	21.08264732	104.2737732	8.42503643	0	0	0	0	3.022032738	65.6815033	3.640013456	0	0	65.41321564	0	59.54389572	8.506837845	0	98.66155243	2.331595659	49.30160141	7.862756252	0	6.914369106	0	69.37112427	0	0	67.65652466	12.77392483	31.59725189	108.0333328	29.39733124	0	23.21118546	0	35.42464828	29.37047005	62.02561951	0
171	1	58.92181778	102.511528	46.96615982	36.36027527	0	24.7777729	50.32522202	57.14431763	0	4.648739815	63.55637741	49.59968948	22.20258331	0	57.1312027	0	38.92318726	75.12410736	107.2917099	0.406943172	0	81.78388977	20.2588501	36.73944092	0	20.74038315	212.1732941	13.08926105	0	28.11642838	12.81417179	31.9568882	0	78.90871429	44.14363861	3.558006287	62.93984985	88.54642487	122.6740646	99.52639008	68.87490082	0	61.40090942	0	66.70954132	64.81516266	12.85808372	14.93894291
172	1	1253.162231	347.8527222	484.8873291	193.1471405	0	722.0264282	550.7904663	119.8347473	0	271.0591431	523.8460083	138.3558807	250.7213287	413.4783936	605.3473511	0	0	432.2097473	7.87903595	0	368.7839661	1000.679382	348.3562622	1709.430908	268.416626	378.2390442	494.1284485	201.7242889	414.3739014	0	558.8265991	0	0	21.53990555	258.0421143	419.3421631	1.579239368	233.3847504	100.4383469	1179.958008	42.28960419	130.0831299	929.8581543	35.54574203	22.21776772	162.4803467	683.2049561	329.4387207
173	1	36.07752609	0	23.36381721	68.22737885	0	81.60280609	40.00733185	91.96673584	0	59.38499451	89.09848785	83.10375977	16.39460945	0	10.67761421	29.1720314	0	13.36421967	0	0	0	397.2667542	16.96352768	211.5585175	7.285917759	0	37.29243851	0	170.1607513	0	50.43425369	0	0	72.17940521	0	0	1.481014729	44.51444244	14.88821983	273.890686	307.2366638	0	46.37552643	0	67.57141113	47.39897919	289.6575623	0
174	1	27.17933464	115.6714935	88.86693573	30.31224823	0	111.9263992	84.29116058	9.09301281	0	97.66967773	222.5620422	88.69160461	56.33996582	0	40.75604248	41.51059723	0	37.43396759	0	0	7.073422432	161.6661987	0	164.6084747	22.99503708	0	18.25771523	17.25702286	13.71530247	35.43920898	58.95723343	146.7966003	0	38.28752518	29.36141396	0	225.9926605	0	14.87784481	223.032135	232.4682922	30.04636574	64.60164642	0	93.41653442	40.44860458	124.3928452	29.05179405
175	1	0	27.16977119	11.52248573	48.74068069	0	31.19624901	127.3202591	22.25004578	0	112.4512711	94.99290466	68.35509491	21.00538635	0	26.62651062	0	0	0	0	16.14408302	0	238.4871521	0	86.01649475	9.410757065	24.08948135	0	0	19.92724228	0	19.73418045	0	0	4.404916763	54.82955551	19.96603012	36.39569473	12.75779438	2.963566303	50.80109406	39.47217941	0	89.01890564	0	74.42393494	133.5792542	179.1623535	22.46721077
176	1	163.0965118	81.35409546	136.5996857	108.8096085	0	87.15630341	64.13658142	49.1420784	0	138.7009735	115.5415115	95.74539185	43.51354599	85.26696014	50.54463196	52.34204483	23.47851181	111.082634	46.70834732	25.15347099	52.45435333	192.3625031	0	22.99251747	76.55722046	64.4420929	136.5977936	58.38667297	22.33341026	0	21.37745285	228.5449371	0	117.1880035	23.29564667	13.88380527	65.57297516	0	39.63860703	188.5239105	11.08266926	0	149.8338318	0	19.7983284	158.6167908	75.43308258	150.3105316
177	1	105.2975159	18.67013359	34.73069382	36.41822815	0	30.78842354	43.70017242	25.55745697	4.544968128	1.002827048	116.970871	0	0	18.82254982	56.79138565	142.321579	186.740799	59.85699463	20.32969475	0	0	68.78607178	17.36487961	23.210392	9.92371273	0	43.81013489	0	128.5971985	0	0	138.4231415	0	170.0000763	0	0	66.90471649	85.06519318	0	44.41905212	88.36654663	6.741619587	1.187952161	0	33.51133728	55.31146622	100.0681076	0
178	1	257.8572388	168.5923004	7.19136095	98.04985046	0	124.9799805	74.97692108	20.1975193	0	72.24152374	49.05118942	121.3683167	121.8210068	116.9690933	161.2141266	73.91624451	102.8352127	170.550415	0	0	0	284.9609375	170.1729889	37.99263	0	52.36950684	79.86477661	199.6165466	141.8203583	11.22499275	146.1974182	44.20109558	0	348.0003967	25.62754822	7.272509098	0	110.5541763	96.40476227	324.4230347	48.37850571	53.86854553	134.1637573	78.63404083	17.78449249	139.02034	214.1352081	108.7679138
179	1	825.1146851	561.0231934	412.2787781	426.46875	0	679	419.2718811	442.301178	0	299.2941895	588.1107178	773.6547852	146.1233368	119.6329956	968.222229	0	270.9458313	543.2418213	73.46952057	0	0	1347.391968	316.9481812	1114.362183	126.7287979	0	654.4829712	448.0209656	1179.850342	210.4796448	613.3058472	899.6660767	0	51.65550232	0	221.8971252	60.30897141	446.9266052	26.96381378	1550.553833	0	269.287262	972.8790894	0	64.56622314	118.4212265	290.7778625	0
180	1	614.9961548	248.6789246	0	202.3963318	11.52526569	191.9532166	120.9182434	88.9625473	68.43940735	129.2638092	125.7715149	18.79184151	161.1392059	347.7320251	329.2032471	218.3981323	82.38909912	233.7793121	44.83153152	113.5562744	17.97940063	243.2981567	37.47182846	151.9802856	97.00643158	0	30.18781853	648.1865845	367.8236389	218.7975464	24.02507782	42.22494507	226.7913971	52.99775314	201.9730225	40.1342926	34.63514709	41.77970123	80.12752533	539.1776733	19.6539917	274.3956604	210.6464691	174.1719666	0	296.9675903	53.92016983	272.625885
181	1	0	49.77617264	38.79907608	42.94553757	0	25.72901344	15.3425827	61.57715988	0	0	140.9866791	46.09052277	4.987420082	0	6.646007061	37.19406891	20.24881935	24.60317421	3.787296534	0	0	106.7253189	6.910091877	75.37859344	0	5.160274506	0	0	182.6748352	5.951321602	0	0	0	36.31686401	0	0	0	40.36925507	2.614609003	153.6995697	286.2590637	0	29.26667786	0	56.17869568	1.896187782	69.3118515	0
182	1	1528.466187	1208.551636	0	588.7695313	0	1395.971436	665.1044312	182.1549683	0	507.0803223	783.418335	599.1646118	1354.043213	364.8700867	2236.358398	237.2085419	42.63125229	1705.171997	589.3180542	0	34.44985962	2122.553467	356.7943726	161.0631409	696.9525146	169.4179382	218.5923004	144.4564514	176.1870117	605.5515747	267.1183167	2121.466797	0	1033.424316	55.84729385	579.6230469	1206.33313	0	640.965332	2052.525391	1827.740723	130.4612427	761.4034424	0	563.0900879	85.72534943	2876.869385	890.5418091
183	1	68.49603271	83.17486572	77.94429779	87.1198349	0	123.9490967	137.5469513	35.469944	18.66389847	220.2194214	120.3090134	114.7910233	18.14266396	0	133.2727661	0	162.5972748	23.07073975	0	0	5.752307415	194.879364	25.1072464	197.1843414	28.73622131	16.02571297	156.4095612	0	59.36746979	0	48.80734634	110.7072296	25.81899261	119.0487442	24.30936813	12.41385269	141.8832397	114.0299072	157.1947327	110.4285507	0	86.79361725	121.2531815	0	84.10684967	237.9035187	11.6189661	0
184	1	0	30.52642822	7.293449402	0	0	19.25592995	57.81199646	43.69240952	18.59792709	2.334465504	26.67152214	9.282765388	17.27624893	0	21.04158974	27.76145363	21.95105553	16.73133659	2.255050659	0	4.911876202	44.03189468	0	22.51010895	7.665522575	6.892643929	24.64522171	22.87888145	9.196723938	10.16889763	0	8.578877449	2.638406277	81.28362274	0	0	2.289927244	13.44464779	7.950986385	62.09117508	15.32118225	0	14.51649952	0	37.24964905	73.32674408	3.324985981	0
185	1	0	16.16173172	25.92062378	17.2564621	0	10.452425	2.688742399	0.576043725	0	4.227631092	214.210083	0	0	0	0	46.08374023	45.86160278	17.14914703	0	0	0	144.3486176	0	138.3882294	0	0	0	0	0	16.53421211	0	0	0	66.62107086	0	0	29.55113983	63.01232147	14.07568645	133.0233459	42.5190773	0	34.94734192	0	20.63841438	73.60462189	0	0
186	1	42.34581375	0	57.87640762	57.70400238	49.66611481	112.9498215	32.80124283	43.71226883	0	44.89048767	94.21427917	49.2621727	5.00232935	45.18805695	83.0438385	46.18686676	65.83947754	110.0784988	35.63912201	0	56.92247772	283.3201294	127.395668	137.2317657	0	26.37661743	146.6336365	40.87462234	156.4521637	112.9747696	63.41498947	87.38456726	0	159.2620239	27.23845482	4.489027977	74.27160645	0	78.95149994	478.54599	41.26761627	16.1515255	137.3360596	0	96.83337402	24.68690872	34.06155396	0
187	1	301.3423157	93.46067047	8.104081154	77.58491516	124.5966568	147.7093506	77.24632263	19.90521622	0	0	163.7214966	174.1442871	157.8906555	0	236.1566467	23.89956284	0	201.7540131	1.996835828	2.600686789	0	321.3065796	11.47311401	167.3672638	38.1668663	0	55.5882225	0	215.0480957	212.2809753	339.5805054	35.85643387	0	64.50029755	158.3599701	23.58222389	33.44075394	132.263916	181.5564423	212.0825043	28.27417755	0	131.3848419	0	87.43630981	58.51385498	199.7277527	10.77963161
[truncated: 464 more columns]
