# Supplementary material for: Differentiation of Brain Abscess From Cystic Glioma Using Conventional MRI Based on Deep Transfer Learning Features and Hand-Crafted Radiomics Features
Source: Front Med (Lausanne). 2021 Nov 12;8:748144. doi: 10.3389/fmed.2021.748144 (PMC8636043; doi:10.3389/fmed.2021.748144)
Supplement: Supplementary file 2 [file Presentation_1.ZIP › Intermediate data/t2/test_DTL_10.csv]

	label	500	45	295	77	204	8	106	186	55	86
0	1	-0.73995669	0.183090617	-0.820694608	-0.593262663	-0.747260252	-0.27061191	-0.659776287	-0.050533052	-0.398498628	-0.030234377
1	0	-0.06356033	-0.424617295	-0.374538006	-0.593262663	-0.487799388	-0.19867735	-0.593632284	-0.336422231	-0.446482057	-0.563105723
2	0	-0.412891208	-0.40011866	-0.820694608	-0.593262663	-0.747260252	-0.27061191	-0.68881697	-0.357622042	-0.666404721	-0.570810311
3	0	0.23898573	-0.424617295	0.51023171	-0.593262663	-0.701823485	0.187174964	-0.267303116	-0.357622042	-0.335764452	-0.325008295
4	1	0.359816284	-0.020693546	-0.820694608	-0.593262663	0.228148529	-0.27061191	-0.718524544	-0.084629178	-0.046758965	-0.328092611
5	1	-0.262212285	0.104307782	-0.029020828	1.75755763	0.472087672	0.836161549	0.19628329	-0.357622042	0.144886582	-0.518605794
6	0	-0.60503809	-0.386981205	-0.708455208	-0.593262663	-0.441849843	-0.27061191	-0.3630386	-0.357622042	-0.494353579	-0.252039787
7	1	-0.73995669	-0.290877535	2.059645151	1.939028517	-0.563386481	-0.27061191	-0.777163979	1.159672515	-0.248780763	-0.148571321
8	0	3.08208746	-0.424617295	1.745292077	1.946359441	-0.341291467	-0.27061191	0.111743433	-0.357622042	0.6511612	0.282282433
9	0	1.648334074	-0.424617295	-0.752451662	1.510796115	-0.320237052	-0.27061191	-0.777163979	-0.357622042	-0.682164413	-0.27195847
10	0	1.264771603	-0.388110304	-0.820694608	-0.593262663	-0.747260252	-0.27061191	-0.465067576	-0.357622042	-0.366622003	-0.421940094
11	1	-0.684119609	0.345034884	-0.17702665	0.640573898	-0.200448107	-0.148242446	-0.101357411	-0.066061851	-0.425685258	-0.38776018
12	0	1.926320235	0.041420724	-0.133246125	0.686558246	-0.747260252	-0.27061191	0.291457353	-0.357622042	0.319217179	0.575041573
13	0	-0.608466238	-0.422998741	-0.820694608	-0.454178215	-0.714147982	-0.267990914	-0.777163979	-0.357622042	-0.683142993	-0.61839652
14	0	-0.73995669	-0.186008336	-0.129649086	-0.593262663	-0.449414522	-0.097951752	-0.279923887	-0.357622042	-0.494877684	-0.426662381
15	1	1.589867935	-0.424617295	2.44195784	-0.593262663	4.442481175	7.127416148	1.374017338	4.316505215	2.354287189	1.470256711
16	0	-0.73995669	-0.405928786	-0.820694608	-0.339132148	-0.747260252	-0.27061191	-0.428685461	-0.357622042	-0.467556451	-0.458862288
17	1	-0.73995669	-0.315227168	-0.322869833	-0.593262663	-0.31963128	0.003941062	-0.598255603	0.22986818	-0.52587749	-0.28115659
18	0	-0.73995669	2.173027574	0.417492122	-0.593262663	1.942426131	-0.27061191	3.315106952	-0.357622042	3.349617722	6.532946697
19	0	-0.73995669	0.041680106	1.935570127	0.01971922	2.850179084	0.908128641	1.248215368	0.156737883	1.734286698	1.678695708
20	1	-0.315820364	-0.075792156	0.010349247	-0.593262663	-0.745477674	0.162677875	-0.470694551	-0.357622042	-0.210680183	-0.447231383
21	0	0.278056738	1.004158323	-0.820694608	-0.593262663	-0.747260252	-0.27061191	1.489765752	0.128174346	-0.276914555	0.324532423
22	0	-0.369306745	-0.424617295	-0.487659341	-0.593262663	-0.633968747	-0.159812724	0.018656531	-0.357622042	-0.582315135	-0.377845455
23	0	-0.73995669	-0.424617295	-0.820694608	-0.593262663	-0.491718303	-0.27061191	0.191767184	-0.357622042	-0.020791792	-0.033895989
24	0	4.18610559	-0.424617295	-0.782446652	-0.593262663	-0.747260252	-0.27061191	-0.777163979	-0.357622042	-0.699782831	0.674744323
25	0	0.864566515	-0.348547336	-0.335933794	-0.593262663	-0.04790702	-0.27061191	-0.768706654	0.204710094	-0.477769677	-0.19596959
26	1	0.202219425	-0.040973592	0.10709247	1.405484243	0.447095053	-0.27061191	-0.777163979	-0.302144841	0.029815726	-0.249089778
27	1	0.445538297	-0.128330662	0.65870558	-0.593262663	1.356985371	-0.27061191	-0.09671527	-0.357622042	-0.331272179	-0.176205706
28	1	-0.345447865	-0.29282391	-0.322315114	-0.593262663	-0.747260252	0.185689248	-0.083769738	-0.357622042	0.212891894	-0.506939285
29	0	-0.111033536	0.199720545	-0.451767377	0.101992921	0.028836547	-0.237115639	-0.42305185	-0.26240411	-0.636459661	-0.316991266
30	1	-0.73995669	-0.080528224	0.020481313	-0.593262663	-0.225059064	-0.27061191	-0.246882406	-0.357622042	-0.392438009	-0.381095443
31	0	-0.222117608	-0.310685604	2.545951047	2.037535855	2.446184898	-0.27061191	0.272722496	-0.032469769	1.027060166	0.068939188
32	1	-0.73995669	-0.424617295	-0.797202351	-0.593262663	-0.720714278	-0.217143175	-0.121749346	-0.168692743	-0.502453393	-0.060859322
33	1	-0.230700474	-0.267496689	0.391461707	-0.593262663	-0.366620561	-0.258037376	1.48409081	-0.103951439	-0.210578471	-0.215878449
34	0	-0.73995669	-0.422793263	-0.263356926	-0.537794375	-0.605412456	-0.182528259	-0.712654439	-0.357622042	-0.636885879	-0.402892427
35	0	-0.73995669	-0.160183277	-0.009370641	-0.455872665	-0.286778038	-0.268917746	-0.321632037	-0.357622042	-0.369687591	-0.478679128
36	1	0.487110525	-0.085733544	0.085685839	0.744648647	1.233408308	-0.27061191	-0.657882393	0.265769592	0.293149768	0.804997176
37	0	0.657857025	0.108924946	-0.820694608	-0.593262663	-0.466650293	-0.27061191	-0.716645656	-0.075599401	-0.629425072	0.045502681
38	1	-0.73995669	0.614769922	-0.357485992	-0.593262663	0.4947457	1.185506829	4.322009502	5.363938383	2.492171606	1.093213249
39	1	-0.73995669	0.008487207	1.896173706	-0.593262663	0.029094448	-0.27061191	-0.777163979	0.046082855	-0.410034973	-0.37980618
40	0	-0.73995669	6.716817498	-0.731208886	4.382283588	0.567303141	-0.065946094	1.292084246	-0.357622042	2.154853359	0.393789882
41	1	-0.384705188	-0.424617295	-0.269353839	0.53239389	-0.410926577	-0.132002112	-0.452299377	-0.357622042	-0.651236347	-0.451097824
42	1	0.528765223	-0.050275568	-0.287256997	-0.593262663	-0.298020532	-0.27061191	-0.304085502	-0.14540298	-0.643483948	-0.344585306
43	0	-0.73995669	-0.424617295	3.659546022	-0.593262663	0.74126567	-0.27061191	0.352516772	-0.357622042	-0.475014383	0.158366261
44	0	-0.022702753	-0.101778933	-0.820694608	-0.593262663	-0.747260252	-0.27061191	-0.76976338	-0.357622042	-0.552136777	-0.113923676
45	1	1.285577392	-0.424617295	0.576079156	-0.593262663	-0.239912223	0.496728071	-0.228789532	-0.357622042	-0.351225809	-0.20191731
46	1	-0.597736913	-0.331371982	-0.820694608	0.321821274	0.52214418	-0.27061191	-0.470238804	-0.357622042	-0.132283079	-0.072681063
47	1	-0.676958748	-0.326043297	-0.603613987	-0.541544409	-0.571941002	-0.27061191	-0.599032065	-0.357622042	-0.44064953	-0.532931324
48	0	0.131425908	-0.424617295	-0.40557592	0.923860057	-0.568043637	-0.27061191	0.306594005	-0.357622042	0.10975639	-0.001402042
49	1	-0.73995669	0.790686594	0.724434938	0.591455518	1.294022695	-0.27061191	2.376439902	1.843125439	3.892168937	0.480955792
50	1	-0.73995669	-0.393070596	-0.142766289	-0.019972761	0.500850778	-0.27061191	-0.298650587	-0.357622042	-0.495442212	-0.372330238
51	0	-0.344119735	-0.287577519	-0.820694608	-0.593262663	-0.599047872	-0.27061191	-0.721876758	-0.357622042	-0.688469262	-0.507044966
52	1	-0.416426178	0.383703496	0.546254498	1.794880319	-0.136324716	0.226116232	0.013546248	-0.12861837	-0.359583493	-0.326074909
53	1	-0.73995669	0.204852365	0.376462891	0.238089471	-0.453431033	-0.086796019	0.157070469	0.066330204	-0.169152413	-0.485468461
54	0	1.100580733	-0.162991707	-0.720134654	-0.593262663	-0.315844231	-0.27061191	-0.636689259	-0.22245737	-0.33468511	-0.475797265
55	0	0.801818174	-0.424617295	-0.820694608	-0.593262663	-0.647246444	-0.206197361	-0.035186349	-0.357622042	-0.355057664	-0.61839652
56	0	-0.347263887	-0.292098313	-0.445131375	-0.242139059	0.499157194	-0.132600518	0.150273912	-0.357622042	-0.446445531	-0.254029047
