# Supplementary material for: Differentiation of Brain Abscess From Cystic Glioma Using Conventional MRI Based on Deep Transfer Learning Features and Hand-Crafted Radiomics Features
Source: Front Med (Lausanne). 2021 Nov 12;8:748144. doi: 10.3389/fmed.2021.748144 (PMC8636043; doi:10.3389/fmed.2021.748144)
Supplement: Supplementary file 2 [file Presentation_1.ZIP › Intermediate data/t2/test_HCR.csv]

ID	label	original_shape_VoxelVolume	exponential_firstorder_10Percentile	exponential_firstorder_90Percentile	exponential_firstorder_Energy	exponential_firstorder_Entropy	exponential_firstorder_InterquartileRange	exponential_firstorder_Kurtosis	exponential_firstorder_Maximum	exponential_firstorder_Mean	exponential_firstorder_MeanAbsoluteDeviation	exponential_firstorder_Median	exponential_firstorder_Minimum	exponential_firstorder_Range	exponential_firstorder_RobustMeanAbsoluteDeviation	exponential_firstorder_RootMeanSquared	exponential_firstorder_Skewness	exponential_firstorder_TotalEnergy	exponential_firstorder_Uniformity	exponential_firstorder_Variance	exponential_glcm_Autocorrelation	exponential_glcm_ClusterProminence	exponential_glcm_ClusterShade	exponential_glcm_ClusterTendency	exponential_glcm_Contrast	exponential_glcm_Correlation	exponential_glcm_DifferenceAverage	exponential_glcm_DifferenceEntropy	exponential_glcm_DifferenceVariance	exponential_glcm_Id	exponential_glcm_Idm	exponential_glcm_Idmn	exponential_glcm_Idn	exponential_glcm_Imc1	exponential_glcm_Imc2	exponential_glcm_InverseVariance	exponential_glcm_JointAverage	exponential_glcm_JointEnergy	exponential_glcm_JointEntropy	exponential_glcm_MaximumProbability	exponential_glcm_SumEntropy	exponential_glcm_SumSquares	exponential_gldm_DependenceEntropy	exponential_gldm_DependenceNonUniformity	exponential_gldm_DependenceNonUniformityNormalized	exponential_gldm_DependenceVariance	exponential_gldm_GrayLevelNonUniformity	exponential_gldm_GrayLevelVariance	exponential_gldm_HighGrayLevelEmphasis
0	1	2281	30.36026588	1169.235176	5165490973	5.397898856	595.2422056	4.025128138	2358.719373	428.5246007	381.2006169	209.7990303	3.864492962	2354.85488	261.8666751	1504.849821	1.360095281	5165490973	0.037977413	223890.4476	710.3733433	6170336.754	54657.87075	1379.636005	177.5370488	0.773223278	8.517671006	4.523955413	101.6507293	0.282297627	0.208455699	0.982656281	0.925283536	-0.286750791	0.978221235	0.174179239	20.23106837	0.003679141	9.63398089	0.030328659	6.575629937	389.2932636	7.617464286	428.7036388	0.18794548	9.038140013	86.62647961	358.4517186	669.6856642
1	0	16852	1.878232867	11.83786553	17064102368	0.11799806	5.038105897	36.82739671	117.9314627	6.257683631	3.632942339	4.717625802	0.739275444	117.1921872	2.143664861	1006.273414	4.018916319	17064102368	0.970853893	31.65783579	1.023686321	0.217117047	0.069935634	0.031450721	0.014626898	0.349637999	0.013040275	0.099360118	0.01445088	0.993711853	0.993636362	0.999454761	0.997861983	-0.183614302	0.16033397	0.011943214	1.009691789	0.970583364	0.139384427	0.985142025	0.125761434	0.011519405	1.892920898	8767.336459	0.520254952	21.66006679	16360.82981	0.020087373	1.052990743
2	0	3094	16.52292465	221.7072055	3665751556	3.133155231	92.11060876	5.290665102	510.6049754	84.88258918	67.90534741	44.35592665	6.041791043	504.5631844	43.53057938	1088.482269	1.66351764	3665751556	0.168519966	7823.418584	29.64509884	10994.20649	498.9488221	50.86145329	4.369247822	0.842864217	1.320041773	2.228280638	2.54818024	0.609255337	0.567634793	0.990749204	0.945239306	-0.291313585	0.916185573	0.375495233	4.243936227	0.056575592	5.628179606	0.160994675	4.179883228	13.80767528	6.697245636	185.0032321	0.059794193	31.05866099	521.4007757	12.71794952	27.66289593
3	0	6089	4.344438305	109.8290324	6722991579	2.404134589	58.94244936	61.01366806	950.5768659	49.08086071	37.7802135	33.92792836	0.73657223	949.8402937	24.54163139	1050.771528	5.472871502	6722991579	0.256439132	3550.152222	11.07835715	18306.72974	410.4312117	19.39418713	3.199387553	0.716525802	0.787101571	1.673669015	2.559726007	0.732825085	0.713655073	0.998165691	0.981461368	-0.305244794	0.876474465	0.354223519	2.651115151	0.122818244	4.223783004	0.306218189	3.278190349	5.64839367	6.525801093	279.0282477	0.045824971	41.5516065	1561.457875	5.550882418	11.91098703
4	1	10754	14.44146668	161.683417	12429170563	2.962021096	76.52736309	5.65997948	384.6551649	73.06437907	50.0699802	50.58762312	5.487437712	379.1677272	32.83830598	1075.068304	1.617859828	12429170563	0.1666967	4304.696527	19.26122484	3697.722443	204.5254023	27.45218794	2.084503516	0.859298854	0.895496283	1.825828063	1.253622459	0.681516119	0.654567164	0.992277245	0.950823969	-0.338130951	0.928512796	0.391065629	3.593875732	0.065945492	5.053541321	0.173469986	3.912902631	7.384172863	6.933934283	524.2201971	0.048746531	38.99981074	1792.656314	7.016170826	18.66765855
5	1	39853	32.23015103	476.3116986	61711727682	4.593122489	254.5915375	4.305712643	1571.884183	231.0925309	144.5821551	196.0430243	2.285517564	1569.598666	103.5230882	1244.380918	1.082835611	61711727682	0.049257648	32895.05056	150.8950441	150349.7859	2677.29369	195.4860794	13.55260426	0.870211418	2.469003873	2.912549221	7.221570529	0.45147309	0.381309744	0.996699199	0.963801196	-0.257088665	0.946049037	0.343208833	10.26543717	0.0070853	8.090995933	0.032213141	5.59898216	52.25967092	7.893818133	4030.080872	0.101123651	13.12369899	1963.065039	52.68991309	147.6248714
6	0	19050	12.89881315	770.7416267	35754056301	4.90605695	556.7351151	2.126249873	1274.690661	335.1795028	270.5083275	242.6734182	0.497860484	1274.192801	221.4090092	1369.982974	0.595312086	35754056301	0.055305334	94149.04436	366.3741505	682691.5366	6563.061516	582.2185366	19.2878093	0.935874037	3.034189929	3.209117413	9.687434016	0.434837941	0.362474879	0.992844212	0.946859534	-0.301119263	0.972444168	0.273245934	15.01808258	0.013816655	8.574516627	0.096966444	6.001051257	150.3765865	7.975563285	1987.402205	0.104325575	28.09574653	1053.566614	150.2954211	344.1144357
7	1	67253	49.71520724	792.2597951	1.41E+11	5.324573811	402.4983865	3.420589177	2338.190438	418.8883444	229.8991873	398.3528233	1.222195654	2336.968243	167.05685	1447.44086	0.657283458	1.41E+11	0.028830191	81840.90815	430.8603855	737292.1156	5912.723208	475.5337354	33.62882715	0.867620136	3.495346216	3.364954567	21.05873926	0.412362208	0.339715494	0.99638877	0.966035327	-0.263769047	0.966004744	0.300365569	17.89825859	0.003504738	9.287160021	0.027137141	6.307896622	127.2906406	8.613135493	7144.324967	0.106230577	16.78695404	1938.916851	130.9269462	428.7987302
8	0	6869	12.44109904	145.1552357	7898986517	2.865608415	85.16491412	3.66043709	316.4418382	70.96039333	45.2808592	57.78948449	4.442130978	311.9997072	34.30932213	1072.355857	0.950351883	7898986517	0.16233107	2990.919498	17.01554865	1122.389572	61.71274602	18.11009223	1.4342259	0.853227116	0.793810425	1.642626732	0.771722616	0.685793292	0.663275877	0.991859568	0.946143835	-0.326761473	0.915378871	0.433625641	3.583516669	0.053647434	4.933923357	0.147552168	3.830090455	4.886079533	6.842753092	423.0203814	0.061583983	22.07764139	1115.052118	4.857796407	15.97990974
9	0	191.9999542	21.74257317	105.5434272	35929318.68	2.237736118	59.70964502	1.730932029	120.2124491	59.10884174	29.39033012	49.17830334	16.09364549	104.1188036	23.18468754	1059.618426	0.38449508	215575860.7	0.2265625	1079.670204	9.690145503	28.52378932	-0.215909246	3.350883169	3.470493627	-0.028207716	1.4939424	1.721076326	0.920137413	0.512330898	0.449213334	0.891928426	0.792995413	-0.263728213	0.818919823	0.416389528	3.115748256	0.078281707	3.931748335	0.139497655	2.604708715	1.705344199	3.676108501	10.125	0.31640625	0.734375	7.25	1.756835938	9.84375
10	0	3138	23.9681364	331.3368342	4311377565	3.721111568	110.5724507	19.7976388	2257.396592	148.2413436	135.9761001	66.39347729	4.735854906	2252.660737	54.46616485	1172.145593	3.754512216	4311377565	0.133951062	55467.1084	122.8695338	2029513.013	22196.28732	343.1263764	42.34354846	0.781392612	3.16721802	3.105052894	31.79742814	0.500366731	0.447730311	0.995337119	0.969248932	-0.244077839	0.908282426	0.343886831	6.903240623	0.031980719	6.748674543	0.122568474	4.767329759	96.36748122	7.074983351	227.5519439	0.07251496	23.02867784	420.3384321	88.78833282	130.0949649
11	1	69182	58.27854139	787.3416722	1.37E+11	5.225218929	332.9287696	5.331348244	2896.025119	380.1207625	220.1448905	308.8720004	0.905616276	2895.119503	146.8302799	1409.115512	1.242478337	1.37E+11	0.033338074	80873.20817	378.2435848	1079502.737	12271.36352	483.3239565	26.53949129	0.895791997	2.533383981	2.890071816	19.93443185	0.50983736	0.456972475	0.998172065	0.979795492	-0.353221584	0.98623153	0.37529888	16.24878443	0.006399261	8.638222046	0.02769536	6.207621333	127.4658619	8.945385526	4758.235553	0.06877852	24.87105006	2306.39464	129.2651014	376.1276922
12	0	2589	15.2301348	120.0700949	2942501468	2.639879789	52.78747609	5.559204287	289.8595991	65.24838409	32.49514601	59.38792168	2.694669463	287.1649296	22.2157214	1066.086193	1.159416622	2942501468	0.184652482	1785.651554	12.60407139	358.5064891	21.38113595	9.455664122	2.162697736	0.62728626	0.911072523	1.774945822	1.301283872	0.665375168	0.640642589	0.986822069	0.935619499	-0.236093803	0.831198216	0.44450011	3.282998876	0.057519856	4.695494295	0.110808803	3.513448583	2.904590465	6.575985477	161.439552	0.062355949	24.30484172	478.0652762	2.913445944	12.70413287
13	0	2505	21.69663583	95.50201969	2790534088	2.288631106	36.23221119	10.31168003	304.7365297	54.83132481	25.26086234	46.97873501	6.367179786	298.3693499	15.23554077	1055.455193	2.20004571	2790534088	0.26133872	1316.540057	8.816480817	477.8854239	39.53386156	7.726738552	1.59832795	0.65911657	0.736112021	1.605022493	1.031310958	0.718762075	0.701681685	0.991353014	0.950946081	-0.227100676	0.786350666	0.405139142	2.698878914	0.104411893	4.097415633	0.233916494	3.15392309	2.331266625	6.458150518	120.5832335	0.048137019	32.79717866	654.653493	2.200000797	9.417964072
14	0	11369	16.87292703	449.6018777	16172424537	4.199134491	250.4514085	2.610413731	741.3968256	181.5252608	136.5595154	130.1201161	2.829578755	738.5672469	103.8895888	1192.686857	0.852344361	16172424537	0.072996745	26499.99639	107.9112752	61038.56517	1414.776206	160.4383649	11.37152786	0.867687032	2.246579268	2.826652133	6.117185558	0.485991309	0.421142493	0.988352913	0.935270055	-0.258951724	0.936812759	0.33602181	8.402930803	0.015270942	7.52368778	0.084940067	5.255096682	42.95247318	7.554476695	1008.640778	0.088718513	21.5371133	829.8999912	42.53754576	102.6658457
15	1	70005	54.91619457	670.8823214	1.31E+11	5.097648453	288.0408109	8.435367911	2485.943812	342.2920875	193.2556192	290.9609398	1.09993682	2484.843875	123.8698969	1368.183385	1.755340463	1.31E+11	0.035885958	70177.7272	314.2381195	1360069.679	14203.46006	415.496334	23.85651463	0.891211796	2.746511667	3.0409073	16.09110504	0.468466696	0.406048619	0.997747157	0.974560647	-0.304997639	0.974750677	0.350710988	14.70713907	0.005479776	8.663522452	0.022351641	6.076186122	109.8382122	8.653242841	5803.796372	0.082905455	19.54669406	2512.196457	112.313279	313.7306192
16	0	5559	15.26091318	153.2099738	6378093256	2.881060579	72.40586034	5.768235712	370.9842856	69.34872802	47.42672615	47.318686	3.309095601	367.67519	31.39922252	1071.142116	1.631411481	6378093256	0.176746747	3838.729798	17.97716712	3085.732987	175.7823062	24.5719771	1.747639598	0.867672331	0.845154757	1.745549111	1.000697632	0.684174912	0.658817564	0.992570406	0.950223568	-0.327550646	0.919224266	0.406419527	3.502349219	0.063697697	4.994799716	0.154418867	3.859954922	6.579904175	6.918057426	309.6821371	0.055708246	33.91974217	982.5351682	6.270565719	16.9141932
17	1	114596	24.15171459	766.562959	2.25E+11	5.228016681	407.4403057	6.200969108	2799.129619	366.6675357	239.4435791	304.9523012	1.271165414	2797.858454	168.3915362	1401.073072	1.363297992	2.25E+11	0.035381374	95225.60045	385.4331155	1847885.614	17112.61345	574.8506115	30.2606236	0.899919565	2.839774932	3.068186707	21.90392519	0.491624951	0.43314512	0.997741822	0.976659539	-0.342250297	0.984703415	0.331863003	15.78770128	0.008247683	8.759619635	0.06547122	6.234525651	151.2778088	8.850579371	8391.092569	0.073223259	33.07511853	4054.563964	152.1626371	382.4159046
18	0	45331	158.4711133	486.8338909	78679533555	4.410047954	149.2667106	12.3759407	1977.962271	308.4458749	106.4346183	284.8991547	3.871961646	1974.090309	63.70704478	1317.44726	2.039937337	78679533555	0.061641505	23636.67441	199.0135306	172103.0635	2791.03377	131.4387612	8.817598495	0.872960218	1.772376783	2.481624263	5.577720127	0.52729979	0.474773157	0.998671602	0.979060474	-0.296075443	0.956834428	0.420983572	12.97523055	0.011419983	7.424797967	0.0313274	5.30485873	35.06408992	8.139425516	3506.775121	0.077359315	16.47613927	2794.271051	37.91196137	202.7101321
19	0	31157	5.545229454	109.9394636	33853381111	2.086111714	36.63897929	10.8791494	416.6108807	41.03286148	35.87492219	20.43119456	1.634421867	414.9764589	18.55593879	1042.373131	2.585863507	33853381111	0.371595909	2792.325098	8.902842348	2780.116679	168.1089088	16.90497534	1.517866875	0.835686124	0.569643385	1.456433802	1.179263901	0.805501939	0.789522254	0.995120695	0.970762249	-0.374822839	0.889244966	0.23817396	2.248466429	0.263339938	3.496909974	0.491169521	2.791478046	4.605710555	5.748407523	2467.331226	0.079190269	66.42834289	11577.81375	4.392192072	9.153095613
20	1	59543	65.15380705	653.8726379	1.09E+11	5.04268506	267.5256173	8.397860398	2631.074253	329.2414682	188.3789979	266.2580949	1.432052929	2629.6422	116.4029316	1354.392005	1.84531414	1.09E+11	0.03823266	67494.82224	296.2355687	1295628.502	14568.23678	402.6142692	25.30060524	0.881656373	2.871054679	3.097381241	16.79283517	0.468888276	0.408151505	0.997827376	0.974872431	-0.289570061	0.969347838	0.347889462	14.20857862	0.006074046	8.638304074	0.022964162	6.013343415	106.9787186	8.602955782	4890.774449	0.082138529	21.96356188	2276.487261	108.0011894	294.926658
21	0	9474	10.19848269	226.9561267	11324507811	3.182829335	110.8053028	6.15324942	585.2919101	88.58765387	77.3643536	42.55959674	2.233760817	583.0581493	49.77679538	1093.309137	1.792938235	11324507811	0.178153523	10301.78909	34.76143675	24480.1253	892.4211975	66.77777369	3.149446164	0.910324518	1.058628322	2.017373539	1.984839887	0.663521396	0.630357922	0.994789414	0.960515281	-0.364559803	0.950736686	0.358213597	4.341398168	0.079875793	5.429634641	0.243357642	4.163443003	17.48180496	6.959111429	462.9489128	0.048865201	43.3014904	1687.826472	16.5215691	32.9405742
22	0	8444	12.68966168	361.7872784	10817135035	3.574122984	150.4282805	5.14364225	838.9245143	122.2410842	113.660041	51.76506852	2.61953232	836.304982	72.08974871	1131.832117	1.6651477	10817135035	0.144871156	21618.88957	63.96743642	82645.56338	2392.720651	136.9616371	7.33100822	0.898692824	1.498699912	2.375950235	4.987398731	0.641022675	0.602005121	0.99401103	0.961170772	-0.375242173	0.964819257	0.292631816	5.617358156	0.072367079	5.939498065	0.215304516	4.498491308	36.07316132	7.258191746	420.5857414	0.049808828	66.97900673	1223.292042	34.73253749	63.6671009
23	0	11676	85.21640821	1173.516282	29289119304	5.742897112	589.3951026	3.568958943	2135.952978	523.5935271	349.2314933	393.8625416	11.61833004	2124.334648	248.1193698	1583.82106	1.092651526	29289119304	0.02362632	187151.9133	798.128158	4483157.088	38683.38162	1170.819861	54.7575347	0.910795073	5.142580392	3.878953463	27.46533441	0.318819666	0.237182421	0.992896839	0.94650034	-0.266780934	0.974615671	0.227215278	22.78027806	0.002134304	10.08292864	0.014374373	6.792658296	306.3943489	8.226685854	1983.706578	0.169896076	7.490998451	275.8609113	299.531404	759.1960432
24	0	886	12.58946906	63.75044379	952292843.5	1.746599182	31.26391339	3.085817837	120.2985957	36.53514995	17.16462758	34.06962383	6.3203511	113.9782446	13.07563687	1036.736525	0.668705013	952292843.5	0.327820779	417.5053838	4.408821953	17.64608126	2.041230896	2.593598084	0.501990296	0.674851791	0.420938197	1.122700167	0.316407145	0.802828937	0.797636111	0.981366055	0.931758399	-0.287778849	0.78408358	0.35200706	1.971075642	0.168469285	3.027130024	0.274305881	2.476544751	0.773897095	5.878522078	47.48306998	0.05359263	34.3586566	290.4492099	0.762276496	4.478555305
25	0	11641	10.40044433	348.9023437	14651024210	3.177433342	100.8728604	8.577073177	1090.499475	109.1573267	118.1445568	30.73001509	1.79038894	1088.709086	59.36649913	1121.860478	2.358374646	14651024210	0.23522848	28340.95581	69.71074462	248556.7874	5307.837699	182.3988491	11.11084143	0.88587488	1.701037852	2.447959897	8.037750808	0.656666356	0.619218361	0.994611073	0.966054351	-0.347350647	0.943885017	0.243893573	5.184313795	0.135494428	5.504885542	0.345087046	4.114632536	48.37742262	6.716261048	581.40323	0.04994444	71.40161169	2738.294734	45.43658383	68.97921141
26	1	23177	37.11089386	479.757125	37988724703	4.587380781	252.5625463	3.141573931	1275.802807	269.1749163	135.8723497	274.6388674	0.936542172	1274.866265	100.4026838	1280.26168	0.378073498	37988724703	0.046975231	28265.00217	173.8546518	73505.77343	483.8323024	155.0952984	12.67074051	0.848035895	2.327415428	2.842202183	7.118750024	0.464672009	0.396677736	0.995537647	0.959231463	-0.256466826	0.945610104	0.355970318	11.75703407	0.006729862	8.000865117	0.034405127	5.531657405	41.94150973	7.96932236	2245.006645	0.096863556	15.10580604	1088.74492	45.14560066	172.1869094
27	1	13123	8.091084142	195.2542016	15250071022	2.749289058	60.22652414	14.46407123	1033.057426	72.2369831	71.52865802	27.90507448	0.851990394	1032.205436	32.34153445	1078.001509	3.064164192	15250071022	0.270762858	12395.10513	29.69398348	73124.25522	1895.55723	76.49079928	8.089391959	0.809417708	1.40691573	2.279234604	6.027436082	0.666403123	0.63225125	0.995769259	0.970225202	-0.253449007	0.860412507	0.293061856	3.548447228	0.141169774	4.950327872	0.345404723	3.644698491	21.14504781	6.496901955	580.3806294	0.044226216	62.68028929	3553.220986	19.83125527	31.37095176
28	1	23306	19.10862572	614.3389285	36068501263	4.296039967	301.0613852	5.941861149	2010.580111	214.9941704	208.2990157	77.24910028	1.392328995	2009.187782	137.5963879	1244.028063	1.730468186	36068501263	0.101530675	71394.98682	193.6176864	964457.2605	14129.91079	445.1864217	37.6651276	0.844459674	3.306550262	3.242973306	26.28997771	0.511640523	0.460149638	0.994668461	0.963860461	-0.266268692	0.943697239	0.281738249	9.576731942	0.036702043	7.586449901	0.133440106	5.31422465	120.7128873	7.723605147	1637.766326	0.070272304	50.33995432	2366.273921	114.3614953	197.0913928
29	0	14577	43.6543355	172.8596235	17894878854	3.051133373	64.10347228	10.39494956	704.2361219	106.5509298	40.91527825	100.8402096	6.368012053	697.8681099	26.81828329	1107.975876	1.680245741	17894878854	0.145942554	3155.580646	27.85094039	2294.016018	96.53997064	17.28216518	2.287561953	0.765218147	0.865972905	1.718607093	1.51622329	0.678958567	0.658055176	0.997459215	0.972430297	-0.299692765	0.907199653	0.450285819	4.909179145	0.04743391	5.1313105	0.105412431	3.943324997	4.892431783	7.257648919	756.7972148	0.051917213	28.20855238	2127.40461	5.134764052	27.81162105
30	1	4928	27.35511187	775.7056841	9423042959	5.153731324	480.7130195	3.593037504	1859.786372	347.9760156	255.8497442	264.9778899	3.080231501	1856.70614	193.3720825	1382.802754	0.979386391	9423042959	0.038369732	95104.11883	364.1284406	853735.2256	9081.389473	534.4825079	74.09757446	0.756229699	5.757294076	4.021749531	39.70252326	0.310369434	0.229107937	0.987922663	0.933745044	-0.196071811	0.925720995	0.206949991	15.77582657	0.003745873	9.522911923	0.02838011	6.233128746	152.1450206	7.615664236	851.7581169	0.172840527	7.6166433	189.086039	152.3446735	360.2122565
31	0	42788	61.46421114	1526.672305	1.54E+11	6.1292637	987.2577627	2.046012116	3037.744648	814.6335902	491.2375523	910.6923461	1.390060135	3036.354587	399.0356482	1900.01665	0.144394837	1.54E+11	0.017260775	317168.2035	1657.919357	6961353.758	947.0072896	1820.514924	113.1929161	0.882323344	7.146193493	4.306891033	59.71833887	0.274262837	0.193662884	0.992797767	0.94778333	-0.222564215	0.96104537	0.180780929	35.08157316	0.001327117	10.98742761	0.017091561	7.155184006	483.42696	8.521278602	8482.020239	0.198233622	7.656563571	738.5540338	507.5065675	1602.230532
32	1	6994	41.25341933	930.6843792	15821130357	5.41760518	649.3202494	2.010312184	1898.704712	462.1545098	312.6154876	403.4505544	1.682182604	1897.02253	258.5966803	1504.028066	0.378029245	15821130357	0.028074147	124204.6124	561.9979515	829977.3987	2019.917797	668.9048574	105.8222805	0.726108309	6.78966164	4.238331837	58.05034625	0.28644025	0.205976824	0.983642661	0.924774086	-0.172635924	0.909234068	0.196185922	20.51959239	0.002130527	10.03409484	0.0166358	6.413841418	193.6817845	7.785911458	1322.749214	0.189126282	5.509113698	196.3505862	198.7442578	559.3748928
33	1	39215	8.520399939	654.6127386	68218792246	4.837135869	410.5216063	6.447326779	3041.41884	290.1136484	219.9486565	231.483473	1.456898271	3039.961942	164.825942	1318.942624	1.345198763	68218792246	0.057461919	75216.41974	267.0938903	1084873.52	11095.0257	449.1402746	26.65354555	0.887753989	2.839484106	3.103430097	18.32158184	0.49589391	0.436290889	0.99828156	0.978282729	-0.315182064	0.974825073	0.299604647	12.70604466	0.021523396	8.297129847	0.134159005	5.829955521	118.948455	8.232953881	3035.418819	0.077404534	47.12893687	2253.369144	119.7521941	266.9386204
34	0	6254	38.94093283	247.2690217	8573940756	3.745418547	95.66950855	23.40800138	2143.723023	153.7110569	106.7329796	99.42501539	4.944480364	2138.778542	41.61535217	1170.877069	4.098172124	8573940756	0.10958891	39903.90818	100.8043576	1127110.313	14021.56434	242.852365	28.82782573	0.788511915	2.087242613	2.392313599	24.23168707	0.618418072	0.590358224	0.996516489	0.978743036	-0.359823512	0.962661229	0.409477539	6.87646719	0.034203309	6.165605662	0.097071242	4.720526783	67.92004768	7.602486089	333.2599936	0.053287495	32.4408145	685.3690438	64.0298685	108.1947554
35	0	31229	16.9896755	482.3742877	44544843348	4.134257211	195.3819581	8.161856919	1600.922115	174.0535789	158.3357518	80.45626163	2.540871976	1598.381243	92.58310613	1194.317179	2.156842489	44544843348	0.097537251	47991.71737	134.6759193	683839.4985	10696.97674	305.913227	14.53755671	0.909542174	1.970134881	2.65392488	10.50553417	0.576306683	0.530779126	0.996797436	0.972526147	-0.345982409	0.970186675	0.339030411	7.86249356	0.034700664	7.004413778	0.119031677	5.159028245	80.11269593	7.860432001	1671.429537	0.053521712	46.40546599	3045.99081	76.94326685	132.5378654
36	1	28170	17.25594158	107.0217603	31344126608	2.412067331	42.2067084	16.6058192	582.1942648	53.98822336	29.86637363	41.77905309	0.439653304	581.7546115	18.4273713	1054.835319	2.624065965	31344126608	0.240022718	1786.375875	9.248799028	1213.998271	68.14012745	10.0974716	1.519316621	0.736980917	0.664177558	1.540181218	1.060789276	0.7457675	0.73084284	0.997494034	0.974584532	-0.292179172	0.858096716	0.371018111	2.665365466	0.10977004	4.122341116	0.246919754	3.254448819	2.904197055	6.752701866	1146.296202	0.040692091	46.64916131	6761.439972	2.954190679	9.998438055
37	0	3915	30.4457899	511.0323032	6044442031	4.381396686	186.268958	14.23011036	2071.349648	210.9707644	179.0838592	109.7388401	4.221336015	2067.128312	88.3911648	1242.545284	3.030677008	6044442031	0.076850245	77468.58965	205.9026978	2714451.846	28765.84855	496.1871118	59.0277844	0.789437753	4.047456905	3.439065541	41.61572129	0.441783998	0.381313599	0.992338962	0.957870668	-0.270241893	0.948909103	0.319164393	9.82548476	0.013671363	7.840903518	0.057558743	5.489489099	138.803724	7.449267761	362.9407407	0.09270517	16.8951379	300.8687101	123.920922	203.8257982
38	1	48546	7.910021436	82.72225272	53251438007	2.199179716	41.75445663	27.32078281	625.2543627	46.69301373	24.86133155	45.22339343	1.034657149	624.2197056	16.76038554	1047.343024	3.168770579	53251438007	0.255591806	1361.144216	7.844220715	1736.741615	72.54979653	8.022128507	0.800571718	0.818620669	0.435206157	1.222566081	0.604995309	0.817464567	0.809917791	0.998854296	0.984311992	-0.378779653	0.897425051	0.297315696	2.457294298	0.133840914	3.601673245	0.212542659	2.993228988	2.205675056	6.559936702	2435.295884	0.050164707	46.74293586	12407.95979	2.180079829	7.852181436
39	1	74593	40.16057165	894.126659	1.78E+11	5.384757518	516.0697003	3.825648237	3359.758246	511.965451	264.4395584	558.6089623	0.951691609	3358.806554	201.7004134	1546.396537	0.270282386	1.78E+11	0.028951858	105302.7253	617.9502922	1120915.779	1007.971623	594.0629976	38.30394721	0.878242548	3.453099359	3.326750923	26.01969129	0.419692328	0.34797043	0.998034012	0.976194996	-0.289627629	0.974806875	0.305594891	21.884673	0.004216943	9.249993308	0.037577915	6.374432632	158.0917362	8.634109589	7623.563672	0.102202133	17.66711203	2159.605928	168.4360704	608.6644591
40	0	1947	16.13251399	977.1833638	3812551858	4.988541757	462.0173386	5.446372972	2482.230011	337.9467479	318.8579106	150.7043223	1.748797982	2480.481213	211.6188548	1399.345334	1.644728546	3812551858	0.059697811	168065.8638	443.0291471	3645105.414	36503.13839	969.6945907	224.5058906	0.626984681	9.554307527	4.631413666	128.8704878	0.294759859	0.230527583	0.980280099	0.921396118	-0.267233535	0.965990705	0.187389111	16.00967036	0.00927718	9.039171762	0.064630691	6.192531891	298.5501203	7.207214442	365.6985105	0.187826662	13.3424554	116.2316384	268.9665098	465.2542373
41	1	7669	28.77710104	1063.33493	17805017929	5.518125497	700.8692756	2.754023626	2176.480967	464.950591	360.0532156	327.6962769	0.721964153	2175.759002	283.7364086	1523.708319	0.793256326	17805017929	0.030868918	175606.8085	679.7960484	2730115.509	20737.87034	1034.884103	94.58624919	0.832526619	6.792428874	4.252035537	46.56347361	0.28497461	0.205711944	0.988510222	0.932840934	-0.208640461	0.94486189	0.177501798	21.07951577	0.002968363	10.15215485	0.030740394	6.639232945	282.3675881	7.871318753	1399.126744	0.182439268	8.04908691	236.7337332	280.9776326	645.8578693
42	1	9899	11.68726608	282.5432743	12700513404	3.645869264	117.0005719	33.09248298	2320.043872	120.4499511	100.8332767	67.07734945	1.359082113	2318.68479	52.89951912	1132.700198	4.34181192	12700513404	0.121681769	27601.64592	55.91724069	481957.1235	6101.554842	146.1952825	42.5049517	0.551627744	2.920849255	3.020926494	33.57781642	0.532215753	0.481611994	0.995721331	0.972333754	-0.202811631	0.863889515	0.317469306	5.476534682	0.038754002	6.626010146	0.147689933	4.62168126	47.17505854	7.058794288	636.2859885	0.064277805	46.25315815	1204.527831	44.12151544	72.55662188
43	0	14506	8.628865572	52.3048642	15360218270	1.476068047	25.56088555	3.166648515	104.5501066	28.87815616	14.06159155	26.35536708	2.51901572	102.0310908	10.33941673	1029.022467	0.740445309	15360218270	0.398265225	296.9774989	3.393892708	11.12809851	1.917303827	1.911964682	0.220801192	0.793038269	0.21292924	0.758765103	0.173655686	0.894816357	0.894322576	0.991574469	0.964697005	-0.434156044	0.850007453	0.206334201	1.7236093	0.264274159	2.360019895	0.362467424	2.121468169	0.533191469	5.526406913	1046.035985	0.072110574	30.94426325	5777.235351	0.526431477	3.299462291
44	0	4474	136.6527229	399.794202	7174945300	4.053079613	130.5577171	4.829029373	792.4846688	261.5790118	83.7394187	247.6997736	36.40493914	756.0797296	55.20306047	1266.372023	1.080582951	7174945300	0.072801198	12116.49708	117.0543496	21157.97511	590.3793922	66.10242863	6.485753922	0.819945768	1.852391694	2.503919046	2.957327627	0.484226558	0.419251495	0.993475952	0.946078613	-0.227104254	0.904854547	0.402411307	10.10624667	0.011408564	7.078716013	0.027678587	4.916429713	18.14704564	7.301669297	477.2060796	0.106662065	9.501653521	325.7125615	19.48935797	118.721949
45	1	100121	36.49574988	327.9114615	1.43E+11	4.070168154	140.7473303	4.525987614	1109.61874	190.5019329	87.6312317	187.8256479	0.193504424	1109.425235	60.14676699	1195.961741	0.735668584	1.43E+11	0.069229925	13029.63315	86.80256442	23834.80769	440.907848	72.45916086	7.350431376	0.815144796	1.775221799	2.526460153	4.102238696	0.525085171	0.469850509	0.99649216	0.963716074	-0.240336582	0.917379672	0.396337869	8.397515754	0.012164798	7.155665238	0.032449332	4.998855013	19.95239806	7.841199466	7540.990711	0.075318771	20.21692636	6931.369333	20.84920375	86.85929026
46	1	19783	51.1842114	644.394499	36851555555	5.017542657	380.7363433	2.774732588	1440.877372	344.787593	196.5658338	350.1021738	2.302240434	1438.575132	152.9045576	1364.840298	0.469420312	36851555555	0.034948204	54335.36844	304.0074168	277164.7751	2091.44608	317.6910517	18.29879799	0.890689075	2.886967236	3.096618096	9.679835406	0.415367941	0.338234169	0.994819256	0.954851773	-0.272251065	0.96283156	0.31306578	15.13538224	0.004056088	8.725981913	0.019768763	6.018544424	83.99746242	8.139877168	2321.088156	0.11732741	10.44210328	691.3803265	87.07832883	291.3560127
47	1	28586	40.64874231	829.7140833	56630649663	5.292316398	387.7064871	5.634937593	2288.06814	367.9297146	249.3141002	287.1867336	0.876614856	2287.191525	162.4666809	1407.502183	1.519189163	56630649663	0.033066765	109830.6922	419.918857	2469276.92	25723.90488	679.2389094	32.17541581	0.909632178	3.421220143	3.332901555	20.13430192	0.426972918	0.359514744	0.99635489	0.966066908	-0.290487134	0.975045515	0.318985272	16.06528792	0.004525044	9.160424132	0.028121163	6.327248653	177.8535813	8.602620274	2809.98076	0.098299194	16.85288603	945.2465543	175.724697	407.3518855
48	0	24955	25.64744168	600.6221558	42182046314	4.764323036	407.2734807	4.567924937	2225.750608	275.9622201	209.3058617	205.6840964	1.279774164	2224.470834	162.7285874	1300.124777	1.07462036	42182046314	0.052865246	62244.84951	235.7387832	534813.3324	6522.656735	381.5023605	19.05894225	0.904824417	2.540848279	2.977943458	12.34289583	0.486019618	0.423001064	0.997815016	0.973754252	-0.324725585	0.975166328	0.317645481	12.04595931	0.013893037	8.085669502	0.070832259	5.775355586	100.1403257	8.14575246	2095.92791	0.083988295	34.47348907	1319.252214	99.82453983	232.8087357
49	1	14825	61.77759003	602.2696024	27235342729	5.02711641	319.9459495	7.167889533	1981.695159	333.4915089	184.8479653	309.0832797	2.292974889	1979.402184	130.2454385	1355.404963	1.461200355	27235342729	0.035694789	58923.00808	291.8169945	783050.7477	8603.263329	342.5387554	34.30528158	0.817956678	3.875090212	3.483924433	18.78392209	0.362981675	0.280839543	0.994900766	0.956103435	-0.209558223	0.9296576	0.273006511	14.65291197	0.003098536	9.057094532	0.01247452	6.005087507	94.21100925	7.807627889	2190.315211	0.147744702	6.4444898	529.1752445	94.39938432	285.877774
50	1	16167	14.62064854	1142.802821	38575468962	5.381041189	780.9489415	2.697028918	2141.958896	471.7130275	405.1920624	293.4320273	0.624657294	2141.334239	320.2460865	1544.68841	0.833613703	38575468962	0.04774008	220123.0497	747.3242439	4552867.783	34741.9166	1353.752707	66.86089031	0.905949924	4.991823495	3.836700163	40.8816882	0.390467173	0.321206633	0.991678147	0.949237976	-0.283630457	0.975071942	0.224231787	20.62682109	0.014285898	9.46296873	0.10449269	6.461263091	355.1533993	8.248300276	1926.467805	0.1191605	34.76385957	771.8138801	351.9447571	727.4297643
51	0	631	57.12664309	697.2073803	1137250666	4.966377078	336.6530731	4.838303508	1507.787871	316.1758551	208.16466	242.6647956	6.402765441	1501.385106	144.7030695	1342.497298	1.331085733	1137250666	0.040121961	69980.11421	289.1294286	536917.7432	7234.543868	370.6987492	111.1999937	0.544633077	7.322395209	4.246441896	53.57433367	0.260281918	0.177204209	0.974069287	0.902230894	-0.295252713	0.973092496	0.17178828	14.96581417	0.003351747	8.714376049	0.01384472	5.917586447	120.4746857	6.806432764	146.0871632	0.231516899	2.075622675	25.31695721	112.1750347	284.8621236
52	1	43919	9.572773906	62.99835632	47114136336	1.802272794	23.64549383	21.95358583	416.574376	34.93250938	23.1636389	23.35090552	0.37537069	416.1990053	10.4564961	1035.736773	3.886793299	47114136336	0.391311448	1665.363283	6.147600291	2366.290894	131.6278749	10.66152905	0.695001157	0.877830617	0.372117052	1.134942498	0.551874828	0.84844115	0.841141688	0.997698209	0.980173544	-0.385318234	0.863701755	0.236847792	1.91204297	0.263984791	2.947823759	0.451002757	2.466391632	2.839132551	5.761438244	3129.804982	0.07126312	52.11610092	17186.00749	2.73657365	6.292948382
53	1	14144	26.95095866	858.0382478	27989152085	5.242689264	515.3551684	3.310655245	1909.74707	366.4539134	278.8429668	255.8373361	0.808864211	1908.938205	210.4550966	1406.723515	0.978283543	27989152085	0.036473563	111674.7494	412.5032827	1255053.154	13243.39072	657.2888647	74.83315611	0.795841167	5.684702388	4.023156058	41.25989696	0.329370751	0.252036342	0.988399983	0.936265736	-0.190073927	0.921464256	0.21180511	16.33274219	0.004664093	9.686565833	0.041162273	6.313883397	183.0305052	7.897284736	2223.314904	0.157191382	15.07262483	515.8820701	178.9363156	408.6375141
54	0	587	6.234880672	174.5217677	678981483	2.920904489	98.87854652	3.795096655	328.9314847	73.05608335	58.72754667	48.36907561	1.483975645	327.4475091	41.94735126	1075.498762	1.209503583	678981483	0.191784519	5248.227995	21.23451932	2950.400521	159.2721056	30.55701219	5.124725596	0.714718349	1.530632818	2.372239574	2.684669226	0.572534247	0.519427981	0.9764926	0.91075399	-0.233097813	0.862722074	0.336674868	3.855243088	0.062420703	5.501384305	0.218351491	3.951025681	8.920434447	6.157282656	46.78875639	0.079708273	30.76884456	112.5775128	8.195827251	20.06132879
55	0	33056	15.95411088	151.1420918	37996442471	2.82592191	52.98453264	12.4185498	647.1439619	69.77048003	47.00919593	47.03814565	2.254991416	644.8889705	24.54650827	1072.12721	2.707993988	37996442471	0.19777548	5047.874395	18.27641943	10147.53842	425.3525022	31.1658724	3.230865137	0.812602155	0.937762754	1.875799631	2.320632518	0.70383208	0.680319497	0.995560795	0.967844218	-0.314610995	0.90696421	0.357817448	3.360387432	0.086913455	4.824460459	0.204842568	3.73090796	8.599184385	6.875418984	1392.600678	0.04212853	54.30813599	6537.666263	8.166475684	18.96188287
56	0	30951	20.41487367	162.3921116	37090316406	3.05952988	84.5554437	3.160422389	409.4033823	93.30840342	45.17457472	95.01321298	1.411602508	407.9917798	33.90945318	1094.694476	0.430083768	37090316406	0.132164549	3032.730164	23.3618744	867.16599	18.80212261	17.02437474	1.74373185	0.813564493	0.893912077	1.74074337	0.917479416	0.656316118	0.629782667	0.994170555	0.952642852	-0.294372639	0.904779225	0.45557648	4.420256087	0.038090689	5.220372082	0.077848447	3.957825684	4.692026647	7.102787633	1905.611483	0.061568656	22.57988736	4090.624956	4.916376796	22.82520759
[truncated: 1,604 more columns]
