# Supplementary material for: Differentiation of Brain Abscess From Cystic Glioma Using Conventional MRI Based on Deep Transfer Learning Features and Hand-Crafted Radiomics Features
Source: Front Med (Lausanne). 2021 Nov 12;8:748144. doi: 10.3389/fmed.2021.748144 (PMC8636043; doi:10.3389/fmed.2021.748144)
Supplement: Supplementary file 2 [file Presentation_1.ZIP › Intermediate data/t2/test_HCR_10.csv]

	label	original_glszm_SmallAreaEmphasis	original_firstorder_Skewness	original_glcm_Correlation	original_ngtdm_Contrast	original_gldm_SmallDependenceHighGrayLevelEmphasis	original_glrlm_RunEntropy	original_glszm_SmallAreaHighGrayLevelEmphasis	original_glszm_GrayLevelVariance	original_gldm_DependenceNonUniformityNormalized	original_firstorder_Range
0	1	0.855775453	0.255210226	-0.563860491	1.131960335	0.745795227	0.448868931	0.026454751	0.431545645	0.99947945	0.036297352
1	0	-0.654808741	1.232515229	-0.34066239	-0.494558459	-1.106672416	-0.888219352	-1.048893919	-1.032435197	-0.18331001	-0.829661632
2	0	-1.419408348	1.393431097	0.243432819	-0.052701589	-1.134650132	-0.871639334	-1.18061198	-1.059636388	0.193850167	-1.392017554
3	0	0.376795606	0.107173905	0.109801196	0.025488869	0.120246525	0.42539468	-0.252028497	0.246100891	0.509180239	0.488862117
4	1	-1.163348007	0.831466974	0.488514675	-0.116338261	-0.995181479	-0.273150981	-1.038014061	-0.807836222	0.137584546	-1.104712636
5	1	0.159901188	-0.567123989	0.344224499	-0.354165401	0.101751902	0.334887691	0.046974953	0.021372373	-0.163946966	0.320636248
6	0	0.34852907	-0.400743485	0.644676742	-0.076976162	0.495613147	0.877471938	0.440732384	0.459787957	-0.375730189	0.469581437
7	1	0.327927102	-1.600480922	0.427295917	-0.456652098	0.039688922	0.529993931	0.567614202	0.555594154	-0.842396474	0.607421019
8	0	-0.166444767	0.189414914	0.164628992	0.145002784	-0.810749726	0.029922033	-0.922695001	-0.604421875	0.006525871	-0.77856524
9	0	3.909921932	0.610241952	-6.274316154	6.371422802	-1.092252735	-3.797280427	-1.31028129	-1.37575661	5.835012806	-2.359041365
10	0	0.18501278	1.84077711	-0.655049112	0.145937348	-0.402037716	-0.247113671	-0.667334683	-0.41076347	0.670418549	-0.215594939
11	1	1.218854038	-1.901536978	0.25340329	-0.490590272	0.706851617	1.435768459	1.955653692	2.333707154	-1.016520294	1.741304611
12	0	-0.167683198	-0.775143976	-0.207157345	-0.255612872	-0.923021084	-1.2087774	-0.969866823	-0.957642243	-0.086793773	-1.238560411
13	0	-1.7413868	0.851571971	-0.86119765	-0.518932639	-1.320317288	-2.080481533	-1.308399232	-1.387983946	-0.403212162	-1.882109798
14	0	0.23050278	0.102115346	0.267785421	0.265330379	-0.412076261	0.241402584	-0.569090136	-0.278375815	-0.011790177	-0.492409458
15	1	0.411712832	-1.310279452	0.520943224	-0.587560957	0.127924226	0.680203094	0.861199421	0.637659624	-0.845809663	0.915782599
16	0	-0.377987457	0.844166816	0.190167608	-0.156970476	-0.773194611	-0.09683539	-0.831826794	-0.737240394	-0.050113103	-0.691765204
17	1	0.54306069	-1.111735805	0.798603881	-0.388266709	0.446156983	1.604431557	1.01611559	2.0506855	-0.825135726	1.364349158
18	0	-0.540882388	-1.168133095	0.114632015	-0.813666418	-1.064960208	-1.082268579	-0.420937857	-0.949133433	-1.101320003	-0.405892639
19	0	-0.608118221	1.328183138	0.660061513	0.024884456	-0.331382485	0.83570296	-0.35357241	0.406142463	0.131729266	0.151449709
20	1	0.820841114	-1.201529292	0.230081407	-0.57659541	0.339762714	0.704247389	1.005175601	0.75333313	-0.811274733	1.011852304
21	0	-0.784824866	0.915528016	0.669294634	-0.051485481	-0.596204557	0.511945574	-0.711341845	-0.255517113	0.154490844	-0.322857826
22	0	-0.8543234	1.104662928	0.777568596	-0.050723776	-0.657335345	0.420231359	-0.640115737	-0.056410713	0.000424228	-0.445949644
23	0	-1.372907504	0.110382407	0.679124947	-0.37147085	-0.87597912	-0.141022019	-0.843835513	-0.867006407	-0.224937783	-0.822298003
24	0	-1.830789605	0.288975085	-0.325245101	-0.168065463	-1.281468401	-1.845947301	-1.299662561	-1.278152673	-0.174322366	-1.973623532
25	0	-0.355670133	1.795601796	0.637341513	-0.018337444	0.109381754	0.69889177	-0.026392147	0.574829651	0.233637407	0.373544103
26	1	0.588424279	-1.888192087	0.183912052	-0.39453783	0.504173553	0.132608207	0.879239531	0.668511218	-0.605522692	0.714417573
27	1	-0.403877818	1.522641462	-0.084486086	-0.068669973	-0.274577499	0.056427149	-0.437323515	-0.497153749	0.293643959	-0.089021814
28	1	-0.496417652	1.064199065	0.470094073	0.024855545	-0.022083756	0.400460541	-0.100186271	-0.099952467	0.063648228	0.144092482
29	0	-0.869738097	-0.233280094	-0.100814229	-0.698876502	-1.223859064	-1.313872783	-1.073267774	-1.151734644	-0.806063585	-1.136043582
30	1	0.765827356	-0.361211234	-0.633595686	0.486916984	-0.063290778	0.032769496	-0.39899649	-0.121517105	0.299550361	-0.386329803
31	0	1.014337323	-1.294538984	0.389043642	-0.188266053	2.634255882	0.848799914	2.744311131	2.002436541	-0.433530022	1.708268652
32	1	0.933734762	-0.6244488	-0.567325626	0.488624445	1.627594589	0.157007925	1.061380965	0.395465047	0.20809097	0.582706908
33	1	0.733106354	-0.630463369	0.829826278	0.251387046	1.303433312	1.791409074	1.343126724	2.565025252	-0.319165976	1.683545047
34	0	-0.691981405	1.503887542	0.305787282	-0.602846211	-0.918583615	-0.433009685	-0.677406665	-0.354556237	-0.500993563	-0.39882459
35	0	-0.835432218	0.965144475	0.729536094	-0.269397936	-0.771284683	0.562911969	-0.69746613	-0.444255797	-0.257021903	-0.277468126
36	1	-1.297650046	0.601073603	-0.130141145	-0.709895979	-0.945571577	-1.418928347	-0.66171196	-1.251381965	-0.567414526	-0.698370668
37	0	-0.402374324	0.98522436	0.002284777	-0.155709387	-0.390093873	-0.07642467	-0.615684497	-0.355439431	0.414111495	-0.384000649
38	1	0.646779624	-0.567142284	0.135266818	-0.36420329	0.327011073	0.782079182	0.388113536	0.619290491	-0.440861679	1.271904308
39	1	1.224550988	-1.662583644	0.563913116	-0.243583937	2.386193727	1.216428921	3.254908717	3.001832063	-0.792439705	2.517985991
40	0	1.87144269	0.391369145	-0.966750988	2.075473769	2.479486959	0.734119843	0.903704832	1.398756936	2.04577614	0.654268575
41	1	0.602432484	-0.604663807	-0.375722677	0.272438697	1.413759655	0.405548579	0.884788565	0.42049582	0.209052552	0.591877222
42	1	0.935292177	0.31680185	-0.326001832	0.267744509	1.869675912	0.801683697	0.828494872	0.891937261	1.246881311	1.196222679
43	0	-0.299383556	0.023332231	0.291795242	-0.2378167	-0.703994975	0.204021972	-0.710706678	-0.54038707	-0.278535977	-0.446132318
44	0	-1.945927755	0.400085236	-0.173488175	-0.721827198	-1.363685209	-2.3610518	-1.345988693	-1.482147547	-0.775839687	-2.043040975
45	1	0.248405821	-1.939338813	-0.075253508	-0.587868474	0.675750214	-0.333352067	1.433318052	-0.164312302	-0.756348847	0.955435013
46	1	-0.184477115	-0.887890372	0.380543563	-0.421488644	-0.36418203	0.036564939	-0.145858137	-0.533950557	-0.713007794	-0.10876232
47	1	0.650750241	-0.728625576	0.507516263	-0.440429109	0.33219762	0.79661713	0.735922654	0.254302484	-0.651104595	0.692869422
48	0	-0.644056045	0.185582737	0.794743282	-0.488430048	-0.180025339	0.42863505	0.100752765	-0.440781611	-0.504261698	0.393942691
49	1	-0.182355188	-0.928275789	0.025337299	-0.468224154	-0.023332364	-0.350750072	-0.020438621	-0.440548224	-0.211491389	0.041064041
50	1	0.235025462	-0.140633391	0.674814768	0.178137834	0.710448099	1.000579529	0.616063	0.755079932	-0.251642998	0.599911531
51	0	0.079013433	-0.108633632	-2.318624298	0.550717403	-0.616700336	-1.343826047	-0.885158155	-0.975435677	0.875976973	-1.169028949
52	1	-0.668408211	0.997462906	0.251726616	-0.612183607	0.047253667	0.046941013	0.412156484	-0.311638689	-0.331770524	0.730175991
53	1	0.567282134	-0.181054324	-0.083515659	0.300928205	1.946832739	0.438335978	1.29123196	0.14718514	0.354144364	0.776840156
54	0	1.590239239	0.170923561	-0.29609041	1.541752651	0.816241846	0.092319694	-0.073645516	0.577029741	1.752085983	-0.309013551
55	0	-1.022104288	1.001678358	0.316491981	-0.447483857	-0.727142038	-0.317513356	-0.65883674	-0.804892827	-0.088816869	-0.475121924
56	0	-0.092711805	-1.113142248	0.285082522	-0.427594434	0.058408833	-0.264168938	0.100141947	-0.139708069	-0.232848261	0.139610212
