# Supplementary material for: Differentiation of Brain Abscess From Cystic Glioma Using Conventional MRI Based on Deep Transfer Learning Features and Hand-Crafted Radiomics Features
Source: Front Med (Lausanne). 2021 Nov 12;8:748144. doi: 10.3389/fmed.2021.748144 (PMC8636043; doi:10.3389/fmed.2021.748144)
Supplement: Supplementary file 2 [file Presentation_1.ZIP › Intermediate data/t2/test_Resnet50.csv]

ID	label	1	2	3	4	5	6	7	8	9	10	11	12	13	14	15	16	17	18	19	20	21	22	23	24	25	26	27	28	29	30	31	32	33	34	35	36	37	38	39	40	41	42	43	44	45	46	47	48
0	1	1.96E-38	2.71E-35	0	1.37E-37	0	0	3.48E-35	4.17E-37	0	2.47E-34	0	6.97E-38	6.20E-37	2.40E-32	5.16E-36	1.32E-38	1.09E-26	1.89E-31	1.12E-31	1.61E-30	0	0	3.64E-34	1.02E-31	4.37E-35	0	6.53E-37	6.16E-36	1.77E-35	7.75E-34	5.03E-35	1.89E-33	8.93E-33	0	0	0	1.63E-30	0	1.52E-37	0	1.02E-27	2.85E-36	1.34E-35	0	0	0	0	0
1	0	5.02E-12	1.19E-08	1.93E-15	4.33E-10	3.27E-11	3.23E-12	7.63E-13	7.66E-13	1.83E-13	1.57E-12	2.04E-12	2.15E-12	4.43E-13	1.89E-13	6.61E-13	3.73E-11	1.99E-11	7.50E-11	1.81E-10	1.24E-11	3.66E-13	7.72E-12	1.57E-12	3.35E-11	3.97E-13	8.42E-12	9.95E-15	2.16E-12	2.34E-12	4.26E-11	3.32E-12	4.98E-12	2.85E-13	6.01E-14	1.24E-12	3.26E-13	3.02E-13	8.33E-15	2.97E-14	2.58E-15	6.45E-11	6.61E-13	3.74E-12	1.62E-10	3.50E-15	7.55E-15	3.64E-14	3.61E-14
2	0	4.19E-21	5.77E-17	1.02E-24	1.27E-17	3.23E-21	3.19E-21	1.33E-17	1.46E-18	1.78E-23	7.44E-20	1.57E-23	1.62E-18	1.34E-22	1.22E-16	4.64E-17	1.24E-19	1.98E-14	1.23E-16	7.93E-16	6.78E-12	1.28E-19	1.51E-18	8.53E-17	8.26E-18	1.13E-17	3.34E-23	1.25E-19	2.81E-19	5.46E-18	7.49E-19	1.36E-18	3.94E-17	1.99E-18	4.01E-24	8.29E-21	9.05E-23	3.76E-15	2.32E-25	6.47E-19	2.27E-23	1.46E-11	2.04E-18	5.31E-18	1.13E-19	8.42E-28	3.48E-21	2.63E-29	7.52E-26
3	0	3.18E-15	1.09E-12	1.38E-19	7.03E-14	2.17E-14	7.60E-16	3.43E-15	6.53E-16	1.95E-18	5.46E-16	5.12E-18	8.62E-16	1.84E-16	2.30E-15	2.08E-15	5.20E-15	2.60E-12	1.74E-14	3.75E-13	4.68E-13	2.14E-17	8.47E-15	6.53E-15	2.07E-14	9.20E-17	7.26E-17	2.75E-18	1.40E-14	1.85E-14	5.24E-14	6.52E-16	4.40E-14	5.53E-16	5.10E-18	5.83E-16	3.16E-17	4.06E-15	8.16E-19	8.14E-17	4.89E-19	5.05E-13	2.83E-16	2.11E-15	3.65E-14	1.60E-19	8.24E-18	4.72E-19	1.80E-18
4	1	4.18E-13	1.01E-10	6.10E-17	1.42E-12	4.15E-13	6.55E-14	5.98E-12	2.77E-13	6.99E-16	1.48E-13	4.79E-15	1.75E-13	5.01E-15	2.03E-12	2.27E-12	6.50E-12	1.37E-09	8.39E-12	9.67E-11	1.82E-09	4.99E-14	3.34E-12	6.92E-12	1.02E-12	2.42E-13	6.28E-16	7.07E-15	1.99E-12	2.54E-12	6.94E-13	6.32E-13	1.16E-11	5.74E-13	9.17E-16	3.26E-14	2.59E-15	1.04E-11	1.60E-16	2.66E-13	1.25E-15	1.49E-09	1.16E-12	3.76E-13	4.96E-13	7.86E-18	3.66E-15	5.16E-18	1.61E-16
5	1	0	3.98E-37	0	0	0	0	1.01E-37	0	0	6.74E-37	0	0	0	7.71E-35	0	0	7.56E-28	8.59E-34	4.37E-34	1.90E-32	0	0	4.00E-37	3.14E-34	6.19E-38	0	0	3.04E-38	0	1.04E-35	1.31E-37	1.02E-35	4.61E-36	0	0	0	5.86E-34	0	0	0	2.41E-31	0	3.77E-38	0	0	0	0	0
6	0	3.58E-13	6.49E-11	8.31E-17	1.55E-11	3.09E-13	1.25E-13	2.84E-12	4.46E-12	2.03E-15	3.80E-13	1.10E-15	5.06E-13	1.53E-14	1.21E-11	3.32E-12	9.08E-13	9.88E-10	2.27E-11	4.29E-11	5.86E-09	4.27E-14	4.87E-12	3.91E-12	1.15E-12	2.52E-13	3.19E-15	7.82E-15	6.99E-13	1.24E-12	1.25E-12	5.50E-13	6.49E-12	5.93E-13	3.16E-16	4.12E-14	2.86E-15	1.60E-11	7.40E-17	2.27E-13	2.18E-16	3.67E-08	1.47E-12	8.87E-13	2.42E-12	1.01E-17	4.76E-15	4.96E-18	2.67E-16
7	1	0	1.70E-37	0	0	0	0	2.96E-38	0	0	4.96E-38	0	0	0	3.46E-35	0	0	1.00E-30	1.11E-34	9.59E-35	2.90E-33	0	0	2.16E-37	8.65E-35	2.11E-37	0	0	0	2.81E-38	4.12E-36	2.28E-38	1.60E-36	8.03E-37	0	0	0	7.38E-34	0	0	0	1.12E-30	0	2.31E-38	0	0	0	0	0
8	0	0	0	0	0	0	0	0	0	0	0	0	0	0	0	0	0	0	0	0	0	0	0	0	0	0	0	0	0	0	0	0	0	0	0	0	0	0	0	0	0	0	0	0	0	0	0	0	0
9	0	2.86E-13	4.72E-09	4.37E-15	4.27E-11	9.77E-13	7.68E-13	2.87E-10	1.39E-11	1.35E-14	1.01E-11	4.51E-12	8.13E-11	5.00E-13	9.49E-12	2.76E-09	1.26E-10	5.11E-08	4.88E-08	1.89E-08	7.33E-08	5.96E-13	2.75E-11	2.55E-10	1.60E-12	6.43E-12	3.76E-13	9.26E-13	5.97E-12	3.24E-12	2.22E-11	2.26E-11	3.15E-09	3.50E-12	7.11E-14	2.61E-11	5.42E-14	1.27E-09	2.88E-14	3.92E-12	8.31E-13	1.96E-08	1.61E-11	7.19E-12	4.83E-12	5.00E-16	9.03E-13	4.72E-17	1.24E-14
10	0	8.31E-27	5.53E-23	2.49E-30	1.13E-24	6.79E-28	1.01E-27	2.19E-22	1.35E-23	1.99E-30	1.81E-24	2.29E-30	6.97E-25	2.27E-27	1.08E-21	6.65E-23	2.10E-25	8.49E-18	1.19E-20	5.48E-21	2.77E-18	4.40E-26	3.61E-25	6.81E-22	1.60E-22	5.11E-23	7.81E-30	1.21E-25	3.28E-25	1.46E-23	3.53E-24	1.05E-23	3.27E-22	2.63E-23	7.35E-30	7.35E-27	4.36E-29	2.68E-20	4.37E-32	2.68E-24	1.02E-28	2.97E-16	1.63E-23	8.50E-24	1.03E-26	4.88E-35	3.08E-26	5.03E-38	1.00E-32
11	1	9.25E-16	6.39E-12	1.00E-20	1.10E-13	1.83E-15	2.44E-16	1.12E-16	1.05E-16	1.91E-18	6.74E-16	2.69E-17	1.43E-16	9.66E-17	2.72E-16	2.80E-15	5.22E-16	4.90E-12	3.07E-14	2.45E-13	6.57E-13	9.91E-18	3.88E-15	6.49E-16	1.15E-14	7.66E-17	1.52E-17	1.07E-17	3.31E-15	9.53E-15	5.21E-14	5.70E-16	3.70E-15	6.09E-16	1.52E-18	1.90E-16	1.12E-17	1.27E-15	2.72E-19	4.06E-17	1.31E-19	3.44E-12	5.44E-16	6.01E-16	2.42E-14	1.53E-20	5.37E-19	7.22E-20	2.66E-19
12	0	0	0	0	0	0	0	0	0	0	0	0	0	0	0	0	0	0	0	0	0	0	0	0	0	0	0	0	0	0	0	0	0	0	0	0	0	0	0	0	0	0	0	0	0	0	0	0	0
13	0	4.22E-05	0.03123495	6.75E-05	0.00021865	3.66E-05	6.30E-06	0.001354926	5.87E-05	1.28E-05	8.85E-05	0.000309161	9.74E-05	3.74E-05	1.56E-05	0.00165369	0.022997737	0.000757531	0.002101988	0.000201955	0.000191782	0.000457085	0.00056846	2.05E-05	0.000725485	7.73E-05	0.000143777	2.12E-05	0.000388396	8.68E-05	0.000173392	8.99E-05	0.010644907	3.61E-05	0.000340403	0.000943622	1.27E-05	0.001492355	1.89E-05	0.000160557	1.35E-05	0.000101841	9.42E-05	1.87E-05	7.66E-06	2.88E-06	1.13E-05	6.74E-06	5.30E-06
14	0	7.08E-24	7.93E-21	6.17E-28	9.60E-23	3.40E-25	3.61E-25	2.40E-21	1.19E-22	2.93E-27	4.09E-22	7.03E-28	4.56E-24	2.87E-24	5.82E-20	5.47E-22	1.31E-23	2.39E-16	1.68E-19	3.11E-19	9.71E-18	6.66E-25	2.56E-23	1.37E-21	2.98E-21	2.86E-21	1.25E-27	1.09E-24	1.68E-22	7.56E-22	3.50E-21	6.28E-22	2.88E-21	2.63E-21	4.38E-27	3.65E-25	8.53E-27	4.13E-19	1.75E-29	2.47E-23	3.88E-27	2.96E-15	1.53E-22	3.60E-22	3.59E-24	2.15E-31	5.23E-25	6.32E-33	1.02E-29
15	1	0	0	0	0	0	0	0	0	0	0	0	0	0	0	0	0	0	0	0	0	0	0	0	0	0	0	0	0	0	0	0	0	0	0	0	0	0	0	0	0	0	0	0	0	0	0	0	0
16	0	1.53E-26	5.92E-24	5.70E-30	5.02E-25	1.02E-27	3.59E-28	1.40E-22	3.37E-24	7.68E-30	2.09E-24	8.05E-31	2.63E-26	7.07E-27	3.93E-21	1.33E-23	7.64E-27	9.17E-18	2.58E-21	1.98E-22	2.33E-19	6.76E-27	3.41E-25	2.55E-22	2.23E-22	3.12E-23	2.67E-30	3.94E-26	5.13E-25	1.34E-24	2.74E-24	1.70E-23	1.35E-22	6.06E-23	1.55E-29	1.01E-26	1.65E-29	5.74E-21	1.93E-32	7.01E-25	5.39E-29	5.10E-17	2.82E-24	7.52E-24	3.63E-27	7.61E-35	3.86E-27	7.23E-37	1.27E-32
17	1	1.95E-11	3.66E-09	4.94E-15	8.17E-11	5.46E-11	2.93E-12	9.52E-12	1.39E-12	3.93E-13	3.56E-12	4.56E-13	1.74E-12	2.15E-12	1.41E-12	2.01E-12	8.13E-11	1.40E-09	1.39E-11	2.89E-10	1.02E-10	1.45E-12	7.41E-11	8.20E-12	7.05E-11	6.67E-13	1.56E-12	4.25E-14	1.70E-11	2.64E-11	1.80E-10	7.03E-12	2.26E-11	1.56E-12	8.22E-14	1.45E-12	5.69E-13	3.86E-12	3.18E-14	5.10E-13	1.33E-14	1.38E-10	2.11E-12	3.07E-12	4.74E-11	2.30E-14	5.48E-14	1.09E-13	1.36E-13
18	0	0	0	0	0	0	0	0	0	0	0	0	0	0	0	0	0	0	0	0	0	0	0	0	0	0	0	0	0	0	0	0	0	0	0	0	0	0	0	0	0	0	0	0	0	0	0	0	0
19	0	0	0	0	0	0	0	0	0	0	0	0	0	0	0	0	0	0	0	0	0	0	0	0	0	0	0	0	0	0	0	0	0	0	0	0	0	0	0	0	0	0	0	0	0	0	0	0	0
20	1	0	3.48E-36	0	0	0	0	1.42E-36	1.81E-38	0	1.16E-36	0	0	0	9.86E-34	2.19E-37	0	5.94E-29	3.32E-33	3.99E-33	1.99E-31	0	0	5.96E-36	7.34E-34	6.02E-36	0	0	1.26E-37	6.35E-37	3.76E-35	5.56E-37	2.99E-35	3.55E-35	0	0	0	4.28E-32	0	0	0	9.35E-29	0	9.51E-37	0	0	0	0	0
21	0	0	0	0	0	0	0	0	0	0	0	0	0	0	0	0	0	0	0	0	0	0	0	0	0	0	0	0	0	0	0	0	0	0	0	0	0	0	0	0	0	0	0	0	0	0	0	0	0
22	0	1.10E-09	2.59E-08	1.05E-12	8.62E-10	2.25E-09	3.45E-10	7.60E-09	1.10E-09	1.78E-12	5.75E-10	3.45E-11	2.66E-09	1.38E-10	7.70E-10	8.01E-09	5.70E-08	2.99E-07	1.34E-08	9.42E-08	3.68E-07	3.08E-10	1.87E-09	2.59E-09	7.44E-10	9.22E-11	2.37E-11	1.39E-11	1.50E-09	3.58E-09	5.97E-10	3.25E-10	2.16E-08	3.20E-10	7.04E-12	1.50E-10	4.22E-11	6.36E-09	5.34E-12	2.75E-10	2.87E-12	8.36E-08	5.81E-10	6.19E-10	1.39E-09	1.15E-12	1.68E-11	6.10E-13	8.49E-12
23	0	0	0	0	0	0	0	0	0	0	0	0	0	0	0	0	0	0	0	0	0	0	0	0	0	0	0	0	0	0	0	0	0	0	0	0	0	0	0	0	0	0	0	0	0	0	0	0	0
24	0	0	0	0	0	0	0	0	0	0	0	0	0	0	0	0	0	0	0	0	0	0	0	0	0	0	0	0	0	0	0	0	0	0	0	0	0	0	0	0	0	0	0	0	0	0	0	0	0
25	0	2.11E-08	2.77E-06	1.15E-10	2.93E-08	5.78E-09	1.16E-08	2.52E-07	1.48E-08	4.94E-10	4.21E-09	5.90E-09	2.03E-08	3.70E-09	2.48E-08	2.70E-07	2.87E-07	4.28E-07	9.51E-08	1.57E-06	1.17E-05	1.71E-09	1.50E-08	4.46E-07	1.03E-08	6.06E-08	2.33E-10	2.18E-09	5.65E-08	5.51E-08	4.52E-08	4.77E-08	1.05E-07	2.54E-08	5.67E-10	6.30E-09	4.20E-10	3.26E-08	3.50E-10	1.81E-08	3.15E-09	4.27E-06	7.15E-08	5.50E-08	5.26E-09	1.65E-11	1.31E-09	6.25E-12	9.13E-11
26	1	1.23E-11	3.50E-09	1.34E-14	1.97E-10	6.53E-12	2.49E-12	3.28E-11	2.17E-11	1.78E-13	1.86E-11	9.30E-13	3.85E-12	8.66E-13	1.55E-11	4.53E-10	6.88E-11	3.33E-08	1.80E-10	4.71E-10	1.67E-08	2.11E-12	6.06E-11	5.53E-11	1.32E-10	3.46E-12	2.48E-13	5.88E-13	8.62E-11	5.95E-11	6.78E-11	7.44E-12	4.30E-10	5.46E-12	3.06E-13	1.29E-11	1.76E-13	1.26E-10	1.30E-14	2.60E-12	8.03E-15	4.58E-09	2.18E-12	8.04E-12	1.65E-11	1.77E-15	8.26E-14	3.16E-15	1.92E-14
27	1	7.54E-28	8.66E-25	6.76E-33	4.41E-26	2.46E-28	3.21E-30	3.31E-24	5.73E-25	3.89E-32	2.05E-25	9.16E-33	5.80E-27	1.97E-28	7.55E-23	3.39E-24	9.15E-28	5.00E-19	8.24E-23	4.15E-23	6.05E-19	6.77E-29	1.20E-27	1.83E-23	1.93E-23	1.24E-25	2.03E-32	1.14E-27	4.24E-26	7.26E-26	1.95E-25	1.08E-25	2.85E-24	2.26E-24	8.74E-32	9.76E-29	1.08E-31	9.36E-22	4.58E-34	7.75E-27	4.53E-32	3.64E-18	4.70E-26	1.16E-25	1.20E-28	1.83E-37	2.98E-29	0	4.74E-35
28	1	1.31E-30	1.18E-26	9.86E-37	3.32E-28	1.53E-31	5.24E-33	3.22E-27	1.94E-28	5.05E-35	1.87E-28	1.02E-36	6.06E-30	2.51E-31	2.53E-25	1.69E-27	6.36E-31	1.33E-21	5.83E-25	4.21E-24	4.31E-21	9.48E-32	1.09E-30	7.20E-27	3.62E-26	7.81E-28	1.53E-35	3.73E-31	1.06E-28	1.45E-27	3.48E-27	9.93E-29	3.94E-27	2.66E-27	9.18E-35	4.44E-32	1.49E-34	7.90E-24	1.01E-37	8.32E-30	9.03E-36	9.18E-20	6.70E-29	2.96E-28	1.01E-30	0	2.93E-32	0	0
29	0	1.66E-16	3.52E-13	1.41E-21	1.61E-14	8.54E-16	5.99E-17	1.58E-17	1.76E-17	1.10E-19	1.73E-17	5.85E-19	1.46E-17	8.17E-18	1.92E-17	6.49E-17	3.25E-17	1.28E-13	5.24E-16	9.89E-15	2.87E-14	4.42E-19	3.00E-16	1.04E-16	9.43E-16	1.99E-18	3.96E-18	3.99E-20	2.31E-16	4.81E-16	3.59E-15	3.33E-17	2.21E-16	1.16E-17	7.51E-20	1.68E-17	4.78E-19	6.14E-17	1.03E-20	1.02E-18	3.51E-21	2.36E-14	4.05E-18	1.64E-17	2.31E-15	1.93E-21	2.36E-20	9.23E-21	1.92E-20
30	1	8.05E-27	1.63E-24	1.26E-30	2.36E-26	1.46E-27	4.03E-29	5.94E-23	3.35E-24	3.60E-30	3.04E-24	7.67E-31	3.22E-27	8.27E-27	9.82E-22	1.21E-23	1.18E-27	3.42E-17	9.92E-22	6.23E-23	1.39E-19	2.54E-28	1.66E-26	8.12E-23	7.25E-23	2.00E-24	1.32E-31	5.17E-27	4.90E-25	2.72E-25	9.95E-25	2.59E-24	7.73E-23	1.30E-22	9.99E-30	1.06E-26	2.75E-30	2.64E-21	1.41E-32	2.00E-25	1.45E-29	7.19E-18	5.03E-25	7.41E-25	2.40E-28	1.98E-35	6.82E-28	6.85E-38	3.41E-33
31	0	0	0	0	0	0	0	0	0	0	0	0	0	0	0	0	0	0	0	0	0	0	0	0	0	0	0	0	0	0	0	0	0	0	0	0	0	0	0	0	0	0	0	0	0	0	0	0	0
32	1	0	0	0	0	0	0	0	0	0	0	0	0	0	0	0	0	5.55E-35	1.24E-38	0	3.39E-37	0	0	0	0	0	0	0	0	0	0	0	0	0	0	0	0	1.80E-37	0	0	0	6.76E-34	0	0	0	0	0	0	0
33	1	0	0	0	0	0	0	0	0	0	0	0	0	0	0	0	0	0	0	0	0	0	0	0	0	0	0	0	0	0	0	0	0	0	0	0	0	0	0	0	0	0	0	0	0	0	0	0	0
34	0	2.96E-08	6.99E-07	2.99E-11	6.13E-08	3.75E-08	5.68E-09	7.52E-09	2.07E-09	2.86E-10	1.09E-08	1.57E-09	2.67E-09	1.96E-09	1.59E-09	3.52E-09	1.96E-07	2.78E-07	2.09E-08	7.94E-08	5.26E-08	2.20E-09	2.29E-08	3.96E-09	5.17E-08	1.15E-09	3.70E-09	5.72E-11	1.03E-08	4.92E-09	5.03E-08	3.16E-09	2.15E-08	2.67E-09	5.40E-10	9.20E-10	5.88E-10	1.42E-08	1.73E-10	4.21E-10	6.33E-11	9.32E-08	5.65E-09	7.18E-09	5.94E-08	2.15E-10	1.61E-10	6.25E-10	5.32E-10
35	0	4.92E-10	2.24E-07	5.22E-13	6.73E-09	1.80E-09	5.91E-11	1.16E-10	4.75E-11	1.20E-12	4.16E-10	4.34E-10	2.23E-11	3.45E-11	5.09E-11	5.36E-10	3.08E-08	6.20E-08	1.40E-09	1.65E-09	8.42E-09	1.06E-11	4.88E-09	7.56E-11	9.48E-10	1.03E-11	3.34E-11	8.36E-12	3.58E-10	5.33E-10	4.92E-09	1.55E-10	5.86E-09	2.21E-10	7.14E-11	9.11E-11	8.82E-12	3.27E-10	1.03E-12	2.75E-11	4.65E-13	3.93E-09	2.32E-11	2.22E-10	1.05E-09	9.86E-14	1.18E-12	1.00E-12	4.00E-13
36	1	8.48E-31	8.93E-26	3.54E-36	3.56E-27	5.76E-31	1.94E-33	2.85E-27	8.34E-29	9.92E-34	7.66E-29	2.71E-35	2.99E-28	2.51E-30	7.81E-26	1.20E-24	6.16E-30	3.80E-18	5.42E-22	1.52E-21	1.96E-20	2.44E-32	8.52E-28	1.47E-25	1.29E-23	1.07E-26	4.71E-35	5.57E-30	3.62E-27	1.30E-26	2.55E-26	9.77E-27	3.20E-24	1.41E-28	2.18E-35	7.99E-30	3.91E-33	7.48E-26	3.54E-37	3.53E-31	9.24E-36	1.25E-21	3.90E-28	8.44E-28	3.21E-30	0	3.26E-31	0	1.36E-36
37	0	0	0	0	0	0	0	0	0	0	0	0	0	0	0	0	0	0	0	0	0	0	0	0	0	0	0	0	0	0	0	0	0	0	0	0	0	0	0	0	0	0	0	0	0	0	0	0	0
38	1	0	0	0	0	0	0	0	0	0	0	0	0	0	0	0	0	0	0	0	0	0	0	0	0	0	0	0	0	0	0	0	0	0	0	0	0	0	0	0	0	0	0	0	0	0	0	0	0
39	1	0	0	0	0	0	0	0	0	0	0	0	0	0	0	0	0	0	0	0	0	0	0	0	0	0	0	0	0	0	0	0	0	0	0	0	0	0	0	0	0	0	0	0	0	0	0	0	0
40	0	0	0	0	0	0	0	0	0	0	0	0	0	0	0	0	0	0	0	0	0	0	0	0	0	0	0	0	0	0	0	0	0	0	0	0	0	0	0	0	0	0	0	0	0	0	0	0	0
41	1	5.81E-38	6.19E-35	0	9.20E-38	0	0	9.81E-34	4.35E-36	0	2.37E-33	0	1.26E-38	2.39E-36	8.88E-32	1.11E-34	0	2.43E-24	6.70E-31	5.60E-32	2.13E-29	0	5.29E-38	1.66E-33	1.19E-31	4.64E-35	0	9.76E-38	6.79E-35	1.11E-35	1.34E-33	1.50E-34	4.03E-32	2.96E-32	0	8.43E-38	0	9.41E-32	0	6.70E-37	0	6.48E-29	4.37E-36	3.66E-35	0	0	0	0	0
42	1	1.80E-25	5.10E-21	1.34E-30	1.63E-22	1.85E-25	1.80E-26	3.21E-21	8.66E-23	4.69E-29	2.04E-23	3.89E-29	6.61E-23	9.89E-27	1.11E-20	2.32E-20	1.26E-23	7.27E-17	3.47E-20	2.62E-19	1.76E-15	5.18E-25	4.74E-24	1.10E-20	4.18E-22	6.22E-23	8.62E-29	3.18E-24	1.21E-23	2.13E-22	4.13E-23	8.35E-23	1.71E-21	1.38E-22	3.48E-29	2.34E-25	2.98E-28	4.77E-19	1.05E-30	1.43E-23	3.14E-29	4.48E-15	5.00E-23	2.90E-22	5.77E-25	5.42E-34	4.37E-26	2.20E-36	9.45E-32
43	0	0	0	0	0	0	0	0	0	0	0	0	0	0	0	0	0	0	0	0	0	0	0	0	0	0	0	0	0	0	0	0	0	0	0	0	0	0	0	0	0	0	0	0	0	0	0	0	0
44	0	0	0	0	0	0	0	0	0	0	0	0	0	0	0	0	0	0	0	0	0	0	0	0	0	0	0	0	0	0	0	0	0	0	0	0	0	0	0	0	0	0	0	0	0	0	0	0	0
45	1	0	1.99E-38	0	0	0	0	0	0	0	0	0	0	0	5.05E-36	0	0	4.18E-30	3.70E-35	1.37E-34	7.55E-32	0	0	6.52E-38	2.98E-36	0	0	0	0	0	1.41E-37	0	7.32E-38	2.79E-37	0	0	0	8.31E-34	0	0	0	2.44E-30	0	0	0	0	0	0	0
46	1	4.86E-15	8.18E-12	3.63E-20	1.37E-13	1.07E-14	9.87E-16	1.84E-15	9.20E-16	1.64E-18	1.21E-15	6.88E-17	1.33E-15	2.79E-16	1.05E-15	1.48E-14	1.75E-14	5.73E-12	2.59E-14	3.01E-13	7.54E-12	1.72E-17	5.51E-15	2.90E-15	8.59E-15	1.71E-17	5.87E-17	7.25E-18	3.13E-15	3.85E-14	4.29E-14	1.29E-15	8.85E-15	6.58E-16	3.19E-18	1.21E-16	5.12E-18	5.06E-15	5.84E-19	1.40E-16	3.93E-19	3.99E-12	3.49E-16	1.40E-15	3.79E-14	2.09E-20	3.14E-18	2.39E-20	3.56E-19
47	1	1.59E-06	0.000390622	2.35E-08	4.25E-06	3.20E-06	1.48E-07	2.82E-07	1.05E-07	1.81E-08	1.96E-06	6.60E-06	4.51E-08	1.16E-07	4.35E-08	2.07E-06	0.000188273	1.45E-05	6.27E-06	1.52E-06	1.26E-06	2.83E-07	3.30E-06	1.79E-07	1.83E-06	1.30E-07	4.67E-07	1.54E-07	1.90E-06	7.35E-07	4.47E-06	6.54E-07	5.96E-06	6.02E-07	3.47E-06	8.74E-07	4.15E-08	1.82E-06	1.94E-08	1.17E-07	6.80E-09	2.37E-06	1.03E-07	3.64E-07	4.15E-07	5.82E-09	7.15E-09	1.94E-08	9.69E-09
48	0	0	0	0	0	0	0	0	0	0	0	0	0	0	0	0	0	0	0	0	0	0	0	0	0	0	0	0	0	0	0	0	0	0	0	0	0	0	0	0	0	0	0	0	0	0	0	0	0
49	1	0	0	0	0	0	0	0	0	0	0	0	0	0	0	0	0	0	0	0	0	0	0	0	0	0	0	0	0	0	0	0	0	0	0	0	0	0	0	0	0	0	0	0	0	0	0	0	0
50	1	2.24E-12	3.64E-10	5.40E-16	1.25E-11	9.92E-13	2.57E-13	1.60E-11	7.01E-12	7.42E-15	7.86E-13	1.86E-14	1.94E-12	8.08E-14	4.54E-11	1.13E-11	1.51E-11	2.21E-09	3.25E-11	2.06E-10	1.52E-08	1.62E-13	1.49E-11	1.44E-11	4.82E-12	2.26E-12	9.65E-15	1.08E-13	3.96E-12	1.47E-11	7.58E-12	3.20E-12	2.20E-11	7.73E-12	5.68E-15	1.53E-13	2.18E-14	4.49E-11	5.91E-16	1.02E-12	3.52E-15	2.81E-08	5.57E-12	4.68E-12	5.13E-12	4.99E-17	3.63E-14	3.44E-17	1.36E-15
51	0	6.63E-28	5.56E-25	5.10E-31	2.44E-26	1.42E-28	2.19E-29	5.60E-24	1.34E-25	6.56E-31	4.54E-25	2.32E-31	1.17E-26	9.75E-28	8.05E-23	4.77E-24	3.28E-27	3.30E-19	2.50E-22	1.33E-22	1.24E-19	1.22E-27	4.68E-27	3.19E-23	2.76E-23	1.27E-23	9.12E-32	1.10E-26	1.74E-25	7.63E-25	3.29E-25	1.93E-24	5.02E-24	6.03E-24	2.75E-30	2.14E-27	1.67E-30	5.80E-21	7.87E-33	1.42E-25	9.05E-30	8.50E-18	3.30E-25	2.51E-25	4.17E-28	9.23E-36	4.24E-28	5.12E-38	1.07E-33
52	1	9.81E-21	1.18E-17	1.09E-25	1.16E-18	7.92E-21	5.81E-22	5.88E-18	1.76E-18	1.24E-23	1.16E-19	2.87E-24	2.61E-20	2.46E-22	1.41E-17	1.03E-17	2.32E-20	1.09E-13	1.28E-17	8.29E-17	9.30E-13	8.87E-22	4.63E-20	2.48E-17	3.26E-18	7.42E-20	8.65E-25	5.96E-22	6.28E-19	3.47E-19	2.55E-19	1.09E-19	2.20E-18	1.39E-18	1.18E-24	2.32E-21	7.50E-24	2.32E-16	1.88E-25	2.22E-20	3.68E-25	7.07E-13	1.30E-19	8.14E-20	2.09E-20	1.33E-27	8.44E-23	1.63E-29	3.61E-26
53	1	3.40E-30	5.20E-27	1.86E-34	2.86E-28	1.71E-31	2.12E-32	4.38E-27	6.38E-28	7.90E-34	9.74E-28	3.75E-35	1.09E-29	4.59E-30	1.26E-24	1.77E-27	1.31E-30	7.74E-21	1.21E-24	6.64E-25	2.22E-22	1.64E-30	1.13E-29	2.20E-26	2.71E-25	1.50E-26	3.88E-35	4.25E-30	1.32E-28	1.02E-27	5.72E-27	1.37E-27	4.86E-26	4.09E-26	1.61E-33	6.59E-31	5.05E-34	3.23E-23	1.74E-36	4.79E-29	4.66E-34	1.90E-19	3.93E-28	7.42E-28	9.18E-31	0	2.42E-31	0	1.42E-37
54	0	3.29E-28	4.02E-26	2.69E-31	5.38E-28	2.60E-28	3.07E-30	4.69E-24	1.08E-25	2.40E-30	1.82E-24	1.56E-31	1.02E-28	2.92E-27	5.45E-23	2.94E-24	3.33E-28	8.57E-18	1.89E-22	4.10E-23	2.40E-20	1.17E-29	2.17E-28	2.32E-24	3.00E-24	1.04E-24	3.62E-33	2.13E-28	7.29E-26	1.22E-26	2.13E-25	2.46E-24	1.99E-23	3.02E-23	4.13E-30	1.54E-27	1.80E-31	6.82E-22	2.35E-33	2.79E-26	2.24E-30	6.93E-19	4.69E-26	3.52E-26	1.74E-29	5.07E-36	5.61E-29	9.72E-38	2.90E-34
55	0	1.15E-16	2.33E-14	1.16E-21	6.00E-16	8.65E-17	9.54E-18	1.47E-14	9.40E-15	4.84E-20	6.99E-16	6.62E-20	2.37E-16	2.01E-18	1.07E-14	1.02E-13	1.28E-15	1.00E-11	1.89E-14	5.39E-13	3.50E-09	1.42E-17	8.69E-17	1.88E-14	8.31E-16	1.84E-17	3.61E-20	4.35E-18	1.51E-15	3.12E-15	2.22E-16	6.42E-17	2.04E-14	1.29E-16	1.02E-20	6.07E-18	4.07E-19	1.32E-14	1.62E-21	4.12E-17	1.81E-21	4.97E-12	8.89E-17	2.38E-16	1.28E-16	7.83E-23	4.64E-19	9.19E-24	1.53E-21
56	0	1.41E-17	5.26E-14	1.30E-21	1.25E-15	5.80E-18	7.50E-18	6.70E-15	1.29E-15	2.60E-19	9.32E-17	2.38E-19	5.41E-17	5.67E-19	3.87E-15	7.49E-15	1.45E-16	1.31E-11	2.12E-14	1.36E-13	3.66E-11	8.24E-18	6.53E-16	7.06E-15	8.36E-16	2.52E-15	3.19E-21	1.38E-18	7.99E-16	1.40E-15	6.61E-16	4.32E-16	5.55E-15	7.90E-16	1.78E-20	1.46E-17	1.38E-19	2.06E-14	3.64E-21	1.41E-16	1.11E-19	1.20E-10	7.05E-16	2.60E-16	2.60E-17	4.14E-23	9.47E-19	1.74E-24	1.50E-21
[truncated: 952 more columns]
