# Supplementary material for: Differentiation of Brain Abscess From Cystic Glioma Using Conventional MRI Based on Deep Transfer Learning Features and Hand-Crafted Radiomics Features
Source: Front Med (Lausanne). 2021 Nov 12;8:748144. doi: 10.3389/fmed.2021.748144 (PMC8636043; doi:10.3389/fmed.2021.748144)
Supplement: Supplementary file 2 [file Presentation_1.ZIP › Intermediate data/t2/test_VGG.csv]

ID	label	0	1	10	100	101	102	103	104	105	106	107	108	109	11	110	111	112	113	114	115	116	117	118	119	12	120	121	122	123	124	125	126	127	128	129	13	130	131	132	133	134	135	136	137	138	139	14	140
0	1	0	134.9815369	113.6173859	65.81244659	0	181.7844696	102.1262131	1.148604989	0	27.6708374	78.6259079	24.39337349	90.45423126	0	30.33501053	0	49.10488892	17.29797173	2.725292444	0	0	265.7532349	32.96753693	186.6748047	8.684830666	1.412754893	0	58.62750244	19.74220467	87.72325897	59.40146637	0	0	74.34235382	0	0	31.5528965	28.50313377	32.02757645	295.4307861	76.99404144	15.96637821	124.3008957	0	115.8905334	74.06852722	0	0
1	0	157.3978882	0	86.46903992	28.82482719	0	23.36269569	29.69696426	13.15540123	0	43.26242065	158.5220642	40.08400345	41.36015701	0	74.08903503	42.29871368	5.927473545	117.373642	0	6.568091393	12.82256794	93.17050934	0	52.11837006	0	8.107214928	92.46353149	11.85518551	9.659998894	18.39190483	10.75680161	24.51213646	0	71.05314636	17.70666313	0	50.18407822	0	60.57516098	159.6852417	17.35518646	0	53.81825256	0	61.17486572	86.34088135	75.07566833	0
2	0	73.94556427	24.3650589	6.647648335	58.75396347	0	68.26065826	24.17062187	0.070114523	0	20.82531548	18.57093239	18.76926804	81.04587555	0	54.75665283	9.766676903	0	24.98852539	0	42.59659958	24.32733345	134.2707214	0	268.3732605	0	0	3.320103407	0	3.078172207	5.309976101	0	36.25352859	0	44.38145447	0	0	0	0	6.842102528	113.8851929	0	30.05821037	5.511375904	0	65.9855957	81.27642822	4.625275135	0
3	0	36.63135529	0	31.88742447	0	0	205.9507599	29.5067749	40.25058746	0	120.185318	204.3805542	34.49536896	30.27345848	61.79665375	22.76348305	89.02618408	31.28614235	69.15150452	67.97187805	0	45.20005798	265.2169495	32.84456253	124.0420837	0	43.75167084	90.20201111	91.19741058	21.19676018	38.28318024	19.60694885	170.0717163	4.522531033	117.780098	0	0	76.39149475	5.995835304	55.39393234	229.3061066	89.87355804	11.2009325	10.1577158	0	93.96107483	112.0784378	51.00693893	0
4	1	67.43688202	53.13525009	58.31157303	39.59485626	0	88.76951599	75.26928711	36.46597672	0	13.82259274	182.5693359	135.5451355	45.89763641	0	109.3273315	92.77871704	0	85.56732178	14.21081638	0	0	182.7004242	21.38168716	166.0588837	0	0	61.29406357	80.85442352	61.98590088	61.26498795	161.1353455	47.57484055	0	158.6823425	31.60167694	0	21.14772224	0	29.09287453	235.9356995	181.219101	6.460797787	126.0827332	0	45.21236801	138.5628052	62.94748688	0.120766461
5	1	206.0989838	291.5067444	0	264.9828491	0	135.0589447	155.0642548	0	0	229.462738	183.3075256	32.28817368	219.4495087	6.557996273	241.0478516	297.3644104	0	234.139679	0	54.32592392	0	404.5513	77.65976715	151.4510193	0	0	0	14.58432674	256.5758667	53.96941376	93.87601471	305.1016541	0	123.361412	154.3096924	0	63.46092224	93.27445221	115.6777573	429.8015747	50.45156097	347.7928162	160.4932404	0	100.6107788	287.8399963	93.698349	0
6	0	166.579422	103.481636	0	27.94222832	0	54.50656891	43.9538269	3.421331882	0	97.61837769	157.3798981	0	68.17415619	3.597490072	39.48419189	0	0	86.88839722	31.30124855	4.37814045	40.4316597	85.12739563	4.984030247	323.4615784	2.367439747	12.61191463	64.34434509	0	44.40551376	31.31142044	76.30348206	15.14892387	0	45.17372513	42.48141479	0	0	0	47.22988892	133.2741852	38.88393021	0	32.44993591	0	102.4377899	90.41072083	134.9246521	37.26039886
7	1	301.3423157	93.46067047	8.104081154	77.58491516	124.5966568	147.7093506	77.24632263	19.90521622	0	0	163.7214966	174.1442871	157.8906555	0	236.1566467	23.89956284	0	201.7540131	1.996835828	2.600686789	0	321.3065796	11.47311401	167.3672638	38.1668663	0	55.5882225	0	215.0480957	212.2809753	339.5805054	35.85643387	0	64.50029755	158.3599701	23.58222389	33.44075394	132.263916	181.5564423	212.0825043	28.27417755	0	131.3848419	0	87.43630981	58.51385498	199.7277527	10.77963161
8	0	51.42367172	159.6645355	49.01138306	292.1257019	0	163.5226288	301.2299194	125.9991837	0	209.5348511	930.8762817	125.0503998	429.5700378	0	160.155365	103.3849869	7.362898827	239.2479248	75.64570618	0	151.015686	445.6680908	195.8842926	501.5253296	310.3511658	0	80.71282196	412.2128296	204.626297	69.1528244	54.51975632	5.202745914	0	320.6383972	257.6968384	173.7419434	0	33.04586411	174.441391	377.3039856	107.0741348	52.19570923	171.4286652	0	334.8983765	50.86298752	385.6788635	111.4683075
9	0	0	9.692481041	0	0	0	0	0	0	0	0	191.0734558	0	0	0	6.550227642	0	16.20897102	7.819180489	0	0	0	44.0837059	20.56091881	20.69227219	0	0	0	0	0	0	0	0	0	47.47111511	0	0	5.062667847	0.827322721	0	208.7538605	18.29677391	0	0	0	71.86618042	61.5668602	0	0
10	0	0	0	40.03119278	30.82132721	0	184.1637268	143.145401	0	0	73.5679245	129.6893768	89.80667877	20.73972702	0	66.3658371	21.16453171	6.801145554	0.526311278	7.823188782	0	0	170.7494812	57.16083527	304.4321289	0	8.052851677	18.18070984	87.31681824	0	12.62965107	0	0	0	121.5032883	0	0	0	0	1.45925343	310.3543091	100.3063278	0.092501365	57.37282181	0	81.48690033	131.636734	28.51575851	0
11	1	111.6404648	72.70919037	135.6231232	0	17.5868454	133.7373657	174.3273773	186.9267883	0	159.3023376	184.7333374	204.0220337	16.92141342	118.3700562	149.4167786	84.87947845	208.9854126	59.36213684	12.83925819	0	0	142.9208374	7.668311119	135.1335754	24.00762939	2.103137732	280.2044067	205.8564606	121.0789185	84.37646484	91.04225922	90.43175507	0	118.7379608	13.84902477	0	127.6709366	70.78490448	29.6401062	158.7471161	9.013868332	34.62461853	95.30879211	0	16.71088409	136.6805878	169.5430756	29.12746048
12	0	278.2713318	0	193.6718903	162.5250702	0	217.5173492	66.02424622	3.200750351	0	251.8973389	479.9682312	0	29.00570297	0	208.3910828	25.65640259	0	159.2546844	0	0	162.4578247	600.4512329	0	1182.165405	8.017354012	0	0	0	146.2101135	0	0	0	75.81578827	712.9771118	0	0	28.11564636	0	113.8169403	938.8961792	346.4545593	0	377.3092651	0	220.6636047	496.5186462	278.6512146	0
13	0	0	0	3.488584518	10.55797863	0	0	4.306260586	0	1.620754957	0	53.48496246	0	0	0	12.8028841	0	0	12.00871086	0	0	0	16.87875748	10.5011797	8.881848335	1.363213062	0	0	0	5.59372282	0	0	0	0	0	0	0	1.823185682	0	0	6.093316078	4.542362213	0	3.993608713	0	2.219264269	22.60648537	0	0
14	0	225.8705139	81.15882874	55.25926208	75.49764252	0	75.75018311	60.44597626	62.84487534	0	117.2103271	78.60172272	57.85563278	51.02702713	58.69244385	108.0717773	35.94483948	0	46.36846924	8.279526711	61.9742775	0	226.5621338	0	172.0223083	35.37996292	36.64129257	23.25676727	53.18866348	7.714518547	0	90.13713837	4.922618389	0	85.75363922	93.34673309	19.43767929	4.454261303	46.92893219	82.46232605	263.6245728	223.9493103	11.9879179	181.1345978	0	103.0383911	156.3749847	50.2095871	0
15	1	1528.466187	1208.551636	0	588.7695313	0	1395.971436	665.1044312	182.1549683	0	507.0803223	783.418335	599.1646118	1354.043213	364.8700867	2236.358398	237.2085419	42.63125229	1705.171997	589.3180542	0	34.44985962	2122.553467	356.7943726	161.0631409	696.9525146	169.4179382	218.5923004	144.4564514	176.1870117	605.5515747	267.1183167	2121.466797	0	1033.424316	55.84729385	579.6230469	1206.33313	0	640.965332	2052.525391	1827.740723	130.4612427	761.4034424	0	563.0900879	85.72534943	2876.869385	890.5418091
16	0	105.4193954	49.85287857	77.99067688	2.479706764	0	46.29231644	47.95717239	0	0	82.14398193	124.648056	17.48309135	0	0	70.11414337	8.14317131	1.425360799	50.3200798	12.65482903	0	0	122.7945557	0	333.536377	4.293073177	0	40.41182709	9.117880821	24.33205223	13.63878632	28.64126396	224.0704651	0	85.83970642	21.16947746	0	100.4967346	0	34.33540726	179.9270935	7.167127609	34.55017853	50.72833252	0	46.69077682	71.08791351	122.8052368	0
17	1	100.299736	44.96709061	17.59148598	74.7591629	93.28824615	33.05134583	22.20306206	33.52534866	0	42.17260361	56.33202744	15.26866722	46.57806396	29.24087715	120.8430634	2.193626404	4.916166306	71.2908783	34.9040947	0	0	67.00196838	22.03625298	231.0506592	26.98265076	0	30.54019547	91.22875977	28.04516792	4.980305195	62.91181564	79.00227356	10.14327526	60.14191055	16.45910835	0	7.905837536	53.12828445	22.83298683	145.8527069	52.00871277	34.84649658	40.78193665	0.26896289	3.429423571	88.39824677	52.27253342	0
18	0	219.0718994	848.609375	1011.25647	839.2095947	0	383.864563	1635.619995	625.2546997	0	964.6374512	1512.369995	1224.869995	684.0657959	40.77203369	500.5324402	0	0	816.0894775	62.48637772	28.75933647	0	2992.326904	629.4645996	1459.47168	0	77.91499329	554.973999	0	88.01068115	0	331.5131531	202.947937	0	759.2061768	495.5523071	303.6873474	186.1876221	310.9084167	0	3564.46167	319.1793518	0	1757.238159	106.4836655	700.9086914	816.6765747	1770.520996	327.0282288
19	0	1147.807739	1119.370483	307.7417603	550.1141968	0	233.1441956	746.6928711	55.7541275	0	477.4260559	471.7331848	304.4523315	476.6260071	188.8190155	197.6839142	379.9359131	513.7872925	552.5328369	431.8338623	0	494.1885681	881.8915405	0	696.0292358	0	255.3034668	683.1123047	602.0897827	115.054306	165.6642151	0	546.1175537	53.67847824	166.7336578	23.3877964	161.2068024	310.8220825	191.2075348	397.40625	546.795105	272.4402466	233.5407715	604.4946899	0	177.8696136	625.069519	298.3695068	0.849959791
20	1	257.8572388	168.5923004	7.19136095	98.04985046	0	124.9799805	74.97692108	20.1975193	0	72.24152374	49.05118942	121.3683167	121.8210068	116.9690933	161.2141266	73.91624451	102.8352127	170.550415	0	0	0	284.9609375	170.1729889	37.99263	0	52.36950684	79.86477661	199.6165466	141.8203583	11.22499275	146.1974182	44.20109558	0	348.0003967	25.62754822	7.272509098	0	110.5541763	96.40476227	324.4230347	48.37850571	53.86854553	134.1637573	78.63404083	17.78449249	139.02034	214.1352081	108.7679138
21	0	1324.053345	260.2321472	450.3710632	136.5059967	0	190.1117401	207.5998535	91.23123932	0	534.3647461	297.9747925	212.2774658	401.598053	0	401.3271484	95.23371887	197.0692444	647.4307861	35.56588745	0	48.94202423	723.0100708	0	511.6717529	0	0	102.9390335	124.6068954	291.6418152	121.2264786	621.4611206	456.9756165	118.5960159	687.8817139	0	0	0	0	0	816.4924927	205.7201996	0	242.5783234	0	217.1048737	519.8178101	0	0
22	0	67.12631226	12.70208168	24.32593155	40.37558365	0	35.57911301	0	34.32175827	0	187.5922394	262.8847961	47.012146	53.34331131	0	19.00485611	66.19555664	73.51853943	37.77536774	1.407045007	4.639808655	11.49725533	63.23904419	0	52.51766968	34.37905884	0	26.76532364	38.25334549	5.062568188	19.50354195	0	42.41809082	7.889463425	88.22827148	0	9.17131424	9.43693924	0	24.71305466	83.90531921	54.30109024	43.36136627	25.87340355	0	52.62150574	54.00908279	88.52823639	40.52854538
23	0	97.46803284	60.71643448	0	41.50789261	0	84.77050018	148.4047241	0	0	228.3981934	262.849762	120.2431946	213.5865784	30.05072975	114.850769	0	52.08589172	157.0878143	15.54091358	13.92878342	139.1510925	252.443924	0	1042.939209	0	10.35509872	110.4761047	0	77.42427826	31.63146973	321.8471985	192.3506927	6.208087444	59.56917953	101.1931686	0	0	18.16751862	133.3707123	488.1951599	18.97741508	80.33529663	182.1684875	0	193.8977051	260.6946106	41.23439026	11.65810966
24	0	0	162.2245636	136.8695831	158.0837402	0	0	45.25249863	17.20782089	0	0	689.1154785	1.718155503	203.8784332	0	239.3209381	96.06356049	0	0	0	0	22.83989716	425.474823	0	202.5250244	0	6.849346161	28.27116585	0	0	0	0	0	0	55.14883041	0	0	0	0	26.32136154	444.7772827	261.0666199	0	25.83105469	0	272.3096008	264.5799866	12.8796711	9.930186272
25	0	0	0	17.25738907	3.295059681	0	107.408165	30.37358284	65.66821289	0	1.993575811	2.867929935	66.09295654	135.0233002	0	72.76670074	44.45562744	83.81369019	49.7919693	0	0	26.17717171	160.2445831	15.79920101	222.6475372	0	0	8.043224335	14.91972065	74.40920258	0	26.94343948	0	0	34.51134872	0	0	1.794616222	17.21026421	0	244.0619049	0	11.46611023	5.368916035	0	11.99003983	163.9185028	0	0
26	1	0	84.37194061	4.645627975	13.50187588	0	0	13.19285011	107.7293549	0	0	226.828064	9.418539047	0	0	78.7387619	63.27700424	39.22496796	83.8559494	0	0	0	148.1018066	2.174914598	174.0633698	4.827074528	0	0	31.11518669	276.7607117	2.610517025	2.357694626	0	2.895893812	82.12389374	4.33673954	0	4.953978539	146.9961548	6.937208176	43.51298523	261.0244446	54.44852448	0	24.88847351	41.63997269	73.53738403	15.5747776	0
27	1	143.731842	144.8560944	13.39498425	78.1236496	0	112.8584595	43.55257416	0	0	160.3965912	666.5303345	0	0	52.94025421	111.9774475	0	120.4566193	88.22577667	13.79894733	0	11.40942287	146.0279083	40.89084244	422.5611572	48.26081085	0	165.6683807	0	16.06309891	109.0474777	31.18560982	23.9172802	0	155.4415588	140.1930542	39.66076279	207.2741394	11.0065527	89.97811127	152.35495	215.473587	22.89932632	103.2594833	0	124.0485229	7.871613979	66.84833527	17.46487808
28	1	163.5240479	61.85580444	124.7439194	224.2989655	0	125.2195663	219.9109955	189.1435394	0	163.4481354	11.58007813	50.50609207	113.9746933	0	120.0917206	32.98366165	0	201.6283722	0	91.33221436	79.93305206	221.1560211	0	207.5235138	0	0	82.69927979	46.8029213	163.5999146	0	52.90291595	0	6.773025036	122.9595795	0	0	4.67090416	20.95055771	55.15553665	282.7879639	0	23.16411781	187.7228088	0	37.52337265	140.0691833	58.24570847	33.00216675
29	0	99.51597595	54.76986694	60.85744858	98.40663147	0	74.4380188	105.3989563	52.38097	0	83.47194672	33.64059448	10.71830368	0	0	51.62364578	85.60573578	105.6287155	56.54175568	51.51395416	0.522099555	0	293.1847534	23.51900864	85.64543152	0	11.82129097	54.51730728	13.54465771	68.89949036	66.85463715	11.17791271	19.6933403	0	118.06707	0	0	80.62284851	31.27963448	24.26693916	87.49331665	100.6941376	66.21833038	49.71605301	0	61.7562027	177.0199738	35.24167633	11.41342354
30	1	68.2792511	56.64983749	243.5238495	23.14644051	0	165.6733704	124.9251938	41.08290482	0	124.9989243	370.5516663	90.62281799	0	71.97576141	126.6207428	55.89730453	0	119.4493408	22.66976929	0	46.90510559	170.0606079	16.82312202	495.7720947	0.49951306	0	13.77449608	0	49.00440979	0	55.69020462	151.9827271	42.13959503	97.88021851	1.12763238	2.610859871	55.75350952	67.71211243	25.13783264	259.6413269	131.9924316	5.116615772	237.8675079	0	144.7163391	13.69988537	163.5631409	22.47095299
31	0	679.7856445	328.0981445	239.1223145	157.2537689	4.536058903	383.6525879	303.5116577	21.90006828	0	247.4811249	174.2556152	0	135.1546326	103.9218063	114.4346848	8.065678596	347.6713562	254.0989532	418.696228	0	0	762.0212402	132.240097	1253.927979	0	225.6892395	429.3114929	53.36349106	89.17124176	36.7218895	260.7701111	134.8547821	14.26997089	60.27370834	2.996000051	124.0284882	191.9888306	311.3813782	167.2784729	499.6505127	139.1108856	0	316.5014343	0	224.7075348	247.3990479	442.7281189	116.56707
32	1	150.1662903	32.01321793	57.17547226	97.67240906	0	27.49936867	115.7949829	66.38641357	0	154.4955139	49.64002609	3.879931927	70.54962921	106.9945755	101.4365463	105.7732697	0	86.89173889	29.49144936	22.04676628	0	205.2155762	5.758648872	18.11727905	0	104.8964233	126.7442245	157.686203	94.10571289	2.72443819	44.09003067	34.37350845	0	196.9314728	52.52733612	75.92327881	48.51341248	74.70088959	158.2038727	172.986557	185.4564362	0	134.1403503	0	153.6147766	109.9216614	409.3796082	9.921092987
33	1	287.5441284	196.8014679	35.12071228	344.7199707	73.23742676	31.15007591	187.4396057	24.41309547	0	533.0270386	103.0272903	0	5.358035564	0.058301583	351.2743225	52.89859772	0	160.2344513	3.25091958	73.00969696	0	173.8816833	171.4714661	229.0788574	0	52.98120117	119.8923416	0	216.4511566	115.5683365	264.5884705	0	0	104.9480896	17.02370834	23.65398216	88.2332077	118.2028809	104.7147827	312.78125	0	37.1909523	184.9517212	0	147.1366577	127.4138794	50.91813278	0
34	0	31.76578522	56.70457077	0.92847693	30.63563347	0	53.81710434	35.92770004	14.68063736	0	15.20630455	58.89349747	0	36.42250443	1.80796206	26.86617851	16.11198807	0	10.84459877	11.01541901	6.023507118	7.458013535	66.01659393	16.64694595	25.95222092	0	2.996611595	16.01723289	9.630246162	10.38531399	0	24.98262215	10.37159538	0	59.29077148	16.43873596	6.272429466	30.28179169	31.55814552	17.45923996	112.2521591	22.44144821	0	56.90726471	0	67.17763519	24.67451668	19.01763725	26.7941227
35	0	0	1.029487729	43.83299255	43.25042725	0	38.7369957	46.87266922	29.39099884	0	107.3788071	132.4761505	0	0	0	30.01216698	17.78638268	9.606399536	30.69969368	0	0	0	153.4311676	31.355299	96.03341675	13.9090662	0	40.83753204	0	181.6396179	8.521095276	0	0	0.463252336	86.4701004	0	0	38.67755127	41.57174301	6.90928793	286.8400574	157.4964447	35.21422577	7.502360344	0	15.35779381	0	169.5528717	0
36	1	6.198278427	399.3814087	0	0	34.59577179	119.5714111	80.13535309	127.9683151	0	28.11726952	237.6402435	3.128836155	193.4745331	0.524366736	210.1882324	31.19516373	71.20536804	307.265564	238.1599579	212.8107147	130.0955963	226.2913513	65.86218262	433.5800781	24.0895462	58.63271713	232.6752319	0	495.2137451	52.97060776	79.0746994	0	0	216.4501801	288.8886719	0	63.77164841	51.41294861	124.8884201	325.0741272	98.1969223	39.05498505	177.4654694	174.9457397	281.1787109	0	94.61086273	0
37	0	168.0689087	2.561710358	2.385291576	98.1013031	0	0	0.130650312	4.091334343	0	14.26548767	0	32.02973557	43.73609543	0	65.02346802	24.77226448	4.507558346	0	9.284974098	0	51.25479507	143.8868408	0	153.5538025	0	2.402311325	0	1.761121631	57.48932648	0	277.5650024	0.041431829	0	177.1469116	0	0	0	30.60921288	13.03441906	269.8504333	42.91427231	0	76.7927475	0	210.8858948	197.7381134	0	0
38	1	310.6800842	667.9162598	144.079361	711.8234863	711.7694702	404.8957825	340.1827393	113.0542831	0	1201.986328	0	255.7116547	268.0491333	571.239563	764.6846924	10.70678234	0	903.6983643	166.7456665	0	26.95900536	910.3574829	137.5025787	603.5093384	0	385.3268738	265.8918152	483.0664368	210.678299	396.6063843	18.1823616	0	0	21.9684639	2.540535688	0	327.7892151	632.6196289	287.2370911	900.7712402	459.5572205	33.19443512	827.5773315	455.7283325	0	199.8728027	197.6567383	0
39	1	184.1662598	413.1554565	0	0	17.80856133	209.0786438	235.9675903	287.1138306	0	0	80.68110657	84.99643707	561.1126099	318.0523987	416.5749207	94.75672913	222.9008484	118.5312729	53.77378464	0	69.56900024	435.9841919	166.9109497	73.38434601	201.640213	53.80498505	511.3893738	69.28569794	58.83066177	247.1093292	464.0602417	163.6798096	0	129.5560608	109.0968246	108.9162064	303.992981	120.757019	146.4331207	418.8871155	30.34422684	273.3952332	293.0437622	0.349322349	205.3092194	148.4680634	170.3596039	273.3794861
40	0	140.9731445	58.66991425	647.473999	340.1814575	0	89.23705292	721.8016968	115.7366791	0	487.7669067	549.4367676	572.571167	0	0	342.3731079	74.1391449	94.52954865	37.97678375	164.8610077	0	0	1691.749756	12.76366615	488.2313232	0	0	0	12.32627583	46.06229782	121.068367	139.1207428	1120.18811	0	269.0219421	0	0	10.83730125	332.0613098	107.3730621	1345.570679	331.3357849	0	1288.286377	0	529.3515015	285.5369263	530.6096191	0
41	1	45.69921875	86.98717499	23.46482658	89.68545532	0	228.2148132	83.82138062	66.94783783	0	76.57766724	174.0128632	10.62362671	100.5247345	78.03318787	270.631958	106.8694992	81.92363739	148.2477417	18.27832031	50.29962158	16.71481895	159.7427063	22.19149399	168.8553925	1.469254732	73.1425705	72.26191711	83.74378204	266.3986511	167.0552063	92.05834198	66.61296844	0	59.16650009	9.059941292	0	0	56.79166031	144.754425	117.8886185	0	63.28317261	50.88065338	0	23.02568245	61.72245026	121.3055878	54.01099777
42	1	0	24.76815987	0	16.72141075	0	28.05924606	58.56222916	12.02658272	0	111.5149078	148.8376312	6.303136826	4.615360737	0	100.0607605	0	0	86.04449463	40.16400909	0	0	127.4416275	108.6736984	81.1580658	0	0	171.5054932	3.449807644	31.2619133	33.69757843	280.3882141	24.0221138	0	91.87541199	130.7385406	0	16.93507195	182.1144104	66.15326691	404.2445984	0	0	37.61994553	0	105.379158	34.75790405	20.72489929	0
43	0	83.89804077	467.4985657	21.9195385	218.8764801	0	0	178.1639557	32.56526566	0	266.2903748	121.440361	5.507666588	405.1740112	0	202.3101807	432.7118225	0	140.0174408	0	0	10.72546291	683.3499756	202.2187195	254.757019	142.1202087	0	0	18.60938263	68.12832642	0.311251163	0	225.7957306	0	165.1977386	197.4452362	0	328.396759	0	0	790.5551758	27.01707268	0	81.05428314	0	393.6030579	245.6993408	294.6526489	0
44	0	0	57.99733734	0	10.07291031	0	3.6188941	69.1585083	0	0	1.744482517	64.21972656	24.74746895	94.96419525	9.542593956	50.30765533	0	0	3.708619595	0	0	52.1909256	402.4797363	11.76530075	310.2752075	0	0	70.89505005	0	146.3144379	0	0	348.3790283	0	245.0208893	51.98829651	0	191.557785	0	49.37633133	586.5181885	2.745012999	42.17320251	56.00993347	0	137.9620972	289.9459534	107.7592621	0
45	1	614.9961548	248.6789246	0	202.3963318	11.52526569	191.9532166	120.9182434	88.9625473	68.43940735	129.2638092	125.7715149	18.79184151	161.1392059	347.7320251	329.2032471	218.3981323	82.38909912	233.7793121	44.83153152	113.5562744	17.97940063	243.2981567	37.47182846	151.9802856	97.00643158	0	30.18781853	648.1865845	367.8236389	218.7975464	24.02507782	42.22494507	226.7913971	52.99775314	201.9730225	40.1342926	34.63514709	41.77970123	80.12752533	539.1776733	19.6539917	274.3956604	210.6464691	174.1719666	0	296.9675903	53.92016983	272.625885
46	1	6.041205406	27.14318657	99.64971161	55.07028961	0	25.15850639	50.62261581	48.41685486	0	72.34895325	163.4594421	36.82396698	12.45179176	30.638237	19.0102005	58.11336517	24.35390091	35.11857224	0	7.873901367	31.50184631	167.9817047	0	73.76284027	0	26.57261467	17.98317528	80.85264587	0	22.58708191	0	41.05400467	0	66.83348083	0	10.64482117	15.96302414	103.8780136	64.26472473	212.4558868	192.3068237	0	20.51153564	0	116.4192047	69.12744904	90.71430969	0
47	1	1.821662664	35.65552521	52.99685287	29.75415802	0	28.40320778	72.44300079	29.14282036	3.661325455	41.98957443	90.02722168	0	0	0	11.60049725	0.246810764	59.99560547	27.08203888	1.01173389	0	0	54.53060913	33.70716095	78.91394043	1.924038768	0	0	0.351445019	69.71746826	4.168408871	0	0	10.8352232	138.0733185	0	0	61.47270584	26.82287979	6.403954029	129.8184357	49.59181976	23.26951981	4.744484901	9.867385864	21.85376358	2.442662001	28.44783401	0
48	0	65.45146942	72.61732483	0	307.0368347	59.61920166	89.29066467	52.72349548	18.58946419	0	255.4653778	197.0194244	10.68811417	60.84380341	0	56.12413788	0	0	91.66507721	33.26631927	0	0	185.6716309	14.6055727	140.4916534	0	0	0	0	34.84957886	115.8380737	0	0	0	108.6349869	63.35486221	0	10.00611401	67.41994476	94.31358337	429.3206787	23.88876343	0	133.0583649	0	73.50157928	127.2326202	25.04893875	36.98451233
49	1	266.67453	0	233.9203033	792.548584	0	0	347.0679321	302.3520508	0	743.3731689	503.8353882	190.5994415	450.959259	154.8933563	745.3985596	0	0	410.5049744	318.5262146	301.1347656	585.5891113	895.8519287	0	1522.555542	175.8519897	0	170.0354462	302.2818298	110.2735367	168.5804749	0	0	0	697.6923828	0	0	28.59633636	0	963.0549316	789.3336792	1824.855347	288.4102783	694.5688477	0	624.6821289	675.3251953	527.8786621	0
50	1	48.81681824	53.61872101	89.87350464	41.42040634	0	58.05387497	46.7540741	45.89282608	0	112.7960358	106.3489151	15.89439392	51.30413437	4.984529495	87.90002441	22.38265038	13.72997952	40.1225853	53.92560577	0	0	84.7617569	4.330817223	48.83607483	0	17.62850571	52.31468582	32.48408127	58.03134155	74.45819855	141.5986786	62.74211502	0	23.68955231	8.038362503	0	41.83501816	49.43191528	61.44126129	227.2856903	34.74482727	0	39.36936951	0	52.7765007	56.17999268	109.8783035	0
51	0	0	0	0	0.337332189	0	0	3.678228617	0	0	13.03240299	41.23294067	0	12.71898651	0	16.70021439	0	0	18.50626183	0	0	7.123078823	71.81423187	28.74038315	336.7556763	0	0	0	0	8.263347626	32.88013077	0	0	0	138.0485077	0	0	0	6.462212086	1.234597564	145.5613403	49.59181976	0	17.34148598	0	39.23749542	75.68186951	0	0
52	1	151.6480713	160.1417847	104.6553726	85.82300568	0	148.658905	194.3994904	28.33491325	0	186.3876343	222.9110107	0	14.43846893	0	356.4735718	82.26732635	121.3212967	101.1418457	11.09455776	7.654873848	44.0042572	356.2196655	31.84435844	208.2103271	0	45.59317398	106.8542557	187.1738129	233.5332642	113.457016	69.50910187	146.5177917	117.1843033	259.3530273	8.643807411	0	178.5706482	53.20823288	0	173.2976532	174.1203613	62.86088181	56.04383469	0	211.5689392	99.53681946	394.7895203	0
53	1	68.49603271	83.17486572	77.94429779	87.1198349	0	123.9490967	137.5469513	35.469944	18.66389847	220.2194214	120.3090134	114.7910233	18.14266396	0	133.2727661	0	162.5972748	23.07073975	0	0	5.752307415	194.879364	25.1072464	197.1843414	28.73622131	16.02571297	156.4095612	0	59.36746979	0	48.80734634	110.7072296	25.81899261	119.0487442	24.30936813	12.41385269	141.8832397	114.0299072	157.1947327	110.4285507	0	86.79361725	121.2531815	0	84.10684967	237.9035187	11.6189661	0
54	0	17.92305756	0	0	35.2391777	0	7.365266323	2.343995571	0	0	33.11295319	183.6414337	0	40.98420715	0	53.12796021	6.541639328	0	0	0	40.13937378	0	140.3706055	22.7424221	76.43212891	0	0	0	0	0	0	31.05657387	0	0	0	0	0	0	45.60369873	0	162.2037506	54.20094681	0	72.89080048	0	39.62258148	116.0651398	15.30858707	0
55	0	138.3658447	137.9404602	45.63027573	257.4803467	0	87.31471252	116.3888092	63.38759995	0	174.9002991	242.4990692	47.33146667	129.9591522	29.39261055	115.7480927	54.71410751	9.735339165	104.4719849	0	0	69.84249115	199.5880432	0	107.7638779	41.68509674	72.85385895	134.3421173	120.9534149	51.60416794	42.9217453	0	207.6990814	15.88602352	146.1843872	37.42112732	0	40.17867661	43.81182098	0	305.5735168	8.24747467	104.3750381	194.743454	0	16.61854553	71.94812012	42.25662613	0
56	0	71.05921173	173.0046387	92.99877167	61.54438782	0	100.2154312	110.6266785	76.29508972	0	218.6173248	204.6337891	29.92211723	191.4003754	0	106.3244705	30.52977753	83.40531921	44.09392166	19.37045479	0	1.195623159	165.7647858	0	156.8663483	0	18.17323685	17.63529778	42.17589569	90.21276093	48.47239685	0.30975011	111.7122803	0	67.213974	98.12774658	33.17553329	90.88826752	17.65082932	122.8591232	141.6907806	148.1636963	25.89917183	96.52164459	0	8.976457596	222.8504486	229.5939941	0
[truncated: 464 more columns]
