# Supplementary material for: Differentiation of Brain Abscess From Cystic Glioma Using Conventional MRI Based on Deep Transfer Learning Features and Hand-Crafted Radiomics Features
Source: Front Med (Lausanne). 2021 Nov 12;8:748144. doi: 10.3389/fmed.2021.748144 (PMC8636043; doi:10.3389/fmed.2021.748144)
Supplement: Supplementary file 2 [file Presentation_1.ZIP › Intermediate data/t2/test_remove redundant features_HCR.csv]

	label	original_glcm_MaximumProbability	original_glszm_SmallAreaEmphasis	original_glcm_ClusterShade	original_gldm_LargeDependenceLowGrayLevelEmphasis	original_glrlm_GrayLevelNonUniformityNormalized	original_firstorder_90Percentile	original_glszm_ZoneEntropy	original_gldm_DependenceEntropy	original_firstorder_Skewness	original_firstorder_Minimum	original_shape_Maximum2DDiameterSlice	original_ngtdm_Complexity	original_glszm_GrayLevelNonUniformityNormalized	original_glcm_JointEnergy	original_ngtdm_Coarseness	original_ngtdm_Busyness	original_firstorder_Maximum	original_shape_Flatness	original_glcm_Correlation	original_glcm_DifferenceVariance	original_firstorder_Kurtosis	original_shape_SurfaceVolumeRatio	original_shape_Elongation	original_ngtdm_Contrast	original_glszm_LowGrayLevelZoneEmphasis	original_gldm_SmallDependenceHighGrayLevelEmphasis	original_gldm_DependenceVariance	original_glszm_SizeZoneNonUniformity	original_firstorder_RootMeanSquared	original_glcm_Idn	original_firstorder_TotalEnergy	original_glrlm_LongRunHighGrayLevelEmphasis	original_firstorder_10Percentile	original_gldm_LargeDependenceHighGrayLevelEmphasis	original_shape_Sphericity	original_shape_Maximum2DDiameterColumn	original_glszm_LargeAreaHighGrayLevelEmphasis	original_ngtdm_Strength	original_glrlm_RunEntropy	original_glszm_SmallAreaHighGrayLevelEmphasis	original_gldm_GrayLevelNonUniformity	original_gldm_SmallDependenceLowGrayLevelEmphasis	original_glszm_ZoneVariance	original_glszm_LargeAreaLowGrayLevelEmphasis	original_glcm_Imc2	original_glszm_GrayLevelVariance	original_glcm_Imc1	original_firstorder_Energy
0	1	0.005765469	0.718961703	-12666.03683	0.008186353	0.017773437	2145.571941	7.29337709	7.760184585	-0.37794352	410.5898075	15.29705854	9961.596186	0.017789955	0.001132835	0.006181854	0.046709516	2358.719373	0.405768925	0.75681578	63.19528702	2.431819608	0.554351556	0.42801097	0.442698294	0.002048834	1064.56927	2.306449731	601.2704853	2647.568139	0.917481935	15988936496	3225.537327	1036.667199	27169.74529	0.665313204	26.92582404	37363.66826	12.32775331	6.196815312	1544.910327	40.87198597	0.000823614	6.303747542	0.008077755	0.972291804	254.4732879	-0.254691379	15988936496
1	0	0.005570849	0.607911448	495.4792797	0.061975777	0.033724085	705.7021909	7.457024085	7.823196907	0.231122238	-86.26291843	35.4682957	2932.496977	0.030451716	0.002444876	0.000989853	0.713461097	1362.144646	0.810114139	0.785986661	12.1261974	2.838962153	0.245591742	0.958304973	0.086634508	0.003575951	163.4001951	3.810873023	1538.485829	1460.856444	0.94286072	35963879302	756.3096915	179.9966138	8029.192499	0.768587404	40	84894.05177	1.266305345	5.55348929	443.2565152	571.842986	0.000814581	138.8198043	0.438053727	0.887432349	83.67594467	-0.170030881	35963879302
2	0	0.006648142	0.551702081	1494.706086	0.044961744	0.030162459	1368.189195	7.245867193	7.535923513	0.331406535	455.6194132	19.6977156	1481.65795	0.030892647	0.002252298	0.005815438	0.274390454	1579.506264	0.724851427	0.862324998	11.30427702	1.98941219	0.450672065	0.883551255	0.18336209	0.005977555	149.7898889	2.468768085	277.6039707	2018.943083	0.927124365	12611549849	789.7992513	710.4562426	7828.173562	0.738255517	23.32380758	26779.38036	4.184277939	5.561466592	308.3163724	93.31868132	0.001593708	28.13274459	0.135942146	0.947643058	80.50248021	-0.233232353	12611549849
3	0	0.004873447	0.683749608	-12832.4131	0.008591504	0.019531373	1449.332086	7.58338355	8.028640525	-0.470201161	-94.30462511	28.01785145	9943.997081	0.01836551	0.001186725	0.002970948	0.075415053	2114.988082	0.551955976	0.84486001	30.71235497	2.545779676	0.426515272	0.739382332	0.200478886	0.00250121	760.2588829	2.783362496	1208.181232	2047.91263	0.941367591	25536938037	2818.041028	453.0650803	26973.27344	0.622247866	36.89173349	58394.81375	7.663572711	6.185520922	1259.614831	120.3256692	0.000948889	13.84514995	0.01226849	0.95356853	232.83812	-0.217654254	25536938037
4	1	0.003760304	0.570526299	-623.5604909	0.031823144	0.024843216	1543.303405	7.705321616	7.961201875	-0.018814843	516.6339754	46.69047012	2044.664093	0.025856733	0.00165798	0.001980968	0.433501014	1806.316887	0.453789251	0.894355977	9.723066718	2.143464862	0.339681246	0.667511435	0.169431286	0.004187469	217.6371396	2.722551286	1004.445157	2203.260283	0.936269343	52203743081	1178.198848	810.2775583	12365.62712	0.645775057	31.90611227	54566.86465	1.786309996	5.849422994	454.4025164	266.4768458	0.001040183	35.31130399	0.082926635	0.95446684	109.8790937	-0.234909335	52203743081
5	1	0.006554076	0.667804664	-13487.61776	0.004965888	0.023035531	1993.447415	7.74327607	8.287465084	-0.890430011	267.231483	66.2721661	7104.801842	0.019666404	0.001879997	0.000579931	0.290641486	2379.445496	0.391585915	0.875497969	19.58506905	3.36524516	0.223663918	0.71530079	0.117368173	0.000905956	751.2618124	4.908449161	5297.894942	2647.594624	0.953516177	2.79E+11	4534.793871	1122.76466	65108.6951	0.633283147	55.21775077	2036754.074	1.79338361	6.141974432	1565.932493	944.8690186	0.00025882	454.77133	0.108753385	0.951528158	206.6198577	-0.225336318	2.79E+11
6	0	0.020976689	0.6816716	-33402.00584	0.006040001	0.020253794	1861.899214	7.699895017	8.404551103	-0.786740101	-195.3490916	46.01086828	6750.749578	0.017576716	0.003478792	0.001652639	0.08537414	2002.817247	0.725086946	0.914765582	27.28790708	2.637012683	0.262679856	0.802894475	0.178048105	0.001057707	942.8633096	13.25004117	2769.359341	2442.504643	0.953676051	1.14E+11	7538.381806	716.2442044	192479.0023	0.689908084	40.80441153	4428035.875	6.008431263	6.403033159	1969.322005	442.3184252	0.00032915	660.6055533	0.103568981	0.978023891	257.7682162	-0.287883428	1.14E+11
7	1	0.013890789	0.680157051	-25292.78122	0.00852099	0.028646794	2011.975727	7.829484891	8.694685423	-1.534427864	60.48052786	59.66573556	7568.722449	0.017638167	0.004206648	0.00035116	0.334205932	2338.190438	0.726997373	0.88635499	24.46152858	5.220752371	0.161567352	0.878414534	0.094932649	0.000767042	721.0700633	13.72778837	6420.117412	2718.207054	0.965174427	4.97E+11	8293.433393	1177.458114	209616.7543	0.736238554	66.52818951	27868660.62	1.771203905	6.235847756	2099.307601	2113.171829	0.000145676	5088.47717	0.946959403	0.967807531	268.9455782	-0.269898785	4.97E+11
8	0	0.007524175	0.643813415	-6602.869021	0.017842529	0.02276286	1724.485922	7.356266632	7.977518205	-0.418947783	516.5812241	30.47950131	3125.134069	0.023701723	0.001898036	0.003078807	0.15930379	1994.475163	0.632523778	0.85202573	20.41034403	2.145655051	0.345666467	0.844831726	0.226641865	0.003530038	307.3575689	4.196252557	939.995905	2371.887368	0.931618871	38643961499	1862.48408	873.3647573	26558.51245	0.737069353	29.52964612	230233.6503	3.552020531	5.9952434	572.542507	159.8330179	0.001072827	99.94900747	0.066116877	0.94904779	133.610709	-0.226140018	38643961499
9	0	0.063837783	0.94348659	-262.1080218	0.053062287	0.06420656	1311.03877	4.228165047	4.304229297	-0.156684377	781.8400067	8.544003745	1169.668465	0.063020214	0.027088148	0.081619764	0.044603175	1347.683021	0	0.010487643	23.47577437	1.697001415	1.100947801	0.588707145	1.589677259	0.056905084	170.4149306	0.21484375	25.20689655	2105.972046	0.776336892	851542502.3	267.2128024	866.3250776	535.09375	0.81166037	9.219543526	389.3448276	19.39288832	4.153825025	175.4750958	2.0625	0.051508197	0.161712247	0.057685183	0.996327564	43.62187872	-0.631830552	141923784.2
10	0	0.00429854	0.669650737	7758.765537	0.010896794	0.024701831	1696.456023	7.260999192	7.653739174	0.610196818	454.6273987	21.63330765	8206.222856	0.023625808	0.001313078	0.003758405	0.121704046	2257.396592	0.560427172	0.744897881	33.51104484	3.117620238	0.459662216	0.737152235	0.226846452	0.002434802	506.1835108	1.8074021	627.9074074	2293.636443	0.925938269	16508290404	1501.072235	928.6659479	9982.913958	0.720421081	22.36067977	12834.43915	7.11278396	5.861950573	834.14944	77.7680051	0.001049535	5.852780927	0.01459357	0.93382169	156.2041337	-0.197713536	16508290404
11	1	0.010450587	0.745653343	-42847.55691	0.007437701	0.022629251	2422.830856	7.880613257	9.178873937	-1.722048857	-36.01898976	65.73431372	12807.44055	0.01329999	0.003821172	0.000431782	0.167618609	2896.025119	0.570728864	0.863628089	48.4283858	6.622312313	0.176856757	0.719345934	0.08750319	0.000584913	1045.62439	16.93902447	7439.651675	3038.229759	0.972387208	6.39E+11	14432.39741	1476.964017	421085.0494	0.666301416	58.82176468	38021832.41	3.154856963	6.671651682	3521.301264	1706.33211	0.000105819	4853.909524	0.640169244	0.987710619	476.3915828	-0.339698276	6.39E+11
12	0	0.011650331	0.643722372	-4202.840541	0.020403129	0.03899015	1240.940159	6.980451534	7.430597676	-1.020070042	256.9119046	19.6977156	2259.563595	0.030627961	0.003574141	0.005104949	0.107207761	1469.35481	0.59379055	0.803435106	10.36483357	3.932943557	0.48804952	0.68493058	0.138942462	0.005132093	252.7409733	3.744930606	321.688172	2026.28169	0.932911889	10629961475	1398.508051	705.7996681	16857.58517	0.723544214	24.8394847	96092.55197	5.174741307	5.399256143	524.2167701	103.6357667	0.001441655	68.58629771	0.079139036	0.918713456	92.40176771	-0.202274276	10629961475
13	0	0.016113771	0.528031908	44.79193729	0.098424084	0.055355033	991.2778498	6.915092743	7.23911712	-0.006285218	402.4898561	18.24828759	774.6358878	0.044077898	0.005791074	0.004965441	0.305285613	1243.55745	0.697554243	0.717955293	7.230615924	3.184164786	0.468530532	0.764641522	0.081298718	0.009958746	59.46847347	4.621217286	126.3375262	1836.382423	0.92681198	8447612514	504.0947118	669.0544309	7059.326946	0.762108647	21.63330765	59422.81761	1.979767471	4.97984483	177.403193	140.8794411	0.001390497	161.4209881	0.758838041	0.87675526	42.19535971	-0.180709568	8447612514
14	0	0.01030872	0.672994924	-9958.189457	0.009264992	0.021090315	1802.346982	7.483859267	8.135768169	-0.473353703	306.9024312	38.07886553	4182.191687	0.020799713	0.001839661	0.0018222	0.194441203	1949.929296	0.619194978	0.865507762	24.0551879	2.157308989	0.308926245	0.879275448	0.252982968	0.001809175	501.3000644	5.73187209	1763.049929	2394.901673	0.936071627	65207513685	2920.622392	833.7603754	47850.52406	0.696988701	38.01315562	468358.0523	2.866736493	6.096995052	934.7972415	246.8889964	0.00056165	127.0580364	0.045247437	0.950020808	171.649322	-0.223313339	65207513685
15	1	0.012586627	0.68631654	-17793.20444	0.007529902	0.026718843	2069.474888	7.877756417	8.809913598	-1.353571552	30.2865971	67.95586803	8116.905708	0.017038965	0.003704664	0.000378062	0.278805284	2485.943812	0.618587205	0.898594227	18.91824673	5.289762705	0.175278461	0.711233621	0.066275185	0.000596401	763.9938507	11.78662485	6156.224738	2755.96798	0.97033369	5.32E+11	8611.052366	1273.688293	201938.4243	0.669663195	60.30754513	28011037.92	2.083921464	6.308119321	2400.074492	2010.026612	0.000104938	5124.293705	0.960701966	0.975932689	278.5198594	-0.292855238	5.32E+11
16	0	0.00489597	0.628261902	-125.7762077	0.014405162	0.023924228	1629.102341	7.36163915	8.061395727	-0.010900181	387.4363714	24.51530134	2865.900422	0.025351087	0.001674055	0.003978332	0.140753999	1915.420312	0.835873325	0.8553635	16.66160803	2.248628401	0.35787046	0.947207999	0.160536424	0.002658729	325.6269883	3.436401239	641.2012579	2269.79773	0.93923894	28639866462	1870.174615	882.3434704	21196.29772	0.764041077	25.94224354	99788.89594	4.490738814	5.934255394	665.6335294	132.9784134	0.000752272	49.48561638	0.053783796	0.953938998	118.1152533	-0.234263645	28639866462
17	1	0.00939342	0.695972548	-56843.04589	0.007504305	0.018929484	2342.375797	8.170064178	9.224172844	-1.229837266	84.61652114	83.5463943	8765.789497	0.013022419	0.002685519	0.000334889	0.289259062	2799.129619	0.744830496	0.934883093	26.51577844	3.975352188	0.152822228	0.869433538	0.109903002	0.000856275	918.8043924	14.69768289	12284.49429	2922.593165	0.968574747	9.79E+11	10311.52602	1123.0127	267663.7506	0.651644872	73.8241153	33285680.75	1.785793115	6.752802165	2558.780214	2383.377064	0.000183101	4786.260286	0.708522017	0.986551116	443.3724713	-0.320154742	9.79E+11
18	0	0.034862346	0.616286718	-1069.221798	0.028159388	0.058511023	1679.884968	7.369579771	8.130972039	-1.264984593	367.5164033	87.69264507	2502.226797	0.031186715	0.011795583	0.00039383	0.514467247	2060.469832	0.307765257	0.845491374	5.571902485	8.61165869	0.226091798	0.38482266	0.016778083	0.001054706	183.6919139	16.06477119	1313.188039	2527.468283	0.976803692	2.9E+11	5217.936167	1375.191455	152998.4043	0.600227182	40.52159918	49533550.48	1.404005616	5.460124537	1086.573617	2829.710242	8.69E-05	21442.84487	9.522555039	0.956682408	93.39445976	-0.298663602	2.9E+11
19	0	0.002622685	0.611343891	7106.884949	0.017988249	0.017504711	1708.829167	8.201478646	8.527331013	0.290743387	178.6259028	53.16013544	6452.693436	0.017071841	0.00099194	0.0007409	0.572503714	2193.206844	0.525510782	0.916776295	18.31646717	2.391304012	0.205041448	0.700677505	0.200346573	0.001707973	540.5551279	2.948291119	3651.799886	2165.665744	0.947719014	1.46E+11	2219.385367	622.8004437	20131.12986	0.749896915	43.01162634	61401.79579	1.60986807	6.382936453	1155.586955	546.5283243	0.000480453	33.5777525	0.06953173	0.968891339	251.5095907	-0.246985916	1.46E+11
20	1	0.009150273	0.716393513	-13970.70221	0.007466515	0.02556268	2165.930782	7.709381234	8.803314827	-1.28579742	119.9777556	71.30918594	9337.934304	0.016572724	0.003270468	0.00043241	0.237546064	2631.074253	0.60757726	0.860580035	25.13148446	5.60706276	0.175466481	0.755756619	0.06867567	0.000712233	867.0468215	12.08745142	6429.418612	2838.164843	0.967870415	4.8E+11	8551.829898	1395.445777	190316.0505	0.706053709	56.63920903	17698569.75	2.245884912	6.319687982	2547.572612	1624.164133	0.000148993	3373.617793	0.6634849	0.971232498	292.0150685	-0.275006021	4.8E+11
21	0	0.005631931	0.598353342	-73.29059385	0.01292556	0.018845869	1695.955528	7.794428589	8.257663284	0.033572797	251.2586006	29.42787794	3602.560315	0.020636176	0.001228823	0.002931252	0.164790683	1992.129222	0.517293399	0.917983018	14.13586971	2.035984474	0.324509167	0.683082366	0.18362831	0.0021757	411.7272577	3.41951714	1083.811918	2231.401634	0.943576181	47172497901	2281.574327	726.0074826	28134.14915	0.705115238	40.60788101	160711.1735	4.686732835	6.227163978	789.0657763	178.2383365	0.000632933	48.87540616	0.03648671	0.97244403	174.316164	-0.263728769	47172497901
22	0	0.004670891	0.593244173	2350.454276	0.017805741	0.019792783	1705.1299	7.851710222	8.314101881	0.15144347	278.7331879	28.65309756	3387.184393	0.019976925	0.001487454	0.003110678	0.175723637	1948.570779	0.606877861	0.932133886	12.81196527	1.985273769	0.308785054	0.919986342	0.183795056	0.002192733	381.9889917	3.255343533	790.6593086	2214.308033	0.949307185	41402283593	2060.069786	735.4152877	22058.17338	0.770035753	35.38361203	135601.4486	4.654589768	6.183036644	862.0342149	167.8929417	0.000503503	74.61706241	0.093511871	0.979963364	197.5451867	-0.291160734	41402283593
23	0	0.006577228	0.55512058	-4826.931808	0.013625131	0.025858854	1969.095624	7.716352776	8.090226087	-0.468201592	683.2960588	35.60898763	2153.413456	0.027515226	0.002305201	0.002291158	0.197069904	2135.952978	0.677150244	0.919267791	7.793958661	2.547306674	0.280835502	0.764444435	0.11357981	0.001896685	275.6254558	4.396311405	785.9251852	2646.225181	0.950795186	81761279976	2345.436971	1238.442193	36094.60808	0.759767614	36.05551275	613189.1696	2.996292334	5.91299546	653.3310536	302.9241178	0.000380997	237.942884	0.123126554	0.969947699	102.9759225	-0.27535035	81761279976
24	0	0.023985927	0.521459481	-821.2464218	0.085818545	0.045653819	1111.664432	6.61608155	7.09757954	-0.356900939	493.3025913	15.8113883	785.6496877	0.038173947	0.005917427	0.014207149	0.116832722	1281.560032	0.435577989	0.788001624	8.859001293	2.179085439	0.727029034	0.445325546	0.158107603	0.018158088	78.36727358	3.670897686	60.31601732	1922.874232	0.921221442	3275936547	517.8074981	677.6647488	6501.202032	0.697298684	20.24845673	29004.48052	5.424518259	5.092688519	186.3535797	41.73589165	0.00407257	49.938307	0.249149026	0.94768252	55.00897659	-0.259302402	3275936547
25	0	0.003755423	0.629902555	20637.0502	0.009882662	0.018700487	1956.552163	7.974460653	8.322727627	0.582043133	194.6371965	39.56008089	7096.906218	0.017194048	0.001099909	0.002054463	0.177851896	2337.382932	0.509413481	0.913806904	24.97597261	2.253900218	0.294873689	0.720191702	0.190884799	0.00121404	754.9735031	2.690658019	1622.475552	2303.596482	0.946673815	61773627127	2782.718434	782.5980419	22755.40263	0.724356487	31.89043744	60443.22947	5.994737415	6.317111182	1490.77069	219.8411648	0.000407002	23.27168632	0.027002461	0.970720842	271.189714	-0.252681556	61773627127
26	1	0.011931494	0.699307442	-28871.87693	0.007453158	0.031913558	2001.153703	7.681762378	8.2771419	-1.713732194	-21.25241212	37.58989226	9016.112392	0.017796645	0.004139929	0.000866683	0.121598712	2318.202377	0.736074367	0.85454593	32.45841501	5.949935119	0.221510311	0.776383237	0.108530181	0.001023668	947.0276862	8.463066754	2755.742979	2717.035961	0.962356521	1.71E+11	7818.474882	1171.498858	153392.9764	0.766191954	43.26661531	8680174.818	5.123112295	6.044649777	2418.555898	798.236053	0.000212627	1446.995354	0.251410197	0.956350663	282.1192032	-0.24636567	1.71E+11
27	1	0.003464303	0.626358578	6131.561315	0.010542767	0.022928573	1393.374227	7.659488081	8.05035831	0.411931661	-42.31663409	35.73513677	7497.230957	0.023069118	0.001175786	0.001120995	0.3258993	1833.494558	0.65906651	0.819467629	26.55069516	2.602059447	0.259449121	0.953032023	0.179866426	0.001222786	568.1890231	2.529905464	1871.51862	1952.209303	0.936267768	50013343000	2142.96368	552.3412834	17691.38543	0.790884704	35.51056181	39157.23942	2.347886222	6.007996059	1069.787133	300.8771622	0.000381543	18.03911955	0.025420292	0.921440273	146.1252928	-0.182485012	50013343000
28	1	0.003771265	0.619555533	2713.713268	0.007299305	0.020367677	1774.171222	7.926756367	8.310904314	0.126226006	91.45816584	42.19004622	7764.688063	0.019863815	0.001276107	0.000761818	0.364778416	2101.793446	0.512564503	0.891948496	23.45640292	1.898006637	0.273173144	0.579266937	0.200340244	0.000851928	691.0195375	3.373773213	2826.499432	2289.79621	0.947691306	1.22E+11	3310.553268	815.2036556	36165.29992	0.620204951	45.27692569	240072.9607	1.875767531	6.173524122	1415.171417	477.8162705	0.000233934	67.05257164	0.035732623	0.952689543	192.4653279	-0.2216877	1.22E+11
29	0	0.021859822	0.592110965	-752.2251928	0.041497557	0.049978006	1392.296811	7.272674696	7.801409773	-0.682375326	500.2526048	35	1647.577144	0.034172733	0.007660821	0.001086985	0.449186928	1771.855257	0.82488432	0.817333622	6.145626582	4.026112279	0.250237404	0.875019896	0.041906924	0.003484397	106.3924609	9.738034154	627.9160146	2228.793489	0.959504685	72411545132	1625.84911	1020.427872	36951.78816	0.791752191	37.80211634	3669164.767	1.267083936	5.3486906	418.286428	770.5016807	0.000414239	3602.895403	3.752820905	0.929230549	69.75771023	-0.235306579	72411545132
30	1	0.010136583	0.712349189	-11323.43466	0.006857379	0.023208969	1770.930492	7.241477277	7.821336269	-0.762103227	299.4248846	28.60069929	6964.107883	0.020403903	0.001984046	0.002944094	0.093351516	2003.667509	0.501242692	0.747701737	43.16629527	2.760973731	0.407944718	0.723500016	0.30149084	0.00235403	670.9735762	4.739549348	1041.033378	2423.393148	0.925217501	28941327686	3002.743649	880.6789615	39864.2013	0.698014164	29.06888371	164365.0907	5.31549634	5.996613427	1109.051713	119.4760552	0.000991837	45.06536993	0.019272757	0.931127021	189.9494597	-0.195562847	28941327686
31	0	0.015840565	0.730618343	-66690.18629	0.002844102	0.024928226	2777.103942	7.861730671	8.460327821	-1.343761943	124.7647156	60.5309838	16726.40128	0.014084487	0.003680387	0.000556257	0.117370611	3037.744648	0.545879621	0.881355608	48.66757802	4.133904226	0.214797867	0.816756167	0.15368546	0.000389197	1983.247848	9.920286865	7170.219314	3381.710244	0.959372527	4.89E+11	13346.25924	1560.171672	272522.0857	0.644012528	55.6057551	16196156.14	5.256650252	6.389237915	4329.250814	1214.706039	0.000117489	1503.725553	0.142014042	0.961181337	437.74344	-0.245229915	4.89E+11
32	1	0.01598026	0.724692864	-22775.07777	0.003036433	0.025017281	2201.324984	7.376746642	7.902546197	-0.926155378	167.4817351	25.3179778	14457.87344	0.018088936	0.002865452	0.00171552	0.078805904	2430.929787	0.593361667	0.756362904	59.37537247	3.02496078	0.351655929	0.615391551	0.301864623	0.000768781	1493.537796	6.113478042	1512.14791	2838.898173	0.936951695	56367043804	6428.06922	1197.840624	93893.60967	0.720142524	34.92849839	993527.5106	6.694230481	6.056389446	2605.152869	192.2682299	0.000321421	148.3091225	0.024526952	0.922255615	250.2638952	-0.185450821	56367043804
33	1	0.009313418	0.709943712	-110359.78	0.014337608	0.014869476	2458.914935	8.105592843	9.096026461	-0.929903714	142.7062458	50.60632372	13931.79826	0.01271142	0.001490109	0.000743467	0.137504326	3041.41884	0.687220305	0.938963705	39.96211352	2.818480385	0.192305253	0.828188806	0.249930611	0.001158075	1335.84321	9.626951709	6261.062826	2914.915088	0.959184044	3.33E+11	8476.34144	812.4767666	173611.6702	0.740516321	48.87739764	4431572.424	4.03882145	6.842764439	2893.790683	624.2400357	0.000358059	554.2810069	0.106483386	0.98478091	503.3786276	-0.291608498	3.33E+11
34	0	0.010103762	0.605178708	2705.609349	0.021144024	0.034241877	1540.088032	7.547222658	8.04807869	0.40024404	446.6908099	31.90611227	2957.577938	0.022538874	0.003952379	0.003547831	0.100063334	2143.723023	0.504037496	0.870474416	11.68358845	4.196731582	0.339699524	0.738555605	0.062929066	0.002557253	254.8996668	6.144662951	416.9769167	2306.274729	0.960102817	33264420151	1985.133263	1023.481788	31445.46914	0.773749725	30.46309242	599621.5664	6.166987783	5.772508653	823.8310777	220.6917173	0.000467325	441.2312873	0.395223433	0.968395184	162.7616281	-0.283920581	33264420151
35	0	0.003344159	0.594632954	723.0404727	0.015208729	0.020079982	1693.838801	7.978620506	8.570219146	0.064494245	255.6382216	43.01162634	3515.791785	0.022268906	0.001464123	0.00092163	0.488688376	2022.702037	0.749488036	0.925856277	13.11142171	2.145082602	0.217326972	0.883270242	0.135924752	0.001601446	326.5561101	4.511653472	2511.373851	2244.606686	0.95407359	1.57E+11	2486.357052	776.5325837	37304.98934	0.707041453	51.26402247	666105.0079	1.536120101	6.251685925	803.2809192	622.3608505	0.000345863	228.6006533	0.128613373	0.976279927	152.2967052	-0.279569423	1.57E+11
36	1	0.011445941	0.560653115	-220.4023226	0.01797215	0.046500513	990.8093438	7.464380657	7.810076731	-0.162398179	-174.2372364	56.04462508	2280.926192	0.037694525	0.004841092	0.000536856	0.657995353	1349.934867	0.526451607	0.81350074	6.357291223	3.431774912	0.270412683	0.629188374	0.039494633	0.001136329	241.7708455	6.551158972	1308.613647	1799.300064	0.960065442	91199831875	2493.103243	603.8862963	42847.51044	0.588153062	46.23851209	1865030.559	0.830547908	5.298144216	839.9097065	1327.060277	0.000176198	1125.267382	0.756328374	0.906333307	58.13221814	-0.203534245	91199831875
37	0	0.004904519	0.626469107	1140.96389	0.010538886	0.023715338	1716.771035	7.534804809	7.859924861	0.07700822	396.4462973	26.2488095	5101.638944	0.02217966	0.001406927	0.004439557	0.089476592	2102.033015	0.51308543	0.830808149	20.14080497	2.884018004	0.448089643	0.906760351	0.160812491	0.002429136	511.9938264	2.42828144	600.047503	2329.156731	0.935274674	21238761773	1956.181649	940.3451593	16006.78467	0.686302968	26.62705391	24789.162	7.392697325	5.944075798	887.0630917	93.49144317	0.000882384	9.591056405	0.015755445	0.949767092	162.658589	-0.22228389	21238761773
38	1	0.013250534	0.703597422	-20084.54035	0.007551317	0.023376322	1834.819537	7.79525836	8.607310023	-0.890441413	14.15755265	67.36467917	13726.57197	0.016815602	0.002847888	0.000430712	0.266250867	2675.323175	0.5246419	0.84818824	39.01727594	3.391816744	0.204834552	0.653821343	0.115170763	0.000830085	860.8435365	10.98082803	7239.875514	2488.358435	0.959091012	3.01E+11	5783.398893	859.3944049	119604.2529	0.647470686	51.73973328	5739820.539	1.954653102	6.357135934	1915.415996	1253.366457	0.000244882	1292.358045	0.298964404	0.956035454	276.3767992	-0.228463574	3.01E+11
39	1	0.017737134	0.746072153	-93351.28803	0.004076954	0.025499477	2812.00258	7.983578773	8.818896999	-1.57313087	-20.48812354	67.62396025	18347.88673	0.012066306	0.004829161	0.000321314	0.167793468	3359.758246	0.571757723	0.904210178	48.96805359	4.68627877	0.169036777	0.670423999	0.141575735	0.000304975	1862.573167	17.21735805	10854.74365	3434.141139	0.969615302	8.8E+11	18712.67005	1528.051383	523662.8154	0.67980693	62.48199741	57676298.71	3.255674865	6.566118761	4852.33862	2245.036438	7.26E-05	4815.322511	0.405832393	0.976747247	554.3392964	-0.288269612	8.8E+11
40	0	0.003646575	0.79362825	-16290.54861	0.002346187	0.014933602	2186.201362	7.228663781	7.621605529	-0.293087989	177.4856162	27.29468813	18992.20736	0.014545929	0.000806661	0.005702115	0.040342998	2482.230011	0.375349554	0.704159997	87.75779751	2.166856751	0.57089368	0.436981212	0.649244303	0.001527773	1907.957482	0.901483034	779.3696469	2607.885168	0.901933044	13241673654	3893.366061	883.0438216	16940.3775	0.680989758	17.69180601	14677.87904	14.77507292	6.3340608	2443.619668	29.22804314	0.00099811	1.300457619	0.002429143	0.97980652	367.3143267	-0.267549464	13241673654
41	1	0.009969234	0.700337252	-21729.83588	0.004099453	0.021399781	1973.629002	7.523673276	8.024171047	-0.913825182	-92.25903038	39.66106403	12949.22905	0.01831798	0.001962427	0.002083255	0.065182608	2176.480967	0.464950914	0.781404456	55.97065301	3.337444599	0.375129012	0.709952871	0.254539061	0.000910371	1389.513615	4.511600683	1483.781785	2579.077367	0.940548768	51011427648	6161.746921	951.4144141	78668.25401	0.654712123	31.40063694	599896.8991	8.091373501	6.175972178	2424.240672	172.6946147	0.000282393	85.33624551	0.016182734	0.947808735	253.1841449	-0.215270591	51011427648
42	1	0.001974661	0.724807357	-16081.59086	0.005003784	0.016762952	1984.900146	7.671126863	8.035414749	-0.339559035	107.902996	25.49509757	20194.74135	0.016290543	0.000586662	0.001462907	0.110464985	2725.394755	0.564186133	0.787902723	57.35396363	3.0117145	0.310330066	0.639526087	0.253511449	0.001444611	1611.302985	1.329850645	2760.556338	2490.191434	0.930270857	61384227378	3732.222362	864.6389871	18656.35943	0.72664467	38.27531842	20101.46831	5.587709739	6.366568441	2366.569925	166.3280129	0.000752661	2.899859868	0.005062942	0.930526347	308.1855105	-0.17366391	61384227378
43	0	0.006438796	0.63404045	-6293.040543	0.011772052	0.023242484	1773.386287	7.554274364	8.265786286	-0.522452088	414.0354462	31.40063694	3849.481127	0.023192568	0.002005899	0.001586968	0.212461451	2083.767622	0.615784828	0.868645726	17.93262496	2.592943524	0.268024096	0.73762943	0.14283825	0.002379841	359.2905032	5.243180641	1553.738795	2434.094991	0.947019652	85945416061	2655.342563	965.8229967	42395.15028	0.740472103	40.60788101	793939.5957	2.545697802	6.079009762	789.7164807	344.2565835	0.000569283	294.2441959	0.129719204	0.956655875	141.0814177	-0.239022219	85945416061
44	0	0.025698162	0.512995126	-49.81506334	0.09594938	0.069256714	1455.109597	6.611016275	7.293306663	-0.287656038	873.0984284	23.34523506	367.6697332	0.053561484	0.011099301	0.004006929	0.353692575	1621.296901	0.676050405	0.807835499	2.367353979	3.34135503	0.403641051	0.921867044	0.036882751	0.008091596	38.37130098	8.867890953	123.2020619	2333.31623	0.947574393	24358087351	718.0629413	1194.371236	16213.21524	0.728543636	27.01851217	819615.6515	1.522256062	4.844851385	138.8942195	319.8600805	0.000847676	1851.687635	4.787583762	0.902304306	31.20963333	-0.225225178	24358087351
45	1	0.016478453	0.674311062	-12168.6028	0.005262164	0.038773274	1659.021066	7.60390689	8.204803076	-1.745607319	-470.3932119	72.06941099	8085.85564	0.02199806	0.005221075	0.000165647	0.601892654	2008.14636	0.654346523	0.820674281	21.55782599	6.455722474	0.149247233	0.866399819	0.066207866	0.000326791	1030.494505	10.89157503	9497.049812	2434.939873	0.967239418	5.94E+11	10009.37354	1030.224019	218701.2282	0.697977846	68.50547423	53343371.95	1.012505011	5.820457872	2986.188268	4218.535282	6.85E-05	8118.7032	1.244971572	0.924694236	184.9566991	-0.207783635	5.94E+11
46	1	0.019314544	0.642487771	-11555.06086	0.010596809	0.030431777	1872.870251	7.526986432	8.268958496	-1.090334667	241.4469818	45.17742799	4167.2942	0.024280206	0.005071119	0.001168273	0.164476143	2105.86645	0.663913964	0.88024469	16.72985652	3.640640996	0.244984752	0.866456445	0.102630336	0.001172456	524.5991489	13.63710501	1890.916143	2602.144435	0.959384996	1.34E+11	5554.376286	1139.486269	144870.9116	0.730389873	43.56604182	5400214.035	3.12166695	5.998439565	1368.382327	671.084517	0.000246053	1315.186703	0.332396398	0.965049056	141.8323424	-0.272354403	1.34E+11
47	1	0.00985631	0.703889321	-17418.16387	0.0064051	0.022189038	1988.024687	7.610224924	8.746900997	-0.991079334	-38.95178186	47.51841748	7931.630018	0.018404384	0.002611112	0.000932736	0.138183221	2288.06814	0.581059731	0.89683939	21.6106783	3.972672795	0.22470514	0.809848926	0.098484049	0.000671239	863.366634	9.873035713	3375.472633	2620.181017	0.963836818	1.96E+11	7393.61742	1095.890298	154669.4708	0.704277624	48.09365863	6168513.135	3.91652191	6.364130715	2271.733209	673.049115	0.000142405	1115.679498	0.212786913	0.976282265	233.7949702	-0.282407083	1.96E+11
48	0	0.014041921	0.60870193	-9889.904664	0.007996095	0.023102715	1847.503228	7.834793977	8.507400222	-0.421336032	71.23338825	46.87216658	4789.474845	0.02253489	0.002824034	0.001262891	0.139234862	2225.750608	0.488352003	0.934378532	13.42798521	1.993963364	0.241992804	0.950959562	0.087976088	0.000690105	614.1857685	7.892192498	2022.31091	2482.138684	0.964823365	1.54E+11	5352.731298	936.8790641	104535.8193	0.684285478	46.09772229	4589719.429	3.930193652	6.187079992	1621.025816	610.3889	0.000150076	938.6868517	0.216045011	0.978767186	152.7020259	-0.298823819	1.54E+11
49	1	0.011840191	0.642643764	-8299.796061	0.005428924	0.031452059	1846.68325	7.57681618	7.914045641	-1.115503242	239.4220867	31.78049716	6301.045829	0.023975231	0.00315915	0.001152961	0.151236681	2190.302382	0.597391567	0.833820999	17.51444212	4.419680083	0.278489522	0.769062932	0.092399392	0.000989528	690.4121276	5.362217893	1701.730302	2593.572743	0.954043754	99722135178	4366.222845	1189.692881	64351.80061	0.707509659	40.80441153	1664127.809	3.836542569	5.812087004	1496.869851	489.8527487	0.000274365	422.8899474	0.114927031	0.930008826	152.7292544	-0.205510835	99722135178
50	1	0.013208531	0.673327408	-31994.26166	0.004786728	0.018380979	1966.502624	7.854499226	8.549542032	-0.624637021	-131.4174879	34.4818793	7047.793712	0.016003617	0.002322654	0.001705472	0.094445391	2141.958896	0.780735362	0.918704472	29.92692775	2.232325506	0.248484327	0.942111978	0.233895511	0.000690227	1047.373969	9.595591429	2340.393254	2508.072648	0.953571098	1.02E+11	7103.969643	749.1600549	149591.3923	0.770271934	36.79673899	2480006.931	5.457193453	6.462265087	2148.941552	326.5673904	0.000213753	355.1047253	0.055350145	0.977304824	292.2188616	-0.276878942	1.02E+11
51	0	0.010292008	0.661858219	-2026.382187	0.034109801	0.033213535	1501.494245	6.477249222	6.81056917	-0.604694467	425.8185589	10.81665383	3224.831582	0.030770404	0.003143084	0.015028495	0.045272121	1678.38623	0.384054678	0.527476883	31.60162256	3.162027244	0.740100951	0.72326735	0.31545749	0.005915323	401.7566856	1.579079819	123.7392739	2239.921399	0.906022331	3165883410	1361.489563	927.7338682	9273.973059	0.766896652	14.76482306	13409.49505	10.83476253	5.334278901	610.9975784	21.18383518	0.002124281	5.646657735	0.040026476	0.960226739	90.32587219	-0.265352651	3165883410
52	1	0.005906288	0.606911686	2087.90352	0.006358614	0.028210292	1387.681385	8.005065379	8.370028587	0.084635398	-328.1853227	60.20797289	8537.575733	0.022949143	0.002262905	0.000428482	0.333921211	2020.363233	0.629885285	0.863408956	17.67917185	4.370633597	0.21930042	0.766319159	0.060885002	0.000578576	724.7500811	4.744112502	3564.204657	2084.56834	0.963736687	1.91E+11	4784.675519	756.5974497	63497.01432	0.625351524	52.35456045	1265111.559	1.851588681	6.003431904	1940.047082	1256.315057	0.000127746	383.7766755	0.134598842	0.950978639	167.768663	-0.229840687	1.91E+11
53	1	0.006190482	0.697753182	-17548.44953	0.002400947	0.019695343	2065.897157	7.5384677	8.117233696	-0.64982773	-64.87781261	42.72001873	11878.84857	0.019002268	0.001288355	0.001099409	0.141750221	2310.599396	0.439954429	0.819594459	41.25451899	2.551089058	0.331596237	0.757810736	0.260775744	0.000486035	1648.837431	3.726311666	2836.792063	2649.366619	0.942096015	99278765438	6305.050447	1007.469736	68615.39027	0.603691671	37.12142239	461311.1889	3.655907485	6.191747492	2840.626471	284.9039876	0.000197449	61.51168214	0.010467854	0.925795771	221.2979776	-0.182678027	99278765438
54	0	0.006850161	0.772955642	-16927.0822	0.008210816	0.018880197	1671.448251	6.779752323	7.137006636	-0.43047177	127.810085	9.486832981	8138.68472	0.017869822	0.001913507	0.021219631	0.016647668	1876.669871	0.511266156	0.791811997	40.87828595	2.231737539	0.738920683	0.524044143	0.532406574	0.00539677	1098.839404	1.061145953	216.0512821	2220.683747	0.906088188	2894753112	2353.190309	592.5970113	11425.24532	0.787173508	15.26433752	8724.674359	37.8544114	6.025265381	1442.361411	11.15332198	0.003406496	1.239717291	0.008256888	0.995208326	271.4463905	-0.403526037	2894753112
55	0	0.00643896	0.580909799	596.3195829	0.015258176	0.028925875	1465.720826	7.832776469	8.074017197	0.087262508	237.5035722	56.30275304	3746.492753	0.026617358	0.002076874	0.000552967	0.691820309	1890.506614	0.644167846	0.871873467	11.75165609	2.96357371	0.25555858	0.806076367	0.096939683	0.001157326	348.0301622	3.481730788	2748.43041	2145.989242	0.94986447	1.52E+11	1935.239103	808.9782592	20733.28273	0.590002413	46.32493929	234997.0394	0.898275834	5.828078502	842.8552595	965.0827686	0.000267257	177.7946021	0.200184589	0.943624696	110.2224889	-0.219052766	1.52E+11
56	0	0.009799574	0.649233877	-13207.2852	0.00491366	0.031171241	1802.383252	7.7540101	7.977368707	-1.230713775	122.0679641	45.61797891	6877.570572	0.020820122	0.003046825	0.000554939	0.283893535	2129.816645	0.777514847	0.867768407	15.45163733	4.264195104	0.204367081	0.923610555	0.101293708	0.000792651	730.1767299	4.644633512	3483.748738	2530.785652	0.955336691	1.98E+11	4792.757077	1068.064528	66002.97325	0.754069163	45.48626166	2913848.801	2.136598227	5.85374461	1620.400056	1013.4858	0.000207068	676.7589968	0.164929482	0.928156773	187.8271858	-0.203794564	1.98E+11
[truncated: 2 more columns]
