# Supplementary material for: Differentiation of Brain Abscess From Cystic Glioma Using Conventional MRI Based on Deep Transfer Learning Features and Hand-Crafted Radiomics Features
Source: Front Med (Lausanne). 2021 Nov 12;8:748144. doi: 10.3389/fmed.2021.748144 (PMC8636043; doi:10.3389/fmed.2021.748144)
Supplement: Supplementary file 2 [file Presentation_1.ZIP › Intermediate data/t2/train_DLR_10.csv]

	label	original_glszm_SmallAreaEmphasis	original_gldm_DependenceNonUniformityNormalized	500	45	295	8	106	186	55	86
0	1	0.916531828	-0.34829311	-0.41281979	0.51691645	-0.249721106	0.137833227	-0.222010424	0.271936359	-0.595492753	-0.292750482
1	1	-0.659420435	-0.183602926	-0.449135182	-0.248399016	0.002220396	0.099539525	0.074248618	0.444786977	-0.096295463	-0.315763725
2	0	-1.237643407	0.217452645	-0.391758784	-0.366398168	-0.499713062	-0.353795277	-0.222909371	-0.303317685	-0.17278073	-0.360394647
3	0	-0.943356536	-1.33922388	-0.188478616	-0.495041359	-0.148486578	-0.353795277	-0.097122888	-0.356825013	-0.110182178	-0.762855815
4	0	-0.30027876	-0.227485949	-0.449135182	0.121434334	-0.499713062	-0.162858611	-0.267678748	-0.180334517	0.079187414	-0.163193489
5	0	-0.242776984	-0.366668231	-0.11280532	-0.495041359	-0.313735751	-0.353795277	-0.340239059	-0.356825013	-0.703464499	0.246770677
6	1	0.359371064	1.083805793	-0.449135182	-0.316913192	-0.499713062	-0.353795277	-0.602718418	-0.258464821	-0.721783345	-0.527059555
7	0	-0.703987339	0.414102151	-0.449135182	-0.197432275	-0.211490683	-0.168273714	-0.485060291	-0.356825013	-0.386452759	-0.488638129
8	1	0.826911938	0.493084365	-0.283364445	-0.463527714	3.518836341	-0.353795277	0.368453057	3.910810984	-0.096794908	1.991634894
9	1	1.450086105	0.872224349	-0.449135182	-0.495041359	-0.442463521	-0.029212729	-0.61033009	-0.239805876	-0.63492701	-0.551392489
10	1	-0.719095763	-0.875101032	-0.449135182	-0.371609348	-0.311153622	0.056029803	-0.614037237	-0.356825013	-0.582480722	-0.683204108
11	0	-1.242452296	-0.191809691	-0.449135182	-0.22590379	0.82440718	0.382191334	-0.481121136	-0.356825013	-0.605764809	-0.335311397
12	1	0.592171165	-1.40219724	-0.288531823	-0.482073647	1.293690833	-0.33883343	-0.410098024	-0.082985872	0.091906825	-0.162880849
13	0	0.754060783	1.054206856	0.160606067	-0.400176221	-0.499713062	-0.353795277	-0.661924207	-0.356825013	-0.799132828	-0.642285858
14	0	-1.549123716	-0.443342546	0.151801542	-0.495041359	-0.428158936	-0.353795277	-0.17730459	-0.356825013	-0.781605341	-0.120139827
15	0	-0.515064239	-0.248494315	0.829402747	-0.495041359	0.03977334	-0.353795277	-0.208472683	-0.356825013	-0.09814695	0.004534568
16	0	0.673964712	1.08533967	-0.449135182	2.739097577	-0.499713062	2.098383961	5.112833545	-0.356825013	2.315317066	0.913477419
17	1	0.982749437	1.160329136	-0.449135182	0.242436863	0.012237414	1.007207392	0.188084088	-0.084079252	0.594295862	-0.769573998
18	1	0.617230785	-1.669524982	-0.449135182	1.417052928	2.660613304	-0.353795277	0.398469792	-0.356825013	1.615991926	1.37601312
19	1	0.464637316	0.214852799	-0.436116392	-0.073755126	-0.499713062	-0.353795277	-0.645385549	-0.19720128	-0.33039837	-0.451766573
20	1	0.19919292	-0.738124191	0.196724696	-0.495041359	0.182578191	-0.353795277	1.437723881	4.607999619	0.869551395	2.699733466
21	0	-0.798021737	0.25588076	-0.144925232	-0.042002649	-0.321436185	-0.353795277	-0.299613419	0.544671301	-0.612609684	-0.252639351
22	0	0.966485853	-1.566551022	-0.346080851	7.557629879	-0.499713062	-0.353795277	-0.661924207	4.240249777	1.274352136	2.248463476
23	0	-0.168465192	0.751161262	-0.280166798	-0.495041359	0.063832902	0.101130255	-0.054636826	-0.356825013	-0.147747984	-0.027249585
24	0	-0.2421041	0.159472606	-0.043861671	-0.351752099	-0.40665904	-0.353795277	-0.608420265	-0.251145413	-0.774284529	-0.303551805
25	1	-0.12733935	-2.021306818	-0.218469551	-0.084197377	1.178021986	-0.181887951	-0.272651144	-0.356825013	-0.00583111	-0.198673993
26	1	-1.124981212	-0.557912655	0.08420715	-0.430830696	0.216923525	-0.218744139	0.042975823	0.781273924	-0.549264665	-0.238175265
27	0	-0.800320231	-0.257479783	-0.286178423	1.261825854	-0.499713062	-0.353795277	2.222713566	-0.356825013	1.54959842	0.3585923
28	1	-0.558159253	-0.013189616	-0.288846646	-0.469623633	-0.357993964	0.193673417	-0.5280688	-0.356825013	-0.039465025	-0.141737205
29	0	-0.675901755	-0.404641351	0.062929778	-0.143302305	0.152517104	-0.353795277	-0.513387371	0.094525024	0.152020125	0.960322811
30	1	-0.129758427	0.662598904	-0.436182104	-0.47647138	-0.499713062	-0.353795277	-0.643738155	0.031526679	-0.447671302	-0.275654182
31	0	1.688473069	2.174796947	-0.449135182	4.207980776	-0.499713062	-0.353795277	5.802077357	-0.353132585	0.289848616	0.937538954
32	0	-0.970861163	0.453114033	-0.343860103	-0.177566633	-0.499713062	-0.353795277	-0.432507083	-0.356825013	-0.723146982	-0.628482973
33	1	1.118758597	0.549111319	-0.449135182	-0.484488887	-0.069560205	-0.19018182	-0.529858292	0.060516764	-0.598765141	-0.591360163
34	0	-1.038455697	-1.287362245	-0.372611154	-0.447839999	-0.293278254	-0.353795277	-0.31945847	-0.356825013	-0.379294441	-0.552736083
35	1	-0.73782997	-0.281722828	0.044092868	-0.495041359	-0.499713062	1.013414988	-0.24537569	-0.356825013	-0.170791359	-0.61179322
36	1	0.116116284	-0.974288214	-0.27249092	-0.197546921	-0.499713062	1.616193542	-0.423276473	0.691803993	0.161180739	-0.461237144
37	1	1.543417886	0.697640456	-0.306244751	1.289662726	-0.006526875	-0.096153673	-0.372907983	-0.356825013	0.002852175	-0.532431161
38	1	1.088537807	0.960588002	-0.219810705	-0.189650448	-0.36406922	-0.353795277	-0.554929247	-0.233216212	-0.649635013	-0.428321426
39	1	-1.158936055	0.395689861	-0.449135182	-0.495041359	-0.499713062	-0.353795277	-0.362348623	-0.356825013	-0.463758923	-0.227341167
40	0	1.152946545	1.983060614	-0.449135182	-0.085469645	-0.295511292	-0.353795277	-0.661924207	-0.356825013	-0.591469051	-0.020129852
41	1	-0.550642642	0.30177407	-0.449135182	-0.328178497	0.255112495	-0.053169787	-0.27130841	-0.356825013	-0.556456939	-0.553471696
42	1	2.025558544	2.352125066	-0.271036052	-0.236924453	-0.20994324	1.87574466	-0.658001109	-0.356825013	-0.514629046	-0.703775394
43	0	0.521840494	1.471455399	2.067047267	-0.495041359	0.093471882	-0.353795277	1.181896238	-0.356825013	-0.144699497	4.490362434
44	0	-1.042353872	-0.745346227	-0.242264799	-0.495041359	-0.419722605	-0.353795277	-0.527940714	-0.356825013	-0.646369519	-0.25166703
45	0	1.908635091	1.300597001	2.605620335	1.429960292	-0.499713062	-0.353795277	-0.138672008	-0.005173428	-0.071306839	2.087663462
46	0	-0.46174265	0.341484888	1.695731064	1.078527825	-0.472726017	-0.353795277	4.276640411	-0.356825013	4.116797267	2.200876272
47	0	-0.114661882	0.430149085	-0.32514314	-0.400496701	-0.182763213	-0.183054906	-0.5391703	-0.356825013	-0.591552506	0.166331774
48	1	0.630491939	-0.247483416	-0.216191802	-0.172616605	0.31720188	-0.353795277	-0.025638215	0.188076361	-0.352205916	-0.319226933
49	0	-0.11957567	0.102545679	-0.449135182	-0.415157799	0.028180621	-0.353795277	-0.328519119	-0.356825013	-0.619222274	-0.366912384
50	0	1.070479749	1.523724041	-0.42310908	-0.206103501	-0.499713062	-0.353795277	-0.46915053	-0.356825013	-0.594745478	-0.53769619
51	1	0.125679388	0.488474031	-0.411366504	-0.281179723	0.384598937	0.127798859	-0.632486287	-0.356825013	-0.333832821	-0.687799317
52	1	1.081957179	-1.664942984	-0.449135182	-0.371746361	0.670330522	-0.353795277	-0.498115101	-0.175349545	-0.566654161	-0.226349747
53	0	0.462592821	-1.079664007	-0.449135182	2.315899677	-0.499713062	0.169471723	0.277294294	-0.013467032	0.07082998	-0.148881461
54	1	-0.898543101	-0.206211531	-0.048345348	-0.395756127	-0.210694856	-0.178767155	-0.652791687	-0.356825013	-0.605669627	-0.574748299
55	0	-0.978074973	0.271644433	-0.381421624	-0.384897869	-0.499713062	-0.013607049	-0.587703686	-0.356825013	-0.775108378	-0.607416947
56	0	-0.489873841	0.813492596	-0.449135182	-0.460288843	0.371317419	0.061072295	0.670643761	-0.323598579	-0.758098614	-0.341104176
57	0	-0.290793167	-0.159843504	-0.326409814	-0.385401577	-0.485738574	-0.353795277	-0.305331798	-0.258548675	-0.416390299	-0.343672622
58	0	0.41236031	1.028581089	5.444785391	-0.495041359	2.326102705	-0.353795277	1.243387649	-0.356825013	1.837126898	-0.192111122
59	0	0.469205857	-0.844976986	-0.04350279	-0.043224949	-0.027717716	0.208218548	-0.342649164	0.141817342	-0.097122264	-0.21549717
60	0	0.706655239	1.350111764	1.195919958	-0.118914505	-0.258666018	-0.353795277	-0.514455846	-0.356825013	-0.682440732	0.070275158
61	0	-0.91815683	-0.719312615	-0.449135182	-0.18520954	-0.499713062	-0.353795277	0.332241862	-0.356825013	-0.341649527	-0.693821558
62	0	-0.785356166	0.295424835	-0.359242642	-0.30228926	-0.311573827	-0.353795277	-0.292437636	-0.356825013	-0.687397435	-0.540063746
63	1	2.137277062	2.771031123	-0.404107213	-0.448976088	0.015568216	-0.353795277	-0.579448064	-0.125383593	-0.539478142	-0.618535471
64	0	1.678632972	1.57725743	0.169968185	-0.351388039	-0.474380841	-0.353795277	-0.606961339	-0.356825013	-0.646815775	-0.488479911
65	1	0.345821298	-0.355929621	-0.449135182	0.148209598	-0.169543789	-0.353795277	-0.228641568	-0.205661572	0.34392951	-0.521540443
66	1	1.444177511	-0.275120836	-0.36932721	-0.076093544	-0.460290986	-0.353795277	-0.477737335	-0.356825013	-0.096510617	-0.130675078
67	0	-0.916547997	-0.264446695	-0.426764545	-0.463798648	-0.225515966	0.751322057	-0.112409485	0.162698349	1.307239472	-0.769573998
68	1	-0.815475686	-2.084248108	-0.449135182	-0.193303827	0.124412326	0.104005376	-0.539996615	-0.018708586	-0.056103123	-0.156992342
69	0	-1.153659791	0.237115969	0.682359958	-0.495041359	-0.499713062	-0.223951906	0.185660493	-0.356825013	-0.723834807	-0.633467373
70	0	-1.476200972	0.748404433	6.006430643	0.600376884	-0.499713062	-0.353795277	0.917557212	-0.356825013	0.62886644	0.619353087
71	1	-0.718462025	0.556550526	-0.124781621	-0.403425021	0.149235717	-0.157829189	-0.661924207	-0.356825013	0.876286924	-0.421539204
72	0	-0.751381299	0.326331772	-0.449135182	-0.433709562	-0.248273223	-0.353795277	-0.144791613	-0.356825013	-0.424849349	0.012689227
73	1	0.257744489	-1.957329626	-0.17006929	-0.495041359	7.176681372	9.328706436	0.326386578	6.91619652	4.744657672	5.062851284
74	0	-2.017678623	0.433126764	3.113184572	-0.495041359	0.01120913	-0.353795277	1.362181219	-0.356825013	-0.257820313	-0.010660249
75	0	-1.140422883	-0.095277208	-0.449135182	0.226435172	-0.499713062	-0.353795277	-0.135746993	-0.356825013	0.591322473	0.141442346
76	1	-0.25894378	-1.182775135	0.157162401	-0.041018478	-0.265179675	1.208229419	-0.541949448	-0.356825013	0.554376728	-0.178662708
77	1	-0.600835833	-0.801579662	0.053559224	0.226233881	-0.127893441	0.523966207	0.340235827	-0.314283271	-0.2345278	-0.093325672
78	1	1.056822688	-0.037579446	-0.449135182	1.479170559	1.022133771	-0.353795277	0.508926401	3.158713513	2.715166467	3.797542052
79	0	-1.189600461	-0.777353663	0.121065614	-0.495041359	-0.499713062	-0.353795277	-0.19493715	-0.174357901	-0.053190681	-0.325989087
80	1	1.326338325	-0.487895275	-0.048152213	-0.479954495	-0.295791216	-0.317244126	-0.661924207	-0.356825013	-0.706354726	-0.58634602
81	0	-1.298821662	-0.477651361	-0.353283787	-0.037390047	-0.499713062	-0.353795277	-0.017015504	-0.356825013	-0.467587944	-0.35367964
82	0	-0.031842909	0.342672147	2.958003133	2.634082685	-0.499713062	-0.353795277	0.543889058	-0.356825013	1.63482235	1.146116932
83	0	-0.934139722	-0.230065689	-0.394548937	-0.437493637	-0.038364466	-0.353795277	-0.352917162	-0.356825013	-0.533914347	-0.519634156
84	0	0.851346904	-1.966488539	0.066658423	-0.495041359	1.334626796	-0.212735738	0.361605078	0.285557974	-0.284243654	0.635308622
85	1	1.305537739	0.08655551	-0.208201274	-0.440183806	-0.499713062	-0.353795277	-0.172768878	-0.356825013	-0.352936951	-0.199953412
86	1	1.449125061	-0.858240229	-0.324468815	-0.294897613	0.478012487	0.026258459	-0.399444319	-0.356825013	-0.318927658	-0.568597128
87	0	0.408810074	1.119217056	2.399527547	-0.495041359	-0.499713062	-0.353795277	-0.661924207	-0.356825013	-0.257509504	-0.122781301
88	1	0.379452863	0.53014043	-0.449135182	0.416249911	-0.132037299	-0.353795277	-0.42960778	-0.356825013	-0.229786267	-0.539266651
89	0	-0.991102291	0.115148229	-0.242767196	-0.495041359	-0.499713062	-0.353795277	0.223423527	0.189469095	-0.403604732	-0.507213597
90	0	-1.433821913	-0.717399704	-0.362255301	-0.412877272	-0.36187455	-0.353795277	-0.641436847	-0.356825013	-0.760959195	-0.109708441
91	1	1.299863831	1.330580528	0.028518884	-0.333165894	0.041597171	-0.353795277	-0.145705035	-0.356825013	-0.360277108	-0.318043397
92	0	-2.386210092	-0.630575209	0.076222256	-0.30469374	-0.499713062	-0.353795277	-0.325165	-0.356825013	-0.52689057	-0.264644703
93	1	-0.021541706	0.090325897	-0.449135182	-0.494822753	-0.036366315	-0.353795277	-0.492014434	0.687990276	-0.431608584	-0.168639845
94	0	-1.247808449	-0.463801145	-0.255900009	-0.495041359	-0.499713062	-0.353795277	-0.621658225	-0.356825013	-0.425652001	0.544324435
95	0	-0.671925705	0.006470102	-0.449135182	-0.348652103	-0.424917569	-0.041597156	1.052248574	-0.356825013	0.739880614	0.446571972
96	1	0.083915814	-0.641425401	-0.449135182	0.664292867	-0.499713062	3.028253824	-0.085237419	0.265755898	0.142944525	-0.219759409
97	0	-1.479038655	-0.299733919	0.173477549	-0.495041359	-0.499713062	-0.353795277	-0.661924207	-0.356825013	-0.777565392	-0.663768504
98	0	-1.388573909	-0.322134532	0.162145484	-0.495041359	-0.144268194	-0.353795277	0.373635841	0.07559973	-0.144953426	-0.091668876
99	0	0.074240655	0.285591879	-0.444957024	-0.10544642	-0.208750419	-0.353795277	-0.545070555	-0.356825013	-0.557637225	-0.584717292
100	0	1.57993948	2.483832191	3.196193817	-0.495041359	-0.499713062	-0.353795277	-0.083519096	-0.310376833	0.526145577	0.040461833
101	1	-0.224889891	-1.488356781	-0.449135182	-0.059958842	-0.317408727	-0.353795277	-0.486310859	-0.046321973	-0.217679339	-0.354436251
102	1	1.029650735	1.175265317	0.256971755	-0.495041359	-0.445705075	-0.12334273	-0.119320559	-0.356825013	-0.391274042	-0.529594995
103	1	-0.568227454	-0.015690065	-0.449135182	-0.380605437	-0.499713062	-0.353795277	-0.279836597	-0.083396109	-0.196967399	-0.628411574
104	1	0.398092661	-0.155215213	-0.449135182	-0.296779203	-0.499713062	1.586669496	-0.03881365	-0.124141245	-0.071840157	-0.739868252
105	1	-1.376686052	-1.357229726	-0.449135182	-0.19191583	-0.499713062	0.241359688	-0.585177038	0.351595123	-0.390819137	-0.440269791
106	1	-0.084788076	-0.41311841	0.023886188	-0.302687478	-0.381002622	-0.353795277	0.04234457	0.099534615	-0.402583528	-0.273742355
107	1	1.596670283	0.571917809	-0.449135182	-0.279226765	3.783339853	-0.353795277	2.258789855	1.796416632	3.331149138	3.730674875
108	0	0.185894827	1.06119839	-0.28932122	-0.098522052	-0.401446504	-0.353795277	-0.552701825	-0.356825013	-0.782627252	-0.518552315
109	0	-1.166519913	-0.718085146	-0.449135182	-0.085490016	-0.499713062	0.295590338	-0.399689001	-0.356825013	-0.656292338	-0.351718031
110	0	1.33179323	2.330805722	-0.449135182	-0.464093359	-0.499713062	-0.353795277	-0.585716029	-0.27880242	-0.809745304	-0.529353425
111	0	-0.433973344	-1.184207555	-0.449135182	-0.455881292	0.312528239	-0.353795277	-0.366629774	0.144483222	-0.569080889	-0.518514911
112	0	-0.612410799	-0.229334846	-0.449135182	2.683901085	-0.499713062	0.135470381	0.746487872	-0.356825013	-0.047030309	0.143951287
113	0	0.534631736	1.38518912	-0.262940131	-0.495041359	-0.499713062	-0.353795277	1.042631438	-0.356825013	-0.334549984	-0.621034475
114	1	0.808685277	-0.349083268	0.10259215	-0.38955878	0.275308856	-0.353795277	-0.127824063	-0.356825013	0.005834088	-0.184065248
115	1	0.196494194	-0.680464618	-0.449135182	0.711410225	3.154250386	-0.353795277	0.4141275	-0.356825013	0.095870861	-0.533091616
116	1	1.602885691	-1.521720969	0.231251788	-0.427926465	1.225549263	-0.353795277	-0.243266558	0.809192459	0.536433886	0.299558
117	0	0.807874044	-0.799233738	-0.449135182	-0.495041359	-0.499713062	0.076054534	-0.578688732	-0.356481824	-0.754491411	-0.760965222
118	1	-1.382821621	-0.52957424	-0.179926423	-0.25048197	-0.499713062	-0.353795277	-0.156575545	-0.356825013	-0.44432741	-0.591420947
119	0	1.249560686	1.722195309	-0.262506885	0.497967782	-0.499713062	-0.353795277	-0.090380148	1.190502752	-0.245120958	0.453013583
120	1	0.074955117	-0.72029219	-0.449135182	-0.020369797	2.18013617	1.01562168	-0.029036477	-0.356825013	0.198265316	-0.337662391
121	1	1.332706931	-0.941495938	-0.286442903	-0.494189483	0.434856134	0.84813873	-0.385181845	-0.14422998	-0.36294303	-0.108142222
122	0	0.06508461	0.500525029	0.135491594	0.6518196	-0.499713062	0.824921851	2.676343215	-0.197799819	2.989834029	1.081890958
123	1	1.098946428	-1.469713133	-0.449135182	-0.124392675	-0.144937931	1.861275529	-0.470546375	-0.343146167	-0.361598899	-0.560437608
124	0	-0.285701137	0.706276356	0.234556374	-0.332874941	-0.247602349	-0.353795277	-0.661924207	-0.356825013	-0.551405375	-0.473590391
125	0	0.44119061	0.948980106	0.062666929	-0.495041359	-0.479603246	0.533421441	-0.043938232	-0.222086806	-0.646650746	-0.418248704
126	1	1.284310245	1.025096003	-0.449135182	-0.340755444	-0.270888828	-0.346780968	-0.426949711	-0.356825013	-0.516740312	-0.462448186
127	0	-0.785832329	-0.669347046	-0.449135182	0.556961986	-0.499713062	-0.353795277	1.879635558	-0.356825013	4.016807339	1.44102662
128	1	-0.320676421	-0.951033158	-0.158185266	0.758945712	-0.213463098	-0.353795277	-0.630078181	-0.231389883	0.687550817	0.065819252
129	0	-2.270633606	-1.729586971	-0.449135182	-0.222613992	-0.288825995	-0.353795277	-0.127596871	-0.356825013	0.187550262	-0.424911255
130	1	1.085730638	-0.261959741	-0.449135182	-0.333434153	-0.220203464	-0.349115309	-0.661924207	-0.315911567	-0.323493871	-0.463901766
