# Supplementary material for: Differentiation of Brain Abscess From Cystic Glioma Using Conventional MRI Based on Deep Transfer Learning Features and Hand-Crafted Radiomics Features
Source: Front Med (Lausanne). 2021 Nov 12;8:748144. doi: 10.3389/fmed.2021.748144 (PMC8636043; doi:10.3389/fmed.2021.748144)
Supplement: Supplementary file 2 [file Presentation_1.ZIP › Intermediate data/t2/train_HCR.csv]

ID	label	original_shape_VoxelVolume	exponential_firstorder_10Percentile	exponential_firstorder_90Percentile	exponential_firstorder_Energy	exponential_firstorder_Entropy	exponential_firstorder_InterquartileRange	exponential_firstorder_Kurtosis	exponential_firstorder_Maximum	exponential_firstorder_Mean	exponential_firstorder_MeanAbsoluteDeviation	exponential_firstorder_Median	exponential_firstorder_Minimum	exponential_firstorder_Range	exponential_firstorder_RobustMeanAbsoluteDeviation	exponential_firstorder_RootMeanSquared	exponential_firstorder_Skewness	exponential_firstorder_TotalEnergy	exponential_firstorder_Uniformity	exponential_firstorder_Variance	exponential_glcm_Autocorrelation	exponential_glcm_ClusterProminence	exponential_glcm_ClusterShade	exponential_glcm_ClusterTendency	exponential_glcm_Contrast	exponential_glcm_Correlation	exponential_glcm_DifferenceAverage	exponential_glcm_DifferenceEntropy	exponential_glcm_DifferenceVariance	exponential_glcm_Id	exponential_glcm_Idm	exponential_glcm_Idmn	exponential_glcm_Idn	exponential_glcm_Imc1	exponential_glcm_Imc2	exponential_glcm_InverseVariance	exponential_glcm_JointAverage	exponential_glcm_JointEnergy	exponential_glcm_JointEntropy	exponential_glcm_MaximumProbability	exponential_glcm_SumEntropy	exponential_glcm_SumSquares	exponential_gldm_DependenceEntropy	exponential_gldm_DependenceNonUniformity	exponential_gldm_DependenceNonUniformityNormalized	exponential_gldm_DependenceVariance	exponential_gldm_GrayLevelNonUniformity	exponential_gldm_GrayLevelVariance	exponential_gldm_HighGrayLevelEmphasis
0	1	15696	39.64809177	786.2227764	29728352645	5.106917146	455.7707177	7.656026665	3003.670963	336.5400528	262.0070935	204.8309341	4.01345924	2999.657503	190.7470437	1376.229703	1.648401829	29728352645	0.041731108	107668.8832	375.5101664	2298321.212	21431.99409	650.2485626	55.15440472	0.843503403	3.602960782	3.30252836	41.62646825	0.441925776	0.376846645	0.996662688	0.973168301	-0.3006755	0.974144471	0.325375921	15.05442798	0.00660944	8.857923356	0.038466901	6.180745879	176.3507418	8.455106992	1495.856014	0.095301734	17.59449495	655.0114679	172.2969365	367.2672018
1	1	25026	6.751319007	35.01158757	26029294612	0.975500478	13.99380161	10.5280001	200.4955142	19.76526562	9.37093199	17.16687353	0.334347182	200.161167	5.961884906	1019.848072	1.953692618	26029294612	0.6116804	168.8937963	1.910045879	8.145437467	2.086756138	1.051442554	0.166368832	0.726857008	0.151681621	0.628407151	0.142550751	0.926152018	0.925496403	0.998000086	0.984954019	-0.391538482	0.731046829	0.14222199	1.299524476	0.496020805	1.601376973	0.681118113	1.424227807	0.304452847	4.473181554	3823.041876	0.152762802	35.67660445	15307.91369	0.300642377	1.961080476
2	0	6650	27.07997924	465.7607648	9495262062	4.126118462	168.4397662	8.116177335	1349.82401	176.4972933	147.3818809	95.68153357	9.977982121	1339.846028	80.82284128	1194.930524	2.210786201	9495262062	0.095482209	43713.07555	131.2551409	549751.6292	9438.405522	281.4116718	18.37973772	0.87806588	2.42229767	2.885524117	12.13427838	0.525724383	0.474617927	0.994103837	0.960302291	-0.31126784	0.958332243	0.345887513	8.091569373	0.027210515	7.159626544	0.122540171	5.190676166	74.94785238	7.526183098	444.9569925	0.066910826	30.11040308	634.9566917	70.02769904	127.1881203
3	0	50198	39.04257769	126.8030831	59703542151	2.669622229	43.51107641	112.9072503	2239.35691	88.97854629	32.28505113	83.34291759	3.026204868	2236.330705	18.38403819	1090.578275	6.876120721	59703542151	0.201560456	3486.699284	20.9274975	24748.23702	436.7650664	18.11513696	2.527897249	0.753469315	0.715721579	1.518095441	2.000727363	0.731236403	0.719043586	0.999701455	0.992321884	-0.318503965	0.893992223	0.420461325	4.126762575	0.081152631	4.406167661	0.157972343	3.5154557	5.160758552	7.015370888	2292.358939	0.04566634	35.17262212	10117.93175	5.666820871	22.1342683
4	0	7752	72.20051913	559.7914727	12858652953	4.733053668	242.037576	4.576513792	1291.03112	272.0154188	156.2058745	216.9555427	3.989241647	1287.041879	104.3047692	1287.925837	1.306677995	12858652953	0.046816907	40729.73523	194.4878054	230217.9702	4255.692978	240.248218	27.47596126	0.795040543	3.242515045	3.255644996	16.57768957	0.426446235	0.358434412	0.990735612	0.945724116	-0.236228558	0.938060963	0.329673566	11.88593581	0.006424769	8.402542873	0.023098824	5.713855449	66.93104481	7.876240456	808.0670795	0.104239819	13.35184522	362.9246646	65.29750502	194.7761868
5	0	15241	23.39195771	236.6030263	19292970568	3.571536726	133.1646093	2.837818366	525.845563	122.0470635	69.78326938	111.5953977	2.592301257	523.2532617	53.78362967	1125.10439	0.6148153	19292970568	0.093842546	6870.276278	40.92613467	3974.182632	108.3050315	38.42032919	4.821705351	0.776415611	1.489357333	2.286826303	2.500291857	0.5528348	0.503418533	0.990649207	0.940520441	-0.22716223	0.87933717	0.422119293	5.702539366	0.018369226	6.396244105	0.054201808	4.519878169	10.81050864	7.25080511	1216.695689	0.079830437	14.59701336	1430.254248	11.09941325	40.01869956
6	1	1142	53.65865166	431.2441202	1688104574	4.294722442	210.1107959	3.104297906	697.1710122	206.8602535	120.3434011	165.6704619	3.635391044	693.5356211	86.70618425	1215.812548	0.934174589	1688104574	0.062306581	21688.48125	115.9645941	36563.34759	862.1395553	119.6593715	30.25514349	0.599027457	3.898988418	3.431197411	14.21391944	0.36001975	0.278468481	0.967028185	0.888972379	-0.179927466	0.870154722	0.262462841	9.672177658	0.006967349	7.99797489	0.031780315	5.233318268	37.47862876	6.722060627	185.3397548	0.162294006	5.302501833	71.15411559	34.74130938	111.5875657
7	0	3011	5.376021767	61.46223889	3190385841	1.67165387	31.31764774	6.795036808	173.2959848	29.02488192	19.73601805	20.99036466	1.835997047	171.4599877	13.18872018	1029.357485	1.741983591	3190385841	0.398400705	684.6242081	4.127129529	92.70042575	12.72929644	4.001491859	0.554909502	0.757467912	0.402930855	1.15963923	0.386725206	0.820067804	0.81337039	0.989445378	0.951608208	-0.313797258	0.811988997	0.303267602	1.80689048	0.226712696	2.991561608	0.423913107	2.465224102	1.13910034	5.822643089	160.8837595	0.053432003	34.39426476	1199.584523	1.056913756	3.996014613
8	1	20780	9.361389958	213.2364871	25107494888	3.316039516	128.0087417	5.913328762	644.6252376	95.29014935	73.39565118	64.34942311	1.516173081	643.1090645	52.43601801	1099.205569	1.506472859	25107494888	0.143030163	8592.370743	33.65328507	15445.53056	540.8799103	53.55620211	3.00839051	0.893890681	1.046925008	1.985983084	1.865733718	0.656220708	0.623084472	0.995767481	0.963522363	-0.352976511	0.949688455	0.379037238	4.58370606	0.058030312	5.623469833	0.202708758	4.283424561	14.14114815	7.273995939	1078.314918	0.051891959	44.40898986	2972.166795	13.71036011	32.4120308
9	1	16051	25.97779993	960.0438605	33335807828	5.275200313	572.0321514	4.470054469	2608.432441	386.1272784	323.1616145	228.2057084	2.652947719	2605.779493	238.4066989	1441.134266	1.267920707	33335807828	0.041638642	155519.1406	502.5098986	3310730.047	30105.97893	928.3572868	94.67598895	0.815163674	5.927029328	4.056831742	58.324659	0.342660663	0.270076462	0.992100371	0.95046597	-0.209143307	0.939023263	0.233396456	17.14568713	0.00596629	9.672190182	0.038360386	6.379901684	255.7583189	8.004083854	2263.425519	0.141014611	14.03981964	668.3418479	248.9712599	503.1304592
10	1	38083	23.09508621	239.448872	47145314867	3.317303379	80.02186556	22.85580548	1744.694594	104.4433378	82.70153367	56.70719148	3.231720086	1741.462873	38.83519322	1112.637502	3.748095704	47145314867	0.164827072	18167.12423	51.43842116	275627.3595	4455.113509	116.9676074	5.41229321	0.911933956	1.092343719	1.991555284	4.172128527	0.687538764	0.66230195	0.998938955	0.985354457	-0.373150077	0.955010569	0.363288629	4.852488554	0.072611441	5.481839165	0.214804375	4.263459485	30.59497516	7.487182019	1542.538272	0.040504642	50.16160621	6277.109393	29.15408157	51.01780322
11	0	14371	7.752661103	141.2018071	16322049094	2.773371966	80.77228156	6.208925509	477.3825545	64.07940876	46.34614393	47.68811054	1.091140843	476.2914137	33.15373926	1065.721789	1.512351995	16322049094	0.194862463	3497.943747	14.70689787	2013.585904	113.2499305	20.08072513	1.787333153	0.836206436	0.765739776	1.699876048	1.176710397	0.723620602	0.701235023	0.995724031	0.965527883	-0.363780031	0.928042891	0.349540056	3.183141223	0.100376843	4.618223875	0.277109541	3.61133052	5.467014571	6.751211935	645.8114954	0.044938522	47.99443065	2800.36845	5.551026248	15.05900772
12	1	31911	52.98090882	352.2450682	46952019047	4.139933246	147.6900793	3.351241156	911.4053114	207.650213	89.99172949	204.0250669	1.507953983	909.8973574	63.07215756	1212.989187	0.444795654	46952019047	0.064453507	12923.73038	100.3652045	17256.16663	244.0192265	71.87463219	6.47788602	0.833935674	1.641621615	2.416722506	3.709368659	0.538510395	0.487338692	0.995495767	0.959656087	-0.270258209	0.938266468	0.419769673	9.165493594	0.011842169	7.127918443	0.036637432	5.059929	19.58812955	7.936664815	2394.089593	0.07502396	19.06392187	2056.775877	20.74351237	98.36573595
13	0	630	18.38870496	137.1604189	717034870	2.625213886	44.26976327	23.76226855	679.0052515	63.85163467	46.84183484	36.14918251	9.186994677	669.8182568	21.92466812	1066.841407	3.997113964	717034870	0.230269589	6370.28677	11.19148318	11296.98214	396.9570964	23.83991724	10.33351986	0.381892393	1.497875428	2.205308874	7.866648728	0.63630146	0.605207086	0.989610914	0.955649231	-0.206555639	0.756592887	0.383858396	2.794520114	0.095421482	4.445462837	0.182141047	3.301235144	8.543359276	6.194977395	35.5968254	0.056502897	31.36059461	145.0698413	10.32316453	19.47619048
14	0	5427	30.99623035	196.91204	6634778510	3.16585992	61.04569342	17.92685061	1021.720747	100.598712	63.50386856	69.32398407	3.475549144	1018.245198	28.69068646	1105.689802	3.438347023	6634778510	0.165903247	11232.41259	39.73481492	75155.1561	1877.489395	72.60481801	7.170657095	0.821556694	1.355175146	2.188073323	5.245141719	0.642130059	0.612336395	0.996027033	0.970428414	-0.303254863	0.920532761	0.392465941	4.834060132	0.054921738	5.540342227	0.130677555	4.193003179	19.94386878	7.084821797	274.1700755	0.050519638	30.38230871	900.3569191	18.07626568	38.53325963
15	0	10452	7.005448187	46.40732618	10976562766	1.310950196	20.3735339	5.529310204	134.2897052	24.66156512	12.38293862	21.82321088	1.28925912	133.0004461	8.498426238	1024.786704	1.243382921	10976562766	0.458870679	256.4655522	2.763447905	9.319113142	1.936773951	1.547939185	0.306042537	0.670369486	0.263114138	0.87962749	0.234208114	0.874216916	0.872554171	0.99202858	0.963106502	-0.315503025	0.75177939	0.237323444	1.5660965	0.286294384	2.300676897	0.439901064	1.982160177	0.463495431	5.534478348	617.681592	0.059096976	32.99032949	4796.116341	0.444172421	2.715174129
16	0	19451	20.97103696	286.4133513	25239449188	3.808940233	123.6612565	29.08459805	2505.423637	131.55589	89.44241807	94.61442164	0.821078122	2504.602559	53.82004325	1139.118669	3.282477259	25239449188	0.093766727	17172.60948	58.63654049	200250.5057	2755.778597	99.18458149	16.46659768	0.715749573	2.339071805	2.86038633	10.78812896	0.496740644	0.437462271	0.998476765	0.978235705	-0.189000189	0.85983881	0.354790202	6.159758462	0.01728607	7.043830955	0.054481887	4.819002547	28.91279479	7.308478841	1556.492571	0.080021211	19.5562273	1823.856614	27.54588428	60.80540846
17	1	32244	1.579303786	250.0098988	38868708889	3.065358044	114.7261828	16.48656459	1679.868255	89.22274818	93.34761021	31.49867316	0.264536369	1679.603719	52.72260833	1097.9324	3.016063256	38868708889	0.245959476	19049.35902	42.55788819	160699.3687	3084.023098	107.3143833	8.138949129	0.858906047	1.291600886	2.16476871	6.419499308	0.704969018	0.672974677	0.998328011	0.982507382	-0.353851772	0.938230784	0.241010784	4.214626316	0.181810659	5.07005487	0.417826402	3.787834816	28.86333312	6.424690734	2654.419241	0.082322889	90.57349409	7930.717343	29.71841045	47.26116487
18	1	40412	16.39054022	66.84674919	43786348291	1.685295153	23.15723953	3.957126419	158.2939059	40.72586672	15.13853028	38.23916795	1.773042447	156.5208634	9.94747355	1040.912422	0.729118156	43786348291	0.375672741	388.3413087	5.352928646	19.99907664	2.466169067	2.264817229	0.262683286	0.791628331	0.235996575	0.826275473	0.205301294	0.885959497	0.884611876	0.994833509	0.970853155	-0.427326513	0.865986034	0.216863795	2.202765196	0.270861055	2.602163819	0.473488265	2.303154367	0.631875129	5.505605424	4171.94076	0.103235196	43.41328477	15181.68683	0.657849315	5.293254479
19	1	1232	4.551616123	23.8104978	1263109881	0.547759767	7.832611247	46.76811713	197.2538909	12.45524776	7.638065824	8.319448706	1.76522598	195.488665	3.54598272	1012.547049	5.19587722	1263109881	0.832478601	185.8978207	1.259640432	9.597031316	1.69182517	0.443853101	0.140916897	0.524103927	0.093176443	0.446364331	0.131708274	0.959227208	0.957697699	0.997992104	0.990113007	-0.266484188	0.439622904	0.068255	1.087998803	0.817133256	0.728329527	0.902817973	0.626797267	0.146192499	3.740750762	203.8116883	0.165431565	48.90716974	1025.613636	0.24227249	1.517045455
20	1	18410	6.164267271	45.69027299	19319247762	1.3074665	20.21778854	7.460591548	180.0784808	24.25779741	12.6867699	21.26947239	0.589919352	179.4885614	8.41241821	1024.396797	1.499054493	19319247762	0.470901061	284.7619707	2.696590571	17.54104848	3.199705179	1.735728446	0.177843464	0.813929241	0.161402509	0.65739213	0.150957877	0.921785278	0.920936968	0.997293702	0.982242799	-0.487733741	0.85140701	0.149370718	1.518895369	0.356876165	2.024455634	0.522711974	1.830987271	0.478392978	4.933531728	2638.735035	0.143331615	36.58873562	8669.288539	0.474199481	2.689462249
21	0	6876	14.79227129	397.0434538	9574604711	4.128884593	197.553635	10.20973842	1707.238176	164.9970965	135.5569276	96.96886709	1.983647083	1705.254529	85.07580966	1180.028489	2.272261041	9574604711	0.087031775	35249.0007	109.6334216	411204.0631	6486.949656	219.1423204	21.27483025	0.823944517	2.677164037	3.031284201	13.77750057	0.492649257	0.433315012	0.995753854	0.964957867	-0.27001845	0.942407368	0.324136115	7.754314141	0.021236898	7.406376688	0.099999537	5.214609058	60.10428767	7.432370079	538.2937755	0.078285889	28.18690856	598.4304828	56.4229647	106.8730366
22	0	72091	34.36703109	237.4153138	91615498403	3.563717861	90.38462445	19.96039792	1843.454494	122.5977036	69.5185968	95.77526322	1.165360515	1842.289134	39.32739647	1127.311531	2.903582963	91615498403	0.113033427	10605.68423	45.09010564	55025.48731	1250.411501	62.59154988	4.511314461	0.865428765	0.93797892	1.843918593	3.604141641	0.702278841	0.679051667	0.999247185	0.98800722	-0.393858222	0.966351648	0.37017206	5.528874769	0.044179726	5.719381329	0.117985198	4.465011753	16.77571609	7.950223597	2997.982647	0.041586088	53.666577	8148.692777	17.02472162	46.23801862
23	0	27642	6.107067112	134.3328155	30499971941	2.315590945	44.60624853	9.792917282	552.380906	48.57516664	42.84722462	24.02598932	1.225475522	551.1554305	22.21692585	1050.424853	2.41973435	30499971941	0.320103758	3882.491692	11.94187614	4494.286778	249.6700106	23.45777848	2.516987383	0.806757324	0.801485733	1.751724672	1.846865723	0.743599263	0.721237611	0.995547822	0.969074534	-0.292343219	0.858998685	0.29594501	2.589509246	0.182683314	4.115365609	0.396786207	3.150383916	6.493691465	6.257198218	1326.826206	0.048000369	58.63119263	8848.308082	6.156292817	12.30146154
24	0	1414	2.81630013	17.17274378	1438796983	0.217846133	7.013057618	15.93999565	64.27222244	8.704699777	5.061063592	6.153963853	0.632983211	63.63923922	3.108023846	1008.730273	2.770454398	1438796983	0.939473721	51.59141801	1.075523214	0.431814324	0.180707494	0.096949305	0.049738368	0.298240825	0.041680259	0.246989686	0.047846438	0.980502889	0.979965682	0.995398076	0.989982841	-0.176250395	0.227400297	0.034629413	1.031363862	0.909643586	0.362186698	0.953370489	0.315326216	0.036671918	3.564175072	205.6067893	0.145407913	36.22610828	1328.415842	0.042596864	1.1145686
25	1	83904	122.9549451	724.8332531	1.71E+11	5.126165652	294.652241	3.21809394	1585.515586	407.4511157	181.4824029	371.7013825	2.233056791	1583.282529	126.8700881	1425.647222	0.610250889	1.71E+11	0.033188178	51551.35791	371.7868612	288529.182	3126.783207	304.118682	12.56341175	0.920374598	2.271608132	2.81667059	7.268569689	0.475190807	0.411323384	0.997051803	0.967173574	-0.320968104	0.978632636	0.372063313	17.28795525	0.004822888	8.572827506	0.019576006	6.07520258	79.17052344	8.687674745	7368.047221	0.087815208	15.85678429	2784.620924	82.55138235	364.742849
26	1	42610	9.346530856	90.51704079	46304292946	1.937825641	22.6244278	16.7177548	511.7277401	40.87373482	33.18040859	22.51095363	0.865168518	510.8625715	11.22140403	1042.449106	3.441219565	46304292946	0.394903636	3282.007696	9.76790434	6951.431807	321.7567923	21.28716862	1.122004743	0.900184553	0.464164182	1.289593428	0.899017262	0.827995918	0.817402353	0.997595246	0.980037167	-0.384085249	0.879227855	0.244290188	2.174001306	0.266271596	3.197654466	0.467753169	2.626392557	5.602293342	5.869157763	2753.640648	0.064624282	57.96407996	16826.84393	5.324751594	9.833372448
27	0	11358	9.561548779	61.20638419	12127151942	1.691060785	27.99093674	4.070518107	153.8227182	33.10137127	16.38245238	29.32471844	1.684388831	152.1383293	11.60619235	1033.304872	0.936088357	12127151942	0.347090657	420.5161972	4.042144734	20.38454297	3.063389295	2.520758878	0.409465687	0.720480219	0.349181052	1.022180148	0.282445429	0.834122205	0.831232314	0.992025614	0.957139036	-0.314784696	0.801197412	0.307607852	1.874624587	0.189556684	2.877095352	0.297540809	2.434471949	0.732556141	6.115750233	546.7547103	0.048138291	37.36200103	3942.255679	0.737056953	4.101074133
28	1	28992	17.29791005	107.159941	32649456141	2.487671123	38.05427366	108.9766051	1599.353161	59.35959082	33.73802008	45.57590807	1.280373564	1598.072787	16.82909532	1061.204023	7.253825486	32649456141	0.241181763	3911.235729	12.60000567	26545.26775	465.6088193	19.11814457	3.083650953	0.718437365	0.819290191	1.724856292	2.387991846	0.726708952	0.707771964	0.999290936	0.987848556	-0.268160103	0.846832944	0.361244011	2.930955341	0.105724119	4.322918371	0.243542934	3.351336876	5.55044888	6.724165232	1188.307947	0.040987443	45.53451839	6992.34168	6.319999955	14.6044771
29	0	35695	6.777591871	87.73438245	38681417807	2.129039829	44.73930225	7.36014979	324.3450688	40.37513486	27.32172549	30.15965991	0.564732853	323.780336	18.58018531	1040.992256	1.712351817	38681417807	0.289911714	1284.456407	6.695426043	412.9842963	35.38900436	7.714688829	0.66186567	0.842245855	0.416171775	1.199720938	0.481362027	0.822375634	0.814423823	0.99623758	0.971349468	-0.39692678	0.902549717	0.285955965	2.220762562	0.166836922	3.506966753	0.341247679	2.915357119	2.094138625	6.389357884	1876.679395	0.052575414	44.45163131	10348.39863	2.035570207	6.641070178
30	1	32830	2.795836354	67.17134922	35903541358	1.541748071	20.48502646	110.6062843	2424.449039	37.62839236	45.04129215	9.194623629	0.797988866	2423.65105	10.88338045	1045.762832	9.41104983	35903541358	0.579214577	16947.22063	27.00002322	1061142.093	9158.208217	97.13080091	6.462452604	0.874671035	0.594262877	1.200591052	6.094417209	0.874319318	0.864337856	0.999365927	0.994429846	-0.398903233	0.825490296	0.134424862	2.08130457	0.528980407	2.343359197	0.723251239	1.895179345	25.89831338	4.385014838	6919.371063	0.210763663	73.17705652	19015.61456	26.80024342	31.4101127
31	0	12650	6.659806423	466.716065	18364531511	4.076555423	201.2919072	15.39245414	2670.368577	176.6073412	170.7310655	79.17319705	0.347642601	2670.020934	91.14927356	1204.88241	3.01545103	18364531511	0.117833155	67336.78592	160.5383062	2280180.951	23186.75947	413.3711295	45.26959818	0.803385105	3.564896318	3.340918818	32.00922245	0.487178884	0.429912448	0.996263671	0.969981093	-0.242526991	0.92647301	0.277181173	8.274758499	0.036563483	7.508943224	0.165972444	5.197838154	114.6601819	7.35058107	889.1536759	0.070288828	36.10245324	1490.589407	107.3280407	165.0159684
32	0	5406	11.35318005	180.5365726	6241347473	2.863752863	63.17556564	15.24313744	947.1365335	70.86010783	58.97555813	38.02596133	2.269387784	944.8671457	30.39430031	1074.486987	2.91881217	6241347473	0.210305166	7780.914533	23.1146351	26279.13832	837.9860622	49.04763323	5.877893123	0.787418415	1.252504778	2.165647897	4.226303453	0.666524443	0.634352013	0.996188322	0.970407138	-0.289605386	0.894337925	0.329579888	3.509826337	0.09635513	5.064731463	0.252533847	3.792584359	13.73138159	6.702319413	241.4132445	0.044656538	51.82639862	1136.90973	12.49342214	23.56141324
33	1	81959	8.668071926	974.7293813	1.53E+11	4.322236343	448.908415	5.33885386	3014.358924	296.7040258	336.5744873	61.50528227	0.356836269	3014.002088	221.8999077	1365.12803	1.679166057	1.53E+11	0.15369554	182133.2078	440.2996769	6355306.802	60390.06033	1146.462018	55.18224165	0.908351695	3.674678787	3.28998381	41.22109062	0.54797366	0.498820577	0.996466778	0.97275024	-0.306310769	0.963046956	0.204347833	12.94035761	0.096148688	7.489718967	0.301838713	5.260262435	300.4110649	7.426977681	6252.71171	0.076290727	89.40811253	12596.73277	291.0447582	444.4773484
34	0	12644	25.81457398	111.334855	14330977984	2.390179406	51.93586045	2.748313751	194.6489885	64.10026377	27.60213767	58.25143199	5.396979402	189.2520091	20.6104939	1064.622575	0.610051165	14330977984	0.218200071	1111.854816	11.45744185	126.4767145	10.11164848	6.785741134	0.508179783	0.860588781	0.407641175	1.13073259	0.335907353	0.811517022	0.806173928	0.992361358	0.955788035	-0.41401974	0.923857814	0.332652793	3.14446423	0.110183843	3.789828983	0.2250772	3.210759149	1.823480229	6.808938405	590.2258779	0.046680313	38.85053225	2758.921702	1.841499172	11.26684593
35	1	3816	4.653062281	17.44806627	4138102610	0.669285938	5.367013736	52.74137233	1647.235758	33.14404373	45.7218333	8.148294324	2.269334997	1644.966423	2.439635117	1041.349337	6.635697458	4138102610	0.87211589	17021.82569	19.47501296	325719.2513	4693.88607	80.61510736	16.59516859	0.648885728	0.740748549	0.694669124	16.00413595	0.942958174	0.938433989	0.996903634	0.991425714	-0.450433559	0.639178081	0.023889592	1.861352942	0.850615666	0.923043989	0.922161832	0.791328666	24.30256899	3.285441239	937.4449686	0.245661679	50.92692882	3327.994235	27.01729553	30.90592243
36	1	72609	20.56729199	326.2069596	1E+11	4.004756814	195.6585269	2.215821672	601.8723015	169.1438129	98.69653894	166.0916161	0.792679991	601.0796215	77.86725042	1174.848497	0.337588796	1E+11	0.068918048	13371.7359	75.85840584	13109.34578	152.5093302	78.67461989	4.816851631	0.884387042	1.502214271	2.33426018	2.49574177	0.554443006	0.503104973	0.992634672	0.946442837	-0.298556466	0.949310524	0.400674774	7.575343513	0.015027313	6.868646333	0.070980647	4.965852725	20.87286788	7.786800336	5197.341115	0.071579847	25.31829046	5004.070556	21.44132158	74.28712694
37	1	35250	5.222149007	311.4907298	48816662071	3.869762174	215.3290567	45.97067008	3151.499672	155.3647923	130.6763486	99.99519129	0.522132338	3150.977539	84.74974894	1176.804931	5.36211951	48816662071	0.114263244	50002.04269	120.1394523	4080653.327	28258.88467	308.4089324	23.92381101	0.856439352	2.117364271	2.688775139	19.29650678	0.580288571	0.532952538	0.998650244	0.984532495	-0.298309362	0.946512473	0.315182389	7.00096135	0.051351036	6.687282876	0.210192162	4.798100752	83.08318586	7.542788964	2022.18383	0.057366917	57.86196107	4027.779348	79.52622581	125.2061844
38	1	1396	16.63269055	1233.312677	3111672212	5.041882314	687.2871297	2.778074338	1803.046031	411.8169046	410.3090516	143.9927857	2.648780291	1800.397251	309.1545024	1492.980762	1.078956388	3111672212	0.063060853	235764.5836	694.0187691	5182519.163	49860.77179	1478.41359	79.3539828	0.898606235	5.355858454	3.844262899	49.03181897	0.399045713	0.336979214	0.986594944	0.938176697	-0.415637245	0.992994318	0.24889226	18.53680002	0.015788329	8.26471538	0.07884095	6.116693072	389.4418933	7.598500389	178.8638968	0.128126001	22.2653016	88.03295129	376.4131349	664.3911175
39	1	7763	31.04787544	418.1698982	10983080371	4.114917074	152.0376687	9.258853936	1349.82401	173.2759903	134.4148822	102.1698296	5.038123433	1344.785886	71.1209093	1189.453005	2.376061959	10983080371	0.088674366	38221.90104	120.7839646	470457.5412	8175.548519	244.2372579	18.40501385	0.86082506	2.45216829	2.888607538	12.01730021	0.506341681	0.452386064	0.994120742	0.959735275	-0.284184596	0.946798508	0.365840271	8.018595649	0.019589215	7.257768211	0.075792931	5.192977328	65.66056793	7.444961228	568.5926832	0.073243937	20.36733008	688.379106	61.24678218	116.4802267
40	0	9526	18.3808455	423.3118788	13562638532	4.25360906	191.8272445	8.369594252	1618.191697	177.4584006	139.5675566	110.1303041	0.820883571	1617.370813	85.11054481	1193.209782	2.084625285	13562638532	0.075490049	37341.29822	107.6082782	299296.6503	5458.702787	207.3651934	40.73872135	0.672138198	3.943010005	3.524747558	24.52508903	0.40633239	0.335711433	0.991124416	0.947082273	-0.154452784	0.838120184	0.277308356	8.119515906	0.011656542	8.043787719	0.061467547	5.303368767	62.0259787	7.257941471	1038.975226	0.109067313	16.40178392	719.1182028	59.68565654	117.54367
41	1	14376	19.35238488	476.0696573	20823988775	4.288440104	227.2730408	8.400014196	1922.861926	185.7861434	155.0281286	102.4694639	3.741528023	1919.120398	100.105028	1203.54665	1.985119048	20823988775	0.078011248	42435.76143	131.0063998	444513.7972	7098.456987	260.4475113	23.30538131	0.836222608	2.701958753	3.03854363	15.75691591	0.49551739	0.437918612	0.996307385	0.968185252	-0.275683267	0.949916853	0.331290787	8.467298349	0.018774664	7.594208172	0.080878922	5.349231035	70.93822314	7.648760555	1042.238731	0.072498521	27.65145588	1121.489705	68.04530354	130.8743044
42	1	22962	4.634126335	478.7921073	32780267012	4.074069386	237.4024993	10.40617981	2752.715384	174.176655	163.9244519	82.85243892	0.246840326	2752.468544	105.0770018	1194.816983	2.172235832	32780267012	0.119835545	48896.80646	129.2938215	689099.606	9339.483014	291.3273522	36.80123497	0.776491041	3.427155855	3.352476564	24.62478641	0.474727511	0.411089772	0.997177436	0.971658646	-0.209042651	0.899741866	0.2406495	8.101094609	0.042687516	7.578285914	0.190662948	5.157526006	82.0321468	7.303376038	1901.080219	0.082792449	46.84046046	2751.663792	77.59690554	134.096725
43	0	2228	4.715212624	50.85676776	2327314976	1.226413543	16.26130639	16.20285408	233.8185741	21.70535449	16.84649624	12.27161163	1.681388373	232.1371857	8.114480099	1022.044932	3.174385942	2327314976	0.603707022	694.0108453	3.1180136	212.7134348	23.62897827	4.155627854	0.702687286	0.712826321	0.324793756	1.038281756	0.593072749	0.877926645	0.869633061	0.993761362	0.972922809	-0.368459764	0.784674515	0.168305175	1.501440265	0.486972845	2.163034256	0.690747205	1.774405807	1.214578785	4.66371625	249.3204668	0.111903262	57.3727377	1345.059246	1.054389378	3.13016158
44	0	3818	38.59855341	181.5102822	4681735209	3.096796799	75.50441612	2.835180433	302.0083175	106.0386174	43.55169269	99.78290996	5.699081998	296.3092355	31.16879576	1107.351406	0.540129497	4681735209	0.131991743	2905.713813	28.55316253	759.1733573	28.62647426	16.79839341	2.054039132	0.781939476	1.019399578	1.827183808	0.977224366	0.618846502	0.586010471	0.988453129	0.93172758	-0.248974198	0.873725537	0.474809235	4.986208568	0.032036262	5.444335191	0.06850118	4.017892406	4.713108135	6.964767721	278.1932949	0.072863618	17.04017637	503.9444735	4.728469073	27.20272394
45	0	11671	19.51923701	660.1470999	20705400270	4.903108387	334.380691	10.62227803	2749.592613	286.9229884	237.5815685	173.7962402	1.48626755	2748.106345	139.9478993	1331.949566	2.452363039	20705400270	0.05221624	117918.8688	332.8555256	4963306.697	44592.54101	727.4136235	79.88222031	0.803042396	5.003452641	3.795625124	53.78525124	0.376410937	0.3040533	0.994020908	0.959753743	-0.214789914	0.932467749	0.258823726	13.07251601	0.006860672	9.023332425	0.046521378	6.01956718	201.8239609	7.905579628	1414.380516	0.121187603	13.8274065	609.4157313	188.5394602	331.9539885
46	0	10951	20.19762577	777.3402497	18872672586	4.759263225	354.632765	4.916611234	1960.115834	273.3047041	249.0271622	130.1906514	2.861843958	1957.25399	163.9171192	1312.773536	1.569620731	18872672586	0.064497024	102069.4878	306.6274815	1699132.796	22042.43471	645.7891038	43.72729068	0.873768332	4.049108587	3.559195413	26.63671476	0.42579572	0.360999733	0.99338481	0.954564969	-0.271844069	0.96014365	0.26866067	12.49020963	0.01458788	8.516966247	0.072284639	5.883152884	172.3790986	7.798950776	1076.224363	0.098276355	27.47251154	706.3069126	163.4709531	294.0909506
47	0	13182	9.785773185	1097.763796	27296206070	4.896569298	577.706475	3.89764297	2235.52082	366.7052092	365.4225194	138.462236	1.972875587	2233.547945	259.7630675	1438.998994	1.332042697	27296206070	0.087667373	202834.9769	576.4904352	5819458.862	55679.72488	1309.872744	53.69137435	0.921530667	4.433250882	3.649169542	33.31349687	0.454163844	0.394219025	0.993680735	0.956310315	-0.311988189	0.975638748	0.208098785	16.19737817	0.041245781	8.474911771	0.187981936	5.919271764	340.8910297	7.708296683	1339.153391	0.101589546	59.43580349	1155.631315	324.1222741	554.5552268
48	1	12250	28.50371413	376.5792613	17509785060	4.266734297	176.073315	5.996695882	1083.684195	186.4469187	110.2160005	160.4381063	1.525050642	1082.159145	72.97955535	1195.562716	1.460417906	17509785060	0.062836392	21713.91802	98.99954439	94598.89889	2039.088747	127.9899916	12.87651507	0.817306147	2.380852507	2.880499828	7.029860024	0.465602878	0.399379011	0.993671819	0.951496753	-0.21632148	0.909166909	0.355504865	8.378854651	0.009040693	7.69078264	0.033671763	5.247924214	35.21662666	7.65592077	1172.893878	0.095746439	13.88943084	769.7457959	34.85871706	98.15665306
49	0	34401	7.042143446	143.4267887	38470595022	2.575765991	55.47195428	9.329164362	576.2840794	55.76045597	44.06744607	32.99491684	0.402890613	575.8811888	26.42443826	1057.49645	2.156650001	38470595022	0.240985285	3668.601563	13.72141716	4328.608836	220.6293496	23.06547334	1.404021263	0.885542835	0.612187293	1.508179179	1.015261561	0.771027891	0.75579188	0.997654694	0.97660515	-0.398092473	0.93400356	0.318086739	2.88179282	0.131071886	4.257003918	0.29486133	3.436528031	6.117373651	6.765543242	1542.264091	0.044831955	50.45169235	8290.134793	5.838239095	13.44577193
50	0	1672	4.244414455	53.93952353	1760546884	1.520029601	24.50550225	10.68617623	205.8716895	25.82358939	17.58419226	19.14803449	0.534601994	205.3370875	10.63906604	1026.137741	2.343638153	1760546884	0.450438263	644.6262784	3.621199651	110.5951517	14.62813669	3.731669075	0.840010772	0.636458862	0.460382429	1.279588184	0.615743642	0.814715441	0.804285319	0.990581414	0.95701328	-0.250449474	0.7304197	0.277410128	1.702154737	0.260493313	2.885530726	0.460936363	2.296999889	1.142919962	5.505614136	101.1100478	0.060472517	41.68539382	753.1327751	0.982117153	3.553229665
51	1	15904	41.56360266	347.3018031	23537486021	4.185104358	178.3563043	41.24039753	3228.49101	193.6165112	129.0939394	135.1734281	9.516119286	3218.974891	73.43686367	1216.541291	5.266745112	23537486021	0.073343118	55252.33668	149.8000858	4070353.454	30092.86083	331.1709856	30.33498221	0.83144098	2.486815537	2.804844972	23.86147733	0.503528536	0.447034135	0.998358188	0.982319105	-0.272809738	0.939247417	0.378435266	8.635766178	0.013672002	7.298880421	0.048035851	5.17844919	90.37649195	7.696373302	1269.83174	0.079843545	17.95893539	1166.448944	88.52600057	156.4972334
52	1	29154	44.40160154	443.1671624	47994112371	4.418178426	239.4832466	2.609085635	990.4241969	273.8114013	125.95196	301.5309109	4.632932158	985.7912647	94.41901894	1283.053918	0.01703092	47994112371	0.054757255	23631.87101	173.0882707	44565.92102	-227.3176114	129.5823526	11.22807979	0.839659675	1.86257028	2.556000759	7.658071509	0.551654585	0.505723453	0.993663816	0.958978261	-0.306489966	0.961467239	0.404442447	11.97831974	0.011319982	7.460364852	0.034911696	5.348060777	35.2026081	8.384415474	1811.390753	0.062131809	25.90543851	1596.393016	37.94258971	169.066063
53	0	23738	192.6403363	1698.970161	98188227891	6.368378603	939.3627408	2.082974485	2676.975146	954.4735029	477.7818537	988.6261792	5.557209006	2671.417937	372.4983765	2033.797215	0.144035766	98188227891	0.012981011	316364.4367	2072.997175	7017644.146	4723.601192	1809.16592	121.1104314	0.873978857	7.589638551	4.387712305	61.58601991	0.244140387	0.159303502	0.990312439	0.938221722	-0.210561429	0.959836537	0.162091999	40.62825874	0.000544802	11.40534857	0.0026546	7.335357897	482.5690878	8.562265642	5729.209453	0.241351818	2.67723989	308.1432303	506.2022897	2002.465793
54	1	3144	55.28202032	279.3274609	4259266542	3.738222375	129.6300593	3.106255911	514.5938	160.6839501	70.85423271	150.0534743	14.41559246	500.1782076	51.82734124	1163.928066	0.626217307	4259266542	0.083851101	7541.311935	60.29316345	4776.015627	115.6729636	41.18434022	6.773176808	0.717277997	1.887195069	2.522532437	3.048667652	0.48621794	0.421365473	0.985656679	0.922629015	-0.187059166	0.846519245	0.390796772	7.189187292	0.012548352	6.797302605	0.028350284	4.644695488	11.98937926	6.976962975	337.4064885	0.107317585	8.304664889	263.6278626	12.14121611	60.08715013
55	0	1110	12.646401	71.78167569	1185244788	1.703929905	22.4560943	4.835480412	121.7606338	33.06899915	17.81899566	23.81801415	6.561678995	115.1989548	10.69819663	1033.338326	1.586098435	1185244788	0.380285691	556.5398638	4.309657235	65.76608852	10.9322036	4.169891458	0.659020692	0.729794005	0.476130105	1.242176094	0.417359383	0.789362921	0.78018226	0.976526543	0.924779515	-0.272293277	0.770543787	0.344648549	1.852153863	0.202829895	3.105180055	0.392814399	2.49461613	1.207228038	5.874217158	55.59279279	0.050083597	34.27243243	422.1171171	1.071738495	4.186486486
56	0	7367	18.50722569	290.5659144	9397429594	3.718922622	142.4345716	5.990156837	869.2379547	123.2084205	91.46538085	80.33519538	3.691543773	865.5464109	61.57759536	1129.429704	1.613185773	9397429594	0.104114852	14014.29966	50.66709588	30890.09009	949.6051781	81.11835143	12.5787068	0.732192872	2.220573013	2.818151984	7.430059752	0.508551173	0.450546331	0.9905345	0.944814793	-0.209076489	0.874392251	0.345649404	5.78939684	0.02386814	6.842140442	0.08625276	4.742653954	23.42426456	7.101156625	572.3003936	0.077684321	24.6702706	767.014117	22.54652615	51.91977739
57	0	1595	22.4754212	95.77015031	1786034841	2.239429647	41.04967343	2.917612131	159.3686523	57.80405168	23.33662262	55.54183735	4.86428168	154.5043707	16.88674249	1058.192355	0.501634818	1786034841	0.239505901	821.6482584	9.722443221	52.91596097	2.938144929	4.449875372	0.897218018	0.663208801	0.617828404	1.385769239	0.499603404	0.730050653	0.718079449	0.98310585	0.926372965	-0.23063068	0.779652608	0.438519278	2.971956504	0.091892426	3.932951331	0.168544961	3.058251239	1.336773347	6.315676077	90.01442006	0.056435373	23.71000128	382.0119122	1.400042845	9.321003135
58	0	7702	17.04965713	197.4489591	9325287687	3.285111266	88.28376668	123.5244	2768.917109	94.24841113	66.3070646	62.7066292	2.507832278	2766.409277	38.55852002	1100.346236	7.747371934	9325287687	0.138709246	13382.25417	36.50825445	420322.1624	4050.422087	78.12031188	16.94446348	0.645198817	1.676135151	2.374477686	14.01531652	0.597412569	0.558620335	0.998821565	0.985958532	-0.252668599	0.892730607	0.396796043	4.60463127	0.039141914	5.917223251	0.121139376	4.303323974	23.76619384	7.119243081	449.0802389	0.058306964	27.54130069	1068.338613	21.53008162	39.77901844
59	0	12668	30.0133712	449.0794306	19389627304	4.525303161	253.9579045	4.483709465	1334.674684	225.0395139	139.6916104	199.5043575	1.356066855	1333.318617	103.0929941	1237.173769	1.009714788	19389627304	0.051188341	29877.12408	142.2825911	124351.2566	2015.702203	173.5277184	13.6754654	0.853550886	2.371521835	2.848143371	7.847645968	0.464796347	0.397830483	0.995532286	0.960062824	-0.263212063	0.947237511	0.36044797	10.11352145	0.007346613	7.954335158	0.030899871	5.529512168	46.80079596	7.869603775	1247.82144	0.09850185	11.93799386	648.4538996	47.90408894	138.1480897
60	0	3504	22.05032464	388.3688384	4994159815	4.204584716	169.2344613	15.58031575	1849.91939	175.380992	136.1381918	109.6479674	5.084021076	1844.835369	74.15057535	1193.848365	3.03169832	4994159815	0.077655543	43753.44335	124.1411337	799926.5078	10833.82343	262.4941117	41.24580835	0.73001489	3.513430664	3.298889531	28.24001816	0.44118486	0.376556867	0.993210508	0.958428907	-0.239226081	0.925613027	0.323722919	8.293735382	0.012415061	7.661771554	0.049089539	5.292729574	75.93498001	7.248629245	346.0410959	0.098756021	13.66180301	272.1050228	70.13315107	126.6875
61	0	43903	21.0270433	355.3323476	59680856266	4.032818206	211.4886883	3.688393075	921.0806808	157.7489127	114.698462	110.8344256	2.31542897	918.7652518	86.52772385	1165.924488	1.045205572	59680856266	0.079915676	18997.36688	79.02339058	46238.47202	1162.730643	118.0237345	5.283321513	0.914351613	1.459571973	2.342842341	3.074719581	0.58690593	0.541641157	0.996248924	0.963928956	-0.351685122	0.968391959	0.377112474	7.129494254	0.024146846	6.757560573	0.088157744	5.028153639	30.826764	7.880312733	2538.789764	0.05782725	37.53211451	3508.537936	30.52850474	76.82570667
62	0	6233	9.418882084	244.6579753	7591357877	3.362207768	108.2057929	9.423769241	920.5793753	97.57544576	81.92643288	54.49695522	2.008864318	918.5705109	49.01120358	1103.598673	2.258493227	7591357877	0.152511581	13258.17086	40.16875562	47347.2606	1384.78013	80.48129202	7.882197219	0.821901002	1.446697658	2.297485037	5.699206777	0.635683686	0.60083954	0.994722966	0.965510072	-0.333366825	0.9446376	0.354868262	4.691182264	0.063369969	5.798413076	0.211813178	4.342646603	22.09087231	7.11790762	307.0593615	0.049263495	42.57306446	950.6046847	21.21600835	40.69308519
63	1	7009	13.97378629	671.4129856	11916965444	4.747355668	321.4492426	10.09546185	2585.864229	263.0189697	231.2086183	141.3741714	1.877227771	2583.987002	141.7413998	1303.931599	2.328889829	11916965444	0.064618201	105020.6972	264.9075177	3110000.415	30089.36076	599.8041315	111.6560117	0.686899112	6.363742156	4.134290897	68.67877128	0.356351291	0.286269549	0.990563927	0.947016991	-0.193444393	0.905841757	0.200736733	11.94963498	0.014214854	8.846227583	0.100503945	5.853015765	177.8650358	7.382461281	988.7520331	0.141068916	29.65241237	452.9089742	167.99859	289.5799686
64	0	2117	18.26376003	830.2096317	4129868383	5.193337926	454.3975656	5.20194038	2371.593502	355.9534204	263.9864087	265.5158164	1.099920312	2370.493582	187.3209591	1396.714612	1.334637826	4129868383	0.039598241	112202.0283	395.1310737	1553887.226	15924.14921	646.9347916	103.0931147	0.725941935	6.451740195	4.167528461	59.90509693	0.314341215	0.236292687	0.989656708	0.941119426	-0.262294145	0.966162335	0.187092777	16.09314886	0.00658511	9.255361004	0.063438837	6.246257693	187.5069766	7.449649796	381.421351	0.18017069	15.49493818	83.82947567	179.3546513	396.8370335
65	1	61775	12.81288144	100.0347883	68718336995	2.364198868	49.40789867	3.341824097	300.6788189	54.1661571	27.4473794	49.83857087	0.266437259	300.4123816	20.16283589	1054.702422	0.683433885	68718336995	0.214713	1130.912647	9.013475539	127.0028027	9.352883046	6.544566215	0.729288339	0.799226712	0.488825256	1.279649206	0.48194956	0.786408379	0.777871026	0.995830064	0.966146401	-0.356746302	0.896916593	0.353613778	2.749385805	0.099372086	3.898168795	0.185754901	3.193922027	1.818463638	6.790446577	2781.298017	0.045023035	39.98115792	13263.89557	1.854066013	9.011412384
66	1	9053	43.75030652	1164.538241	24140324402	5.773970824	743.572582	2.69917918	2494.027121	570.7429641	382.4926544	536.6118459	1.50831202	2492.518809	303.2324269	1632.959038	0.576501326	24140324402	0.022997809	199321.7602	906.4921091	3446540.89	16535.00254	1161.572423	81.65514919	0.868251211	6.077094466	4.082099036	43.05556819	0.296053509	0.213921343	0.992331793	0.945995305	-0.24899814	0.968000357	0.197298412	25.22314542	0.002147972	10.26413375	0.022736615	6.827964207	310.8068932	8.168558603	1717.999669	0.18977131	9.252744772	208.1991605	318.790132	862.8909754
67	0	83139	14.43245658	211.2271992	99717136608	3.302404914	105.6241941	4.648649629	647.5816941	92.19459076	64.00694785	66.55208484	0.289324346	647.2923698	44.75467388	1095.172428	1.312616236	99717136608	0.129365876	6513.622188	28.19380501	7034.508877	311.1414708	40.45086541	2.271807043	0.893770236	0.933520025	1.860165873	1.364408258	0.671619598	0.643353704	0.996730902	0.967051648	-0.358283334	0.948338624	0.398403818	4.318237721	0.049764739	5.495911744	0.154105071	4.236212417	10.68066811	7.335427886	4126.082885	0.049628729	42.25626742	10755.34956	10.49256306	28.03280049
68	1	36113	16.42731168	61.19625856	39024528708	1.643939104	20.88847354	94.20993178	597.0292988	39.1297671	15.46591096	35.03123328	1.183944869	595.8453539	9.002121698	1039.530053	7.320790086	39024528708	0.401177207	832.0587742	5.52062698	1610.731008	62.97497911	4.68265315	0.565219826	0.781093879	0.224924237	0.790706433	0.513053516	0.908938272	0.906618665	0.999107076	0.991422628	-0.501581943	0.892751796	0.157823984	2.11921779	0.32185572	2.410109403	0.52217303	2.162389776	1.311968244	5.035302445	5919.354221	0.163912005	43.38387597	14487.71249	1.392361239	5.715531803
69	0	10703	8.548526413	98.2389718	11689781759	2.236860421	40.3575205	9.680476584	349.4324434	44.11588813	31.52692558	28.37119156	2.207364798	347.2250786	18.04157313	1045.082171	2.321922522	11689781759	0.290338498	2018.756859	8.622642793	1247.149968	90.41645084	12.58300086	1.354263196	0.806547433	0.629508128	1.521388784	0.939487302	0.761738754	0.746344104	0.99354246	0.960697182	-0.330851482	0.879550388	0.33505139	2.411207629	0.145799068	3.914662998	0.311354069	3.125835909	3.484316014	6.350210354	501.9931795	0.0469021	44.07548882	3107.492946	3.262168778	8.431280949
70	0	1263	2.485808581	14.30905311	1281984994	0.043500899	6.01928798	4.602567824	29.7180712	7.476662087	3.676497264	6.438521922	1.60947345	28.10859775	2.532965514	1007.4878	1.236396614	1281984994	0.990543949	22.44156263	1.012175659	0.016925645	0.013813419	0.012452398	0.010928786	0.071426017	0.010928786	0.086560019	0.010804993	0.994535607	0.994535607	0.997814243	0.996357071	-0.04253339	0.039908445	0.010928786	1.005880017	0.977504415	0.101968334	0.98865559	0.091039548	0.005845296	2.704793047	305.3800475	0.241789428	28.68681249	1251.057007	0.004728026	1.014251781
71	1	17470	15.74722096	162.8028203	20439362475	2.928883622	57.15184774	21.25247915	1041.115303	76.69435053	60.30073657	43.78250333	3.067992103	1038.047311	26.61739363	1081.65116	3.810479709	20439362475	0.19616106	10698.50709	28.87987593	81607.50722	1909.195293	66.98475067	6.630938491	0.820403733	1.228790674	2.10505536	5.058822548	0.672607491	0.644812892	0.996539672	0.973781066	-0.296797686	0.903775711	0.357936523	3.713184737	0.080037699	5.116582566	0.177935434	3.885121674	18.40392229	6.889628848	754.0214081	0.043160928	46.99481294	3426.933715	17.27941928	29.93623354
72	0	8748	14.43490417	286.0490151	10859373891	3.496602725	139.1375021	4.783559368	766.4827825	108.506538	89.04076351	59.81920915	1.597600276	764.8851822	61.00861572	1114.161137	1.459617142	10859373891	0.131572356	12568.29545	45.48350181	24132.42103	850.9166615	78.39104724	5.901330239	0.860426905	1.550905465	2.410579134	3.390378611	0.576480241	0.528131614	0.994124527	0.955187017	-0.284711586	0.926151415	0.362364688	5.22957355	0.040946269	6.237836509	0.149274392	4.538611031	21.07309437	7.057422166	565.4366712	0.064636108	33.2963297	1150.99497	20.25929214	43.59830818
73	1	335889	105.1337163	431.2907028	5.61E+11	4.32801279	144.756678	9.851773859	2311.210176	285.2341179	98.73854295	283.8984529	0.549604579	2310.660571	62.18216837	1292.443602	1.039148669	5.61E+11	0.061562402	18583.72748	169.5197437	77173.64848	805.742663	99.22339041	11.29805613	0.794360408	1.790511841	2.494377834	7.998369627	0.545834784	0.497034651	0.998759728	0.98186879	-0.290908317	0.952697598	0.411219491	12.14629435	0.012152209	7.330255877	0.032263477	5.233253247	27.63036164	8.2625982	21699.79766	0.064604074	23.23739661	20678.13366	29.80020262	171.6463177
74	0	4084	5.036674264	20.15348821	4182687121	0.397832866	7.960301753	39.8391186	137.7223309	11.95153044	6.256310033	8.863806595	2.863263285	134.8590676	3.393530483	1012.010044	4.960173419	4182687121	0.885375287	118.4294518	1.318981793	14.62337403	2.524750823	0.582067933	0.115190931	0.672203779	0.080703943	0.402876154	0.108245424	0.964498562	0.963030302	0.997101941	0.989041679	-0.361437199	0.516121341	0.058536104	1.09647094	0.824058431	0.725678747	0.906783919	0.633664879	0.174314716	3.284416937	934.5607248	0.228834653	33.02366225	3615.872674	0.15234885	1.327375122
75	0	19902	29.68371349	684.329811	33360202765	4.676770066	278.3204031	9.085556658	2259.362529	255.8339393	226.19301	124.4071346	0.759922111	2258.602607	132.7322973	1294.690555	2.255635343	33360202765	0.067770973	99104.75088	287.0163874	3369839.216	34058.81748	643.2194816	25.26908091	0.924740573	2.776830138	3.059380968	17.21693942	0.494799483	0.438162504	0.997104545	0.972068376	-0.334945256	0.977451085	0.333643815	11.50953055	0.017435333	8.000518497	0.088529371	5.767428306	167.1221406	8.01008378	1445.252738	0.072618467	29.40964151	1348.777912	158.6180611	273.8162496
76	1	58227	17.63325833	175.877955	68895612877	3.118940503	83.93812697	3.9470633	464.5711848	85.9780306	49.72114458	70.08024851	0.27632561	464.2948592	34.77713953	1087.761232	1.047614183	68895612877	0.135507217	3876.21559	22.18365054	2063.172766	111.8211022	23.64996035	1.245468252	0.899908175	0.687301946	1.565813707	0.758844522	0.725207161	0.707524228	0.996629188	0.966883519	-0.397433401	0.954967153	0.394968619	4.071951242	0.052896147	5.031941187	0.122944687	4.036259727	6.22385715	7.501235535	2568.760798	0.044116317	42.07130963	7890.178697	6.25103135	21.79353221
77	1	52883	7.315009483	161.0480713	59428328886	2.574477008	75.02181796	5.386111704	438.238519	58.02094357	51.3992484	27.71030217	1.011690131	437.2268289	34.10364781	1060.080185	1.630960349	59428328886	0.271539094	4361.68251	14.87795322	3634.068783	216.4724077	26.89973759	1.335279138	0.905561391	0.591874601	1.501605975	0.972661574	0.786637192	0.768700115	0.996041738	0.970635533	-0.436843534	0.944606284	0.264525191	2.913177567	0.204012421	4.073700487	0.435710268	3.265327734	7.058754182	6.042907765	5262.063669	0.09950388	74.69119937	14359.80188	6.876897209	15.04175255
78	1	31156	4.546607024	694.1743414	51606616702	4.237567086	438.8542741	5.463204043	2640.374385	249.2747768	252.3648704	92.34292284	0.811534058	2639.562851	185.5784673	1287.009778	1.4743166	51606616702	0.151562562	95706.70031	256.3985323	1453077.999	17414.12071	580.2466639	38.32645847	0.87606522	3.134927202	3.134479756	28.15196646	0.562378345	0.510425502	0.996797797	0.973269444	-0.326079788	0.966934563	0.18846132	10.99530371	0.111981485	7.211107078	0.331530975	5.062719516	154.6432806	7.026289317	3287.887983	0.105529849	102.428496	4722.083194	151.6492705	262.9681602
79	0	13818	30.08066193	205.6977999	17814875334	3.494617042	80.57846988	30.98481849	1801.193958	124.6206666	80.7122795	88.69181931	2.424067631	1798.76989	33.71496909	1135.452052	4.673746776	17814875334	0.124826317	24479.71917	70.12225531	679280.874	8733.044573	159.1026551	11.10003988	0.870331014	1.478876778	2.211285525	8.800825173	0.639106461	0.609583433	0.998041665	0.98146714	-0.339682806	0.947856855	0.397443492	5.754687938	0.038941418	5.87630932	0.104059118	4.475029846	42.55067375	7.548253667	666.4611376	0.048231375	36.14966569	1724.850051	39.2543813	69.39144594
80	1	3892	82.8540473	1196.260022	10602969883	5.844480667	716.9736465	2.216528972	1930.747761	594.0629005	368.4946932	532.6618282	5.179979646	1925.567781	290.4272045	1650.544919	0.467259321	10602969883	0.019629429	183262.0003	930.7611503	2216607.177	9751.42806	1011.1137	118.6676065	0.78918595	7.485440896	4.345353446	60.70845618	0.247604458	0.162451423	0.982588614	0.919079601	-0.221370341	0.958652976	0.163389013	26.59299548	0.001044707	10.51157423	0.006350652	6.833979692	282.4453266	7.911301689	932.7646454	0.239662036	2.103655587	76.39773895	293.1019735	882.0745118
81	0	11437	17.91658297	293.358908	14710379072	3.767889046	137.3190525	8.343965556	924.631672	126.6679083	94.56365721	83.24779624	3.419117443	921.2125546	59.57538344	1134.111806	2.044757048	14710379072	0.10241442	16829.01364	59.29911017	77495.43299	1944.770502	104.2504027	9.367662527	0.835659269	1.828852672	2.577022945	5.866761516	0.551873772	0.502422529	0.993620841	0.956174006	-0.271849626	0.927238762	0.373609382	5.963754641	0.025862592	6.695810797	0.084742648	4.804149301	28.4045163	7.451416255	748.1494273	0.065414831	27.04095639	1171.313719	27.08236038	58.00498382
82	0	8332	7.726867178	69.21558967	8918581153	1.832821861	35.31167375	3.988089025	153.779306	34.29678897	20.19558673	27.91292458	1.189869672	152.5894364	14.44494312	1034.601857	1.082898382	8918581153	0.328838903	631.1549068	4.722820577	51.21741515	7.105459871	3.759871691	0.566483197	0.738704583	0.441290607	1.178966559	0.36222789	0.798189579	0.791718762	0.989057331	0.946505644	-0.296995496	0.809195224	0.349835896	1.980849984	0.164308539	3.234341704	0.319400899	2.648926113	1.081588722	6.078096325	447.900144	0.053756618	30.22910911	2739.885742	1.045493097	4.621459434
83	0	11023	18.72149617	167.7389947	12929202031	3.071939343	76.39764676	6.735078105	545.6439211	81.08380766	48.87325745	63.32018596	3.49791635	542.1460047	32.28964847	1083.018704	1.647622915	12929202031	0.14680937	4187.314674	21.36630027	3659.084003	181.3194377	25.45493326	2.598182809	0.814991805	1.003602098	1.914377123	1.557443864	0.65231959	0.622632292	0.994885431	0.958935571	-0.287473713	0.905489924	0.421220845	3.955647789	0.045036404	5.370287942	0.113276988	4.040894685	7.013279017	7.127960145	617.2295201	0.055994695	29.88827762	1618.279688	6.807572752	20.79651637
84	0	71197	33.71878997	395.7823666	1.06E+11	4.280894765	165.8249075	4.214480817	1174.102506	210.8316269	105.0226542	194.6813844	1.584144065	1172.518362	71.75035939	1218.459901	0.825526687	1.06E+11	0.060804027	18531.30204	111.9864443	47531.23933	905.1570051	108.4580535	5.1066698	0.909751753	1.25755779	2.143853385	3.476346046	0.624785978	0.590749775	0.997807023	0.975219562	-0.391067582	0.980432097	0.413221387	9.281100536	0.016568589	6.895540634	0.055161222	5.235663627	28.39118083	8.447663982	3578.165864	0.050257256	35.00517898	4329.064329	29.66414398	109.527438
85	1	4433	17.13865823	255.1429996	5701841899	3.643574397	165.1003739	2.395332922	495.2832667	130.0792563	83.19525133	113.5620115	3.332356781	491.9509099	66.52282115	1134.119244	0.506409693	5701841899	0.092659696	9147.334804	49.83530181	5821.464227	112.2787899	49.97995079	6.27015864	0.775979493	1.639860321	2.402338014	3.470266278	0.538838719	0.487071689	0.986004633	0.930182475	-0.234081431	0.893193281	0.413873388	6.235910972	0.017744018	6.556281572	0.055573675	4.622579113	14.06252736	7.125741351	382.3543875	0.086251836	13.58861438	410.7604331	14.63866041	47.20302278
86	1	10459	133.1167198	1437.495861	37610297612	6.166423565	722.1594468	3.178300299	3252.977045	829.1646556	398.3456505	853.8674781	4.996148554	3247.980896	288.6578412	1896.305495	0.391330523	37610297612	0.016017169	250131.193	1571.812986	6310051.687	14489.22557	1403.209468	118.22174	0.843861164	6.836292496	4.225983884	69.85242876	0.287338732	0.205852451	0.993545903	0.95349469	-0.255726474	0.975521003	0.203513227	35.35988074	0.001088774	10.74833362	0.006611164	7.106573956	380.3578019	8.547419943	2026.621379	0.193768178	5.263310629	167.5235682	400.2893797	1533.993498
87	0	511	13.01657634	56.46729741	543219372.9	1.52680187	19.62477526	3.507832115	84.97787095	30.91813578	12.63510021	27.74861462	6.751580634	78.22629032	8.721103935	1031.043942	0.983673542	543219372.9	0.381443852	259.4076096	3.707212599	8.52430097	1.215416617	1.805001228	0.520232875	0.55440738	0.43007004	1.125706243	0.323345419	0.799449796	0.793981263	0.971126989	0.91692944	-0.205571196	0.658284428	0.356299503	1.839854918	0.181984463	2.850614464	0.284319878	2.281106712	0.581308526	5.718938341	28.20939335	0.055204292	29.84829255	194.9178082	0.549630248	3.569471624
88	1	13446	25.3271512	1014.238905	27436586946	5.22068489	532.4852544	3.635377679	2081.787758	372.4834404	322.9232757	201.8556189	0.976628252	2080.81113	231.1097311	1428.461333	1.226044385	27436586946	0.043648794	156790.9867	502.0619427	3040830.874	32288.76724	975.7065291	74.12316517	0.859293705	5.515408296	3.977144587	42.57411943	0.34725908	0.273807776	0.99033754	0.942792585	-0.228997379	0.95010868	0.223940783	16.62792522	0.006955051	9.47574886	0.044291716	6.329136875	262.4574236	7.899299319	1924.867767	0.143155419	18.04597209	586.9016808	250.7870116	487.9598394
89	0	8498	9.504554083	170.6631592	9890856502	2.996464958	72.61718786	13.12925952	775.1312159	75.14175437	59.11716905	45.26106362	1.135477606	773.9957383	32.1186875	1078.843842	2.79370753	9890856502	0.181591576	7974.244497	25.75076339	28191.94864	906.1209343	50.98388848	5.39061025	0.809928564	1.236688265	2.157472978	3.796074693	0.657606312	0.624889252	0.995108551	0.965649831	-0.29342499	0.908483681	0.348786083	3.78763521	0.071596631	5.335186062	0.205109674	3.988323932	14.09362468	6.926713889	411.1565074	0.048382738	45.03619995	1543.165215	12.75743555	25.15615439
90	0	1973	22.43778661	50.86014167	2117741241	1.176980952	14.33132418	8.251479409	117.7389564	35.9577662	9.109028398	34.31306933	12.73092379	105.0080326	5.978410915	1036.031367	1.518438386	2117741241	0.562658998	152.5004949	4.054027726	4.203727049	0.407603231	0.817971222	0.330082267	0.420407326	0.290081513	0.927238765	0.243308511	0.860929188	0.858959319	0.987716779	0.952555705	-0.152382241	0.508381336	0.261662189	1.982906286	0.413314874	2.030129814	0.624609554	1.69238021	0.287013372	5.323716634	87.96097314	0.044582348	50.58607059	1110.126204	0.324506535	4.152052712
91	1	1935	17.95728322	1071.700355	4139110271	5.312532196	544.0044326	3.721902794	2029.566757	401.6729518	336.9264486	239.3616346	4.482805751	2025.083951	238.1660031	1462.557717	1.229820781	4139110271	0.040226482	174388.0117	580.1005806	3472345.767	34160.45383	1043.163999	131.8075649	0.776916676	8.024850538	4.41768357	63.63902637	0.267558178	0.190942047	0.982104736	0.917560856	-0.289616625	0.976721932	0.152250626	18.75463988	0.004794724	9.445621304	0.04374879	6.47789291	293.742891	7.437512394	367.0361757	0.189682778	7.786811423	77.83824289	278.4032039	553.2087855
92	0	4302	11.34696199	70.0031731	4613886843	1.841651248	24.61203744	11.16595689	223.7330329	35.19337116	19.96388197	27.02837587	2.538374256	221.1946587	11.11284182	1035.614843	2.480635899	4613886843	0.350935236	872.7881468	5.344714273	310.6807483	30.61015433	5.964572989	0.498171427	0.84683437	0.36554651	1.089809024	0.357599951	0.835090564	0.829940404	0.99413977	0.964564323	-0.413631074	0.888597005	0.285715769	1.994285216	0.207312483	3.073263072	0.349615371	2.646715676	1.615686104	5.943282537	226.9493259	0.052754376	35.44270458	1509.723384	1.464099115	5.059274756
93	1	58146	4.789929699	338.6501425	71818859468	2.530368519	52.86936499	11.27117377	1516.588324	94.92459941	122.0423045	14.69804229	0.816715726	1515.771608	43.23800028	1111.371691	2.848171379	71818859468	0.417284225	36287.15611	75.63570071	542522.4441	9433.298612	230.9306314	11.45890119	0.90575954	1.349404493	2.044992748	9.57306535	0.752807537	0.725952136	0.997159293	0.980378014	-0.358514798	0.916812292	0.167668527	4.556699923	0.329931221	4.293447015	0.569969963	3.212959488	60.59738314	5.628810506	6303.47281	0.108407677	93.70443432	24263.40852	57.62499272	76.68493104
94	0	10791	9.368088215	116.3580712	11997203422	2.500277446	61.34971503	6.527557427	389.6563432	53.47345105	35.22981188	40.76491873	2.934886944	386.7214562	25.32856795	1054.409148	1.437227	11997203422	0.217247259	1972.338825	10.04932114	604.4554292	43.55830951	11.64190461	1.297617445	0.799507765	0.649132326	1.523098943	0.855874968	0.744543774	0.728114678	0.995247916	0.96367675	-0.331285925	0.892973174	0.365893988	2.731790399	0.103843839	4.247942677	0.263836785	3.34618411	3.234880513	6.672359889	513.0074136	0.047540303	45.48733353	2344.31517	3.196064696	10.20572699
95	0	4849	9.781718208	31.53795191	5052164488	0.926775129	12.03012479	7.094019862	88.53664834	20.69093568	7.164475283	19.91633776	2.61444383	85.92220451	4.915385547	1020.734159	1.220382984	5052164488	0.586871594	88.23781585	1.866529813	1.833907807	0.649695966	0.719115067	0.23816238	0.502815792	0.230876817	0.787123176	0.182597328	0.885685007	0.885290148	0.986142102	0.954057106	-0.203607863	0.550198895	0.225359925	1.321446475	0.397039064	1.71766638	0.57868393	1.471516834	0.239319362	5.041378006	320.8614147	0.066170636	31.79918896	2845.740359	0.232365	1.912353062
96	1	80197	5.332614413	610.1094321	1.21E+11	3.549231183	362.1857645	4.637690009	1842.566622	197.6316259	224.0438841	24.9919631	0.163014272	1842.403608	161.8704992	1228.084385	1.46319923	1.21E+11	0.25992969	73869.74453	190.1829607	940274.1287	13983.01557	472.4941189	14.16916652	0.941949696	1.812586847	2.452664936	10.77822514	0.678611506	0.639814192	0.997509934	0.97773097	-0.395732844	0.968299841	0.172996936	8.694641031	0.223839649	5.710230568	0.470559328	4.188877638	121.6658214	6.430431921	9391.189957	0.117101512	112.5655359	20845.58134	117.5686372	188.9446613
97	0	1232	14.36473337	46.55700151	1301044203	1.40161996	13.19127378	11.89981317	138.8230783	27.50691154	10.99234775	22.84480418	7.270516411	131.5525619	6.027440958	1027.639223	2.586617984	1301044203	0.451777018	271.9188996	2.779346337	23.11185005	4.328070493	1.875342702	0.518620133	0.566505669	0.428170437	1.120640957	0.325094962	0.799159975	0.794836499	0.986501972	0.940356679	-0.189977752	0.617281713	0.365441009	1.562042473	0.251777769	2.570052451	0.423137434	2.074393278	0.598490709	5.589964075	58.26623377	0.047294021	37.03126581	556.5892857	0.600351556	2.983766234
98	0	23721	22.46894978	176.7975348	28169138714	3.138919968	86.86867765	10.52593283	865.3095979	87.65441743	51.80976046	68.87689703	3.707322842	861.602275	36.19394805	1089.733464	1.837221241	28169138714	0.139845955	4526.889967	23.6072652	5918.027818	217.2948933	27.16007775	2.498432289	0.831624944	0.90948251	1.801301048	1.639168737	0.675429192	0.650639263	0.998064624	0.975775244	-0.337177854	0.933437469	0.421830954	4.176059401	0.048249568	5.283578094	0.144573962	4.090221983	7.41462751	7.257893804	1215.238186	0.051230479	32.8005138	3317.285907	7.324391662	23.3412588
99	0	4162	16.03667249	162.919667	4792935958	2.870291774	58.32328217	6.307836105	443.9689404	71.31395971	45.56964108	51.69911039	2.103900163	441.8650403	27.28395575	1073.123672	1.755786922	4792935958	0.179376067	3880.815356	17.74434913	2812.936041	173.534488	23.4113333	3.431131319	0.745545508	1.116239208	2.044172867	2.124644125	0.645127358	0.611436129	0.990375683	0.946407354	-0.237368875	0.850040673	0.387993073	3.570021244	0.059079914	5.199981273	0.157240454	3.818461165	6.710616154	6.866606587	219.0345988	0.052627246	34.44660888	746.5631908	6.324228662	17.53916386
100	0	3199	16.45256554	702.452931	5283914798	4.515438153	244.7780572	9.130193564	2165.224273	240.1967475	233.8746196	101.1242909	2.186674154	2163.037599	120.8398283	1285.200196	2.388432406	5283914798	0.078411402	113651.5705	271.0984423	3205330.734	35115.90379	687.177873	126.2599214	0.693037171	6.346822734	4.040696635	83.33430855	0.373789329	0.308818467	0.985586169	0.939467188	-0.24187104	0.940542702	0.24894949	11.43350022	0.012838812	8.342575296	0.069651331	5.714501358	203.3594486	7.203718226	387.1731791	0.12102944	14.32501248	250.8380744	181.8790013	284.0728353
101	1	43135	30.64405188	854.9760505	86104100117	5.258538338	461.0492041	3.913418163	2010.411886	373.0369103	262.4330788	302.1044805	2.781719062	2007.630167	184.1983195	1412.85312	1.14193257	86104100117	0.036621313	110923.5809	427.6137985	1774395.413	19387.84897	697.0789731	23.53875791	0.934735389	2.826728477	3.101431868	15.32653372	0.468614719	0.405881572	0.996610334	0.968128599	-0.334061123	0.984077221	0.332782714	16.09940274	0.007838188	8.856739253	0.052459602	6.284115357	180.1544328	8.710672386	3706.875136	0.085936598	27.64004937	1579.660345	177.663229	415.3419033
102	1	27692	12.06864085	600.3101364	42916908386	4.259141825	255.4613787	8.625422233	2630.094131	209.8315872	210.5277565	76.92694258	0.791991211	2629.302139	121.1602031	1244.907413	2.242182761	42916908386	0.11106751	86101.99788	208.7724236	2150796.167	25492.01495	534.0283305	47.82166108	0.836191637	3.704300821	3.390538064	33.59683688	0.499420404	0.444357437	0.995986565	0.968601823	-0.243361997	0.930053834	0.246121538	9.33840292	0.048651763	7.62770954	0.199367927	5.265976522	145.4624979	7.463264703	2173.736603	0.078496916	64.99708956	3075.681496	137.8993284	216.9205908
103	1	5123	17.04867654	157.5164481	5919662267	2.942844645	76.34489855	5.540283511	370.9842856	73.11865737	48.16101921	51.26198897	6.075643008	364.9086426	32.13540208	1074.945106	1.574868573	5919662267	0.166675081	3923.328817	19.0415236	3118.887313	175.6746913	25.1201629	1.681773956	0.874916646	0.834064356	1.727406417	0.9556678	0.684654057	0.659897742	0.992834692	0.950742162	-0.340184998	0.928193743	0.41189678	3.630163868	0.060229222	5.029918349	0.148896903	3.915300527	6.700484215	6.991103072	276.3054851	0.053934313	33.96086725	853.8764396	6.420115215	18.05563147
104	1	46321	12.37324645	132.3661215	53032000287	2.791174214	68.65804477	5.035051899	542.1039902	68.882719	38.70091279	62.87996322	1.244126489	540.8598637	28.06669437	1069.990793	1.054073288	53032000287	0.164971356	2370.031092	14.34179002	813.1883076	45.93026736	13.60055991	1.643395131	0.784201318	0.772503628	1.663226172	1.025311589	0.70589224	0.685770219	0.996718588	0.967847851	-0.293110876	0.889398868	0.407058192	3.369171721	0.057553879	4.80995909	0.137545821	3.688029156	3.810988761	7.145348258	2211.089722	0.047734067	36.67277175	7641.638199	3.823658185	14.45640206
105	1	27942	12.84010336	59.08601071	29920259335	1.69428213	27.23235406	16.65301366	376.4103058	34.5815508	15.75194118	30.98116841	2.610862372	373.7994434	11.11270561	1034.794073	2.184878925	29920259335	0.350063762	439.7884401	4.243715871	69.7989558	6.75861349	2.848275502	0.413452637	0.746503351	0.28627985	0.940828671	0.328423191	0.869745047	0.866948531	0.998450946	0.983521444	-0.40506277	0.861251243	0.235371681	1.906523721	0.222164485	2.729832668	0.322446906	2.376443336	0.815432035	5.813449163	1942.332045	0.069512993	42.02753365	9781.481641	0.814002369	4.286378928
106	1	21065	5.194888038	397.2058975	26611828911	2.953395713	128.0231009	6.65302111	1141.785707	110.2854316	130.2256711	18.46450363	1.374182203	1140.411525	73.75905064	1123.974943	2.011289312	26611828911	0.321207126	30585.93341	73.78706068	217796.3153	4991.289148	195.061573	10.01661865	0.902637115	1.451446861	2.21927692	7.841021097	0.713736521	0.679709634	0.995601195	0.972294967	-0.376643783	0.945818038	0.180113302	5.245851816	0.255185926	4.945117281	0.501218324	3.675031885	51.26954792	5.977479981	2300.616235	0.109215107	100.5246088	6766.228103	48.45846895	73.22686921
107	1	13873	30.6645705	929.4120411	30298320859	5.47014988	565.3507936	4.734395855	3013.363337	427.7716645	309.5316867	331.8618047	1.349784183	3012.013553	230.2432137	1477.828668	1.176378992	30298320859	0.030390185	145445.6462	547.0584934	2983552.247	24738.68341	851.6082747	78.94958179	0.830268964	5.379542241	3.917492277	49.10335313	0.331161372	0.250495382	0.995011734	0.959954099	-0.233907839	0.957869067	0.223664424	18.80909873	0.003384247	9.833266776	0.034014343	6.530887548	232.6394641	8.131045354	2135.428458	0.153926941	11.18698268	421.6030419	232.6479756	542.8628271
108	0	4558	19.11985158	317.2744254	5784603942	3.58694746	125.4992347	6.014535309	737.9894607	118.6281042	98.94844656	61.31002598	5.980903602	732.0085571	58.93212703	1126.547879	1.852917007	5784603942	0.130670635	17781.2878	57.81644311	65545.80262	1987.270269	113.8401847	8.21952558	0.866257933	1.727522038	2.527235268	5.078705476	0.578037525	0.531660049	0.99145709	0.949855367	-0.297407827	0.935978699	0.346680017	5.603604795	0.043238592	6.295952553	0.145496681	4.617117891	30.51492758	7.23087647	263.2738043	0.057760817	38.075985	595.596753	28.63162643	56.00899517
109	0	22496	11.37615852	266.9832341	27174555781	3.232579012	114.5205102	5.102352091	598.8429326	93.74604065	83.58606067	42.54700147	2.645958969	596.1969737	53.43158986	1099.078153	1.646809867	27174555781	0.175377496	11692.38401	38.42326973	26015.36326	984.6754755	75.46612235	2.708220906	0.930894973	0.917568586	1.889281614	1.838786618	0.705290528	0.677984236	0.995512254	0.965749168	-0.408526194	0.964982987	0.327984537	4.497629854	0.088656154	5.33548481	0.249465462	4.172637108	19.54358581	7.240852695	969.0367176	0.043075957	53.07491794	3945.292141	18.81143996	36.82183499
110	0	1051	19.62092427	453.3771767	1543860997	4.233617356	188.5754748	13.95973835	1896.360223	188.2921038	159.8666543	103.8873591	4.984817847	1891.375405	87.81129924	1212.000335	2.831344065	1543860997	0.081793335	56906.68742	146.9369971	950642.4899	12842.9675	335.24384	94.59385622	0.567701604	5.677225554	3.891746134	59.80051354	0.363758583	0.293372088	0.985938336	0.937491388	-0.251622495	0.93628652	0.245069483	9.30708136	0.011685536	7.815066834	0.050967062	5.41853229	107.459424	6.783168067	137.4700285	0.130799266	10.27099921	85.96479543	90.82987613	155.2721218
111	0	42460	36.62375108	262.4905199	55270794384	3.647946146	117.0326332	47.26038361	2098.766778	134.6825348	78.29182602	100.0138975	3.341441311	2095.425337	50.47620057	1140.927001	4.671228322	55270794384	0.103673955	14209.96783	56.84901072	322227.7756	3571.567111	85.90933005	4.423959429	0.901931395	1.091191019	1.982015157	3.197718063	0.650703744	0.620938322	0.99939575	0.987564105	-0.368886	0.962593276	0.415107922	6.039519375	0.034437161	5.954604384	0.09728258	4.579754983	22.58332237	7.824609395	2039.413189	0.048031399	41.70008669	4401.996138	22.78861199	57.48226566
112	0	11562	54.97557205	941.8592086	24508664794	5.446684742	459.2677454	3.843419319	2030.326382	413.0732513	279.16481	313.4983291	5.348780849	2024.977601	195.6517096	1455.93955	1.147122248	24508664794	0.028659893	122983.9583	499.2127753	2029874.34	21577.12559	752.6566995	40.061088	0.898995361	4.333010021	3.650332401	20.60495672	0.355719843	0.277124427	0.994236456	0.952298173	-0.263221866	0.967900066	0.257618174	17.91659685	0.003147237	9.561275228	0.021556975	6.475521115	198.1794469	8.158301526	1702.440581	0.147244472	10.36601793	331.3656807	196.8097548	486.4894482
113	0	7440	4.713478542	121.3697976	8259039453	2.509139957	58.6612993	15.63973927	685.7551191	52.08212272	40.12589675	33.99464593	0.397565921	685.3575532	25.16302227	1053.606164	2.642892468	8259039453	0.245611089	3209.155088	11.30468343	3814.568437	175.2008896	18.39911351	3.427024239	0.687477759	0.996862271	1.95415873	2.388599159	0.690620569	0.661130812	0.995927716	0.968013367	-0.242622969	0.830276578	0.335145606	2.749529703	0.117640696	4.557863679	0.305397667	3.387559481	5.456534438	6.40191545	357.3405914	0.048029649	52.63220596	1827.346505	5.03625672	11.92688172
114	1	8944	16.25141188	161.4303952	10673134433	3.102679289	91.67744975	3.529114394	396.4785532	90.77755326	48.90815646	88.64180086	2.46528497	394.0132683	36.8515027	1092.395983	0.662356187	10673134433	0.130422655	3533.313276	23.24743902	1359.31856	48.1770688	20.12196301	2.514696975	0.777703679	1.021093817	1.916293928	1.43962702	0.641425155	0.610888784	0.990851023	0.944218201	-0.258547724	0.885642719	0.43714302	4.340802894	0.036252944	5.444261067	0.08579007	4.018460378	5.659164997	7.180705257	516.9624329	0.057799914	26.9580698	1166.500224	5.70695677	22.82882379
115	1	81710	11.39784928	759.3618981	1.37E+11	4.124829942	469.0960907	4.47709787	2678.113258	254.0194525	275.3391548	49.7199031	0.575036086	2677.538222	202.3894083	1296.615084	1.385813062	1.37E+11	0.152223812	108645.8891	291.282616	1892384.983	22940.35697	692.7951983	20.77931488	0.941863358	2.218542571	2.756784365	15.66769516	0.60383719	0.559395038	0.998301529	0.980986305	-0.371623975	0.976211059	0.254443444	11.10222019	0.089559548	6.864019945	0.27813528	5.041431612	178.3936283	7.599093466	4770.205899	0.058379707	80.38032956	12438.20769	174.0264642	287.5301799
116	1	29664	69.43387345	1008.769373	80260721817	5.605254278	539.6910477	3.06813417	2374.949508	604.0570376	293.0285109	661.3496958	2.711710368	2372.237798	216.0636358	1644.889296	0.207644316	80260721817	0.024763705	132661.8151	835.7144868	1670342.647	2049.292807	721.3797565	65.02995429	0.833329497	4.850798725	3.76384428	40.60923585	0.351641811	0.273664928	0.993366363	0.954754197	-0.234140234	0.956467258	0.263344573	25.91323867	0.002251189	9.905584326	0.013020923	6.572998633	196.6024277	8.479874467	4046.057983	0.136396237	8.039177788	734.5905475	212.3975228	820.5260248
117	0	15124	54.74673066	810.2211637	32984317069	5.328952223	470.7524077	2.420243853	1650.484919	448.4815298	243.3164898	473.218308	1.712299149	1648.77262	189.3309822	1476.795682	0.224218906	32984317069	0.02779334	82826.74517	487.8975498	493055.8246	386.700106	456.5008686	41.37142677	0.832570351	4.460203007	3.661346086	20.55645296	0.332039587	0.246560017	0.99140094	0.941029238	-0.216480763	0.940236341	0.231084171	19.59559411	0.002517078	9.535438322	0.023431455	6.288336147	124.4680738	7.945450774	2519.265141	0.166573998	8.661014517	420.3464692	132.4863817	472.5503174
118	1	10136	17.82483517	311.0500341	13261950849	3.87700193	145.2940347	7.777547838	924.631672	136.0327987	97.78662031	96.20725311	3.419117443	921.2125546	62.00528942	1143.853502	1.935188242	13261950849	0.09149805	17830.31388	64.61535873	81202.59973	2003.050099	110.1566484	9.860018318	0.836222034	1.869364844	2.611522317	6.217304035	0.55072928	0.50030581	0.993306589	0.955345719	-0.283111352	0.937936908	0.363150135	6.287395299	0.023861543	6.801746758	0.09141025	4.891195004	30.00416667	7.517839917	661.5142068	0.065263833	31.96154057	927.4242305	28.66843119	63.92058011
119	0	23419	3.331777906	405.1445683	30256722003	3.439818725	132.7359662	24.18351562	3196.657676	121.9668687	127.9612751	42.58782094	0.244527015	3196.413149	71.49228495	1136.650021	3.063620886	30256722003	0.191202613	33163.61523	77.79993302	526666.0995	6660.918759	200.7241211	22.16653734	0.801730046	1.951379386	2.594832268	18.18745618	0.621224401	0.578737837	0.99882046	0.985823644	-0.308032018	0.9365253	0.271972374	5.757467409	0.104477394	6.017994366	0.306411039	4.381829375	55.7226646	6.91188215	1229.905077	0.052517404	67.60306321	4477.773987	52.50231073	82.08505914
120	1	52938	24.06118194	619.918815	85439331398	4.643955252	337.9445158	4.806985367	2303.264855	245.5233651	201.6687881	143.7831499	0.478328918	2302.786526	145.2155434	1270.413663	1.357101408	85439331398	0.063046455	62622.42154	206.4031504	623821.5029	9400.144811	387.9521713	17.88474418	0.911896831	2.374716443	2.889473883	12.07192549	0.511207156	0.454619835	0.998028957	0.976248624	-0.308033919	0.968792938	0.342909208	10.67092536	0.016377841	7.945138503	0.079979585	5.656785129	101.4592289	8.306445639	3698.670936	0.069867976	32.74290613	3337.553251	100.2118973	206.7536174
121	1	69614	31.84205792	873.7651971	1.44E+11	5.384442071	475.0584768	4.911124796	3126.426099	395.7183127	276.4598858	292.7841001	1.18018225	3125.245917	193.9470505	1438.908758	1.289103137	1.44E+11	0.031572061	122428.806	470.7325469	2460741.752	24084.02518	745.8883522	34.11337594	0.912467601	3.174138463	3.205781525	23.68275777	0.44966435	0.383831151	0.99797439	0.976630188	-0.326518126	0.983522616	0.325106011	17.10907922	0.005540182	9.118957563	0.044619662	6.412391622	195.000432	8.765744402	6215.409688	0.089283904	21.29362799	2197.857442	195.7956047	462.5726003
122	0	9356	13.60267186	97.70036107	10337881862	2.300774272	33.56350566	14.67628262	406.6038447	50.09894369	30.0143876	36.74963337	1.475505571	405.1283392	15.14434179	1051.164477	2.971737758	10337881862	0.27524993	2238.965803	9.651943222	2401.839562	139.2426476	13.39026982	1.506601239	0.79827912	0.673620178	1.556153713	1.03148182	0.744874376	0.729379284	0.99510143	0.964708004	-0.279694645	0.8375871	0.366428017	2.584676852	0.131392386	3.985722251	0.282737096	3.136848194	3.724217765	6.554399198	391.0758871	0.041799475	43.71964195	2575.23835	3.622575283	9.94923044
123	1	31942	21.32761253	735.7360472	63106909098	5.147116603	423.1324119	3.547948722	1768.073979	376.3627996	226.5340653	354.1669204	0.540112993	1767.533866	164.3779327	1405.585933	0.762058154	63106909098	0.037341575	81297.25845	382.2648821	817911.5737	7486.817851	480.1500345	29.41060949	0.884374683	3.282871901	3.288069475	18.27151433	0.438269548	0.371167855	0.994491133	0.958619532	-0.278996056	0.968719096	0.311215072	16.41673923	0.006767704	8.968611691	0.059490558	6.172654749	127.390161	8.485773052	2997.416505	0.09383935	21.80447017	1192.764573	129.7990103	372.1021226
124	0	3454	39.68462053	834.5377504	6246936343	4.904789781	301.2423893	6.024205548	2115.707538	300.5726078	252.7263572	160.4587268	6.827094664	2108.880443	147.0256545	1344.845437	1.848638655	6246936343	0.052471912	117120.14	359.9597074	2710995.56	32026.21514	740.1449498	68.69086652	0.831234065	5.132881727	3.818542827	40.46055007	0.370584167	0.300469612	0.991115674	0.947348616	-0.27839061	0.963847657	0.259757606	13.85442988	0.007287276	8.724143947	0.034241867	6.025728891	202.2089541	7.602806967	416.4452808	0.120568987	12.00951173	181.2379849	187.4439297	343.8676896
125	0	18157	9.497901754	398.6237197	24889860409	3.958844467	199.3309505	13.95654619	2026.981544	154.2558901	140.037805	75.50828638	0.582631444	2026.398913	86.95842806	1170.817442	2.623794864	24889860409	0.115266535	38506.82316	101.1986491	551622.8678	7638.395989	228.7917927	30.91252425	0.76277116	2.958767825	3.146566142	21.82770099	0.505142391	0.447434907	0.995785533	0.967639374	-0.237023296	0.916933662	0.284625204	7.190858969	0.038255955	7.244278488	0.169219592	5.022740749	64.92607923	7.322561867	1256.23049	0.069187117	40.83653885	2092.894476	61.51052858	106.2649116
126	1	6114	7.261269769	494.745128	9282606558	4.452787487	296.6241878	3.723834723	1205.360964	216.2280964	161.5487087	170.6912136	0.169420438	1205.191544	120.474965	1232.174607	1.012222331	9282606558	0.067920769	39043.47953	143.7132815	158167.9016	2638.190049	222.201139	28.40495457	0.773305013	3.454158603	3.364813498	15.8675238	0.42899666	0.356253098	0.989083202	0.939014702	-0.233777695	0.929084808	0.246760528	9.75839941	0.020555102	8.033916613	0.127554347	5.446058021	62.65152339	7.364408579	705.7163886	0.115426298	37.54959071	415.2675826	61.82096389	146.0978083
127	0	12502	26.74690047	282.8073689	15896476799	3.622146446	118.8775522	6.453294533	787.7097902	121.8740892	85.86849598	76.73896184	6.795919352	780.9138709	54.38649024	1127.614607	1.786429393	15896476799	0.11623319	12913.22951	51.20150539	37016.36747	1183.610541	81.95225452	4.979755589	0.885767222	1.268809763	2.175265349	3.316992429	0.628664905	0.59355355	0.995436564	0.964381254	-0.339666975	0.95484877	0.392776737	5.652668314	0.038567955	6.125941428	0.11746021	4.621534555	21.73300253	7.6314687	633.2047672	0.050648278	38.9877817	1453.147336	20.80509697	49.64565669
128	1	81638	14.34975517	419.9552224	1.12E+11	4.043697795	224.1146185	4.659530771	1602.578368	161.2292334	136.8337755	83.50686888	1.451459132	1601.126908	96.65085253	1173.475602	1.385656445	1.12E+11	0.092865112	28591.65552	95.16740272	131818.062	3057.845944	179.9466718	6.843505614	0.926776621	1.402232639	2.300326138	4.815581145	0.625539433	0.587122816	0.998451091	0.979834492	-0.378002631	0.975362058	0.355367229	7.203166424	0.036213826	6.654968518	0.132681719	5.011376769	46.69754435	8.063784238	3938.919719	0.048248606	52.56839798	7581.322031	45.79870864	94.13269556
129	0	39107	40.66557548	170.4574959	47867635139	2.982322468	63.45990442	3.022199484	305.6805731	105.2718287	38.49333147	103.9235661	3.619426447	302.0611466	26.5251137	1106.353045	0.427147807	47867635139	0.146859072	2391.243996	26.78712485	647.6228209	22.95170293	14.56708762	0.600992335	0.920604143	0.497935015	1.200395871	0.345851618	0.7670585	0.761227402	0.996492786	0.964914742	-0.460849905	0.964924763	0.417853338	4.826440299	0.061501345	4.559801381	0.144206395	3.892099471	3.792019989	7.342242931	2025.607052	0.051796534	28.90697627	5743.21771	3.91465582	26.10430358
130	1	10400	25.35022324	300.0544643	14207786063	3.863527081	193.4973747	1.903507287	550.5380797	164.005344	93.34606016	160.4696729	3.745394544	546.7926851	76.53401474	1168.817041	0.172406085	14207786063	0.074060281	11224.83449	71.6097905	7570.996584	3.899267657	63.03166836	5.042252011	0.851077584	1.567926104	2.339764118	2.496527662	0.535688587	0.481196897	0.990963347	0.939799206	-0.26619149	0.925427637	0.410385762	7.55558373	0.01391374	6.735572372	0.039641011	4.81888079	17.01848009	7.394186301	875.8313462	0.084214553	15.33119819	770.2269231	18.00853032	67.86163462
[truncated: 1,604 more columns]
