# Supplementary material for: Differentiation of Brain Abscess From Cystic Glioma Using Conventional MRI Based on Deep Transfer Learning Features and Hand-Crafted Radiomics Features
Source: Front Med (Lausanne). 2021 Nov 12;8:748144. doi: 10.3389/fmed.2021.748144 (PMC8636043; doi:10.3389/fmed.2021.748144)
Supplement: Supplementary file 2 [file Presentation_1.ZIP › Intermediate data/t2/train_HCR_10.csv]

	label	original_glszm_SmallAreaEmphasis	original_firstorder_Skewness	original_glcm_Correlation	original_ngtdm_Contrast	original_gldm_SmallDependenceHighGrayLevelEmphasis	original_glrlm_RunEntropy	original_glszm_SmallAreaHighGrayLevelEmphasis	original_glszm_GrayLevelVariance	original_gldm_DependenceNonUniformityNormalized	original_firstorder_Range
0	1	0.916531828	-0.051460331	0.380548941	0.071772663	0.402294246	1.253008456	0.581193323	0.808744696	-0.34829311	0.950470143
1	1	-0.659420435	-0.105536843	0.095281755	-1.06002129	0.430410065	-0.194395578	0.823721445	-0.409106328	-0.183602926	1.133215462
2	0	-1.237643407	0.973184496	0.788919425	0.069498037	-0.738802669	-0.010625801	-0.897386658	-0.510889282	0.217452645	-0.788533454
3	0	-0.943356536	-0.820913018	-0.006148239	-1.45648696	-0.825040409	-1.421952562	-0.619204382	-0.641903354	-1.33922388	-0.008601879
4	0	-0.30027876	-0.40391722	-0.031882408	-0.656027879	-0.200367496	-0.418106898	-0.041549768	-0.413456351	-0.227485949	-0.237363045
5	0	-0.242776984	-0.55448845	-0.64513724	-0.297546325	-0.505257169	-0.659999566	-0.567510183	-0.79142864	-0.366668231	-0.706498992
6	1	0.359371064	-0.462023515	-3.104368776	1.015546748	-0.0304082	-1.449967092	-0.288116848	-0.883942367	1.083805793	-0.808387751
7	0	-0.703987339	0.288526232	-0.387828915	0.272104372	-0.870518798	-0.955061346	-1.085158092	-0.922483695	0.414102151	-1.346929681
8	1	0.826911938	-0.069171311	0.685181645	0.735101281	0.679528849	1.261957841	0.549866065	0.958388709	0.493084365	0.830736507
9	1	1.450086105	-0.103583269	-0.1238985	1.841634887	0.907101269	0.968240696	0.649992707	0.802881191	0.872224349	0.614931542
10	1	-0.719095763	1.253373889	0.866002248	-1.019893475	-0.800674185	-0.10713599	-0.734579254	-0.649895233	-0.875101032	-0.340963736
11	0	-1.242452296	-0.007941421	0.730564836	-0.299321285	-0.595453759	-0.163749949	-0.630008351	-0.47558917	-0.191809691	-0.590512353
12	1	0.592171165	-1.937539991	-0.185013928	-1.040605901	-0.290080265	-0.461392432	0.218225062	-0.363225243	-1.40219724	0.002096408
13	0	0.754060783	1.819924182	-3.896962804	0.907705131	-0.812568989	-1.66271012	-1.022429436	-0.83376842	1.054206856	-1.27535657
14	0	-1.549123716	1.12195171	0.1704444	-1.07903323	-0.725270864	-0.983858113	-0.745538063	-0.696400635	-0.443342546	-0.639824771
15	0	-0.515064239	-0.287035888	-0.792776831	-0.49882212	-0.708235133	-0.858482188	-0.82018921	-0.871910216	-0.248494315	-0.849466961
16	0	0.673964712	-0.507719375	-0.965375411	-0.341682112	1.122105813	0.149046574	0.859726806	0.165170748	1.08533967	1.096795078
17	1	0.982749437	0.173847887	1.094617605	2.11478528	1.866784526	2.209923934	1.593141053	3.291414213	1.160329136	1.971138962
18	1	0.617230785	-1.389336659	-0.067532928	-1.152489423	-0.695390679	-0.194056185	-0.449086657	-0.538920365	-1.669524982	-0.436978287
19	1	0.464637316	1.955360832	-1.763350924	-0.496035831	-0.846898182	-1.962324083	-1.000287143	-0.992600723	0.214852799	-1.116613712
20	1	0.19919292	-1.033866894	0.771935382	-0.611163471	0.241591918	0.918772556	0.627939582	0.591653184	-0.738124191	1.071085654
21	0	-0.798021737	0.137641733	0.330593183	-0.204313878	-0.598829812	-0.20789136	-0.746401067	-0.5972018	0.25588076	-0.61613985
22	0	0.966485853	-0.628889627	0.346618204	-1.231381102	-0.185388085	0.749431206	0.614753232	0.242818062	-1.566551022	1.083670388
23	0	-0.168465192	0.808835687	-0.008823394	0.6226122	-0.253993873	0.383624072	-0.426992441	-0.110634369	0.751161262	-0.06368715
24	0	-0.2421041	0.478717923	-0.490145253	-0.213135218	-0.606134687	-0.979755016	-0.741944065	-0.570538092	0.159472606	-0.783001708
25	1	-0.12733935	-1.821485604	0.871798249	-1.391667252	-0.703630806	-0.049927473	-0.143415025	-0.633871779	-2.021306818	-0.2998247
26	1	-1.124981212	1.691474472	0.613942161	-0.918288669	-0.56212053	-0.295324406	-0.365119317	-0.581046227	-0.557912655	-0.072573242
27	0	-0.800320231	-0.571621662	-0.089090258	-0.611353552	-0.689419097	-0.882915467	-0.782813871	-0.824930846	-0.257479783	-0.921424561
28	1	-0.558159253	0.178957584	-0.318515897	-1.103304758	-0.184105879	-0.523280478	-0.064469066	-0.399883426	-0.013189616	0.617987401
29	0	-0.675901755	-0.033211714	0.638940141	-0.690640939	-0.279078273	0.274925179	-0.166386176	-0.492191237	-0.404641351	0.070768931
30	1	-0.129758427	1.884990325	0.722643034	-0.156737327	-0.134531542	0.822510569	-0.17979306	0.847461119	0.662598904	1.196839287
31	0	1.688473069	-0.028061548	-0.025774027	1.335095415	2.934911875	1.561266914	2.133265552	2.288261973	2.174796947	1.87736163
32	0	-0.970861163	0.875886374	0.040796562	-0.216119577	-0.664490717	-0.492293396	-0.815781345	-0.715871956	0.453114033	-0.678650295
33	1	1.118758597	0.748907315	1.049252483	1.452611346	3.073684396	2.0907571	3.20245096	2.899329621	0.549111319	2.512994175
34	0	-1.038455697	-0.246896967	0.306885961	-1.036115965	-0.970442196	-0.95193792	-1.023089828	-1.0423394	-1.287362245	-1.358628836
35	1	-0.73782997	5.032358928	-1.667020768	-0.406736175	-0.873802029	-1.864527999	-0.921938184	0.205424545	-0.281722828	-0.193445871
36	1	0.116116284	-1.098872902	0.676424182	-0.681610188	-0.18557413	-0.047694099	0.158323404	-0.248793211	-0.974288214	-0.04715544
37	1	1.543417886	-0.379133093	0.567491385	1.158262586	2.533733929	1.853869488	2.405866501	2.992741172	0.697640456	2.519157992
38	1	1.088537807	0.340031265	0.910434018	2.355646474	0.269434247	0.570240541	-0.017792429	0.886545654	0.960588002	-0.056783521
39	1	-1.158936055	0.81405368	0.506818301	-0.476145002	-0.51843311	-0.128162222	-0.653697601	-0.541149662	0.395689861	-0.443398942
40	0	1.152946545	-0.290205491	-1.568158541	0.857676625	1.370022617	0.276552346	0.840760385	0.183346356	1.983060614	0.583450602
41	1	-0.550642642	0.335056143	0.576959733	-0.117708744	-0.496560967	0.21820069	-0.613711524	-0.275537754	0.30177407	-0.350677753
42	1	2.025558544	-0.229871255	-0.665893481	2.912878192	3.811678082	1.707038599	2.808654997	2.862309792	2.352125066	2.23579868
43	0	0.521840494	1.307067663	0.199558512	0.548743853	-0.23339426	0.074763215	-0.498489274	0.179252463	1.471455399	-0.04903201
44	0	-1.042353872	-0.669878233	-0.538148674	-0.960712332	-0.930248213	-2.078740869	-1.032852689	-1.233814462	-0.745346227	-1.625169233
45	0	1.908635091	-0.293325219	-1.079046612	1.977899593	1.643267882	1.189047969	1.218132039	1.38998783	1.300597001	1.170653685
46	0	-0.46174265	0.343128583	0.652369958	0.261237227	-0.381594609	0.318673667	-0.514830884	-0.233438696	0.341484888	-0.398789038
47	0	-0.114661882	0.224738945	1.193717868	1.345935468	0.081377246	1.222316894	-0.016350398	0.866325575	0.430149085	0.196384241
48	1	0.630491939	-0.886845721	-0.757884079	-0.275473569	-0.046548146	-0.239123366	-0.038489919	-0.349249259	-0.247483416	-0.118260828
49	0	-0.11957567	0.105098657	0.903348079	-0.466042837	0.754988263	1.015599708	0.913797679	0.560808542	0.102545679	1.198821849
50	0	1.070479749	-0.039213362	-0.800061915	0.787687173	0.843939988	0.316806425	0.440447502	0.511656708	1.523724041	0.503005937
51	1	0.125679388	0.629755293	0.243103686	-0.395041533	-0.112202631	0.354896555	-0.233718936	0.130926643	0.488474031	0.688559206
52	1	1.081957179	-1.569370283	0.421415866	-0.397697417	-0.394101637	0.4306725	-0.01945165	0.186974042	-1.664942984	-0.066391373
53	0	0.462592821	-1.480245354	0.058276259	-0.784209593	0.239104292	-0.048473733	0.774469232	-0.226128212	-1.079664007	0.2926934
54	1	-0.898543101	-0.494756913	-1.169756074	-0.524981475	-0.920885589	-1.892977476	-1.103921003	-1.116534324	-0.206211531	-1.661832127
55	0	-0.978074973	1.22846988	-1.708232094	0.531511884	-0.997194673	-2.059856548	-1.226280068	-1.197650284	0.271644433	-1.86211056
56	0	-0.489873841	0.280781258	-0.628984047	0.431915901	-0.510985685	-0.48353712	-0.715784775	-0.622344651	0.813492596	-0.814796727
57	0	-0.290793167	-0.840368675	-1.744246624	-0.397997552	-0.809426451	-1.711471242	-0.970647896	-0.96549193	-0.159843504	-1.443749013
58	0	0.41236031	0.311958417	-0.648776708	-0.194777896	0.180598385	0.190199595	-0.037883237	0.089232846	1.028581089	0.891554242
59	0	0.469205857	-0.958612698	0.017461759	-0.632544617	-0.30901229	-0.068855547	-0.186286238	-0.412027095	-0.844976986	-0.165285339
60	0	0.706655239	0.287224231	-0.571313373	0.657436112	-0.195764083	0.07034925	-0.497253313	-0.092424731	1.350111764	-0.212519014
61	0	-0.91815683	-0.062654709	1.159230971	-0.60298642	-0.618142956	0.280716579	-0.529229624	-0.429970514	-0.719312615	-0.375988558
62	0	-0.785356166	0.330669651	0.757486921	0.019928412	-0.472789456	0.341412155	-0.602078138	-0.160780931	0.295424835	-0.389923504
63	1	2.137277062	-0.041789999	-0.884313531	2.871563007	1.686653395	0.924284572	0.952219115	1.037075395	2.771031123	0.774120593
64	0	1.678632972	-0.942906242	-0.211066981	1.412093376	1.619729901	0.484913099	1.113007362	1.284444645	1.57725743	0.712821447
65	1	0.345821298	-1.040995174	0.066320058	-0.855930089	1.857280184	0.404344817	2.846544912	0.488978533	-0.355929621	1.778431862
66	1	1.444177511	-1.12219873	0.460365935	0.084228225	1.014442994	0.567197749	1.224825894	0.714978589	-0.275120836	0.747562231
67	0	-0.916547997	-0.088778855	0.860099729	-1.052394305	0.593069543	0.366008051	1.119048398	-0.413065804	-0.264446695	0.916965722
68	1	-0.815475686	0.061728336	0.764095047	-1.523322733	-0.791280246	0.166961107	-0.309757335	-0.431971215	-2.084248108	0.311835273
69	0	-1.153659791	0.603903822	0.407545422	-0.26965695	-0.695856125	-0.281120621	-0.838068445	-0.598613941	0.237115969	-0.758094544
70	0	-1.476200972	0.46456952	-0.320954292	0.654362205	-0.811350961	-0.776573915	-1.015642757	-0.74538808	0.748404433	-1.24160216
71	1	-0.718462025	1.135916857	0.355587514	-0.333268691	-0.254858433	0.21163202	-0.342313836	-0.134027087	0.556550526	0.159926584
72	0	-0.751381299	0.488724955	0.415769376	-0.138611905	-0.433702388	-0.267495498	-0.559950079	-0.726124139	0.326331772	-0.520273023
73	1	0.257744489	-3.030810006	-0.071649147	-1.436890642	-0.22088938	-0.45554735	1.208120931	0.134918534	-1.957329626	0.963054914
74	0	-2.017678623	1.920429797	0.394180808	-0.75614517	-0.854179354	-0.719947285	-0.994340284	-0.44896578	0.433126764	-0.369533556
75	0	-1.140422883	0.669921619	1.144138948	-0.678131317	0.221642057	0.547719161	0.555619212	-0.278947489	-0.095277208	0.707981267
76	1	-0.25894378	-0.758544405	0.910057659	-1.219040391	-0.098445139	0.076433153	0.638736113	-0.432468179	-1.182775135	0.421719269
77	1	-0.600835833	0.772703698	1.337161578	-0.166182276	-0.405687987	0.800826857	-0.089886235	-0.069474265	-0.801579662	0.011305035
78	1	1.056822688	0.252972362	1.378487667	2.073148063	0.922973455	1.712649205	1.17402985	2.603185475	-0.037579446	1.337752074
79	0	-1.189600461	0.529515939	0.669667404	-1.145212083	-0.589647091	-0.347556551	-0.486895715	-0.392673636	-0.777353663	-0.064167402
80	1	1.326338325	-1.008398357	-1.239919362	0.227770782	-0.28740488	-0.574178329	-0.299829939	-0.613564217	-0.487895275	-0.69992668
81	0	-1.298821662	0.314659804	0.184483863	-0.405167681	-0.915246544	-0.788844744	-1.060459904	-0.989292703	-0.477651361	-1.290967645
82	0	-0.031842909	-0.173194946	-0.494761382	-0.266336374	-0.538079618	-0.781986346	-0.72184027	-0.769020022	0.342672147	-0.883822363
83	0	-0.934139722	0.093136914	-0.024550707	-0.564383787	-0.804954021	-0.787439505	-0.916852029	-0.871130371	-0.230065689	-0.993273445
84	0	0.851346904	-1.750574825	0.628650438	-1.004306183	-0.583986887	0.832988617	-0.155044394	-0.133373363	-1.966488539	-0.001504921
85	1	1.305537739	-0.690001254	-1.281269441	1.775849031	-0.251910841	0.012239091	-0.442707935	-0.107366067	0.08655551	-0.469315433
86	1	1.449125061	-1.843563161	0.556081748	-0.455408124	1.276363502	0.605026727	1.987610745	1.185160374	-0.858240229	1.160314134
87	0	0.408810074	0.430438559	-2.47900952	0.898782941	-0.849782233	-1.990111388	-1.103458365	-1.109215803	1.119217056	-1.729929852
88	1	0.379452863	-0.031510696	0.152190142	0.537934962	0.652897111	0.43681261	0.528950225	-0.055707332	0.53014043	0.280776279
89	0	-0.991102291	0.199712507	0.28651863	-0.345975594	-0.591208755	-0.295978635	-0.694246047	-0.652088407	0.115148229	-0.625525111
90	0	-1.433821913	0.626712136	-2.982825433	-1.014179434	-1.082812894	-3.214406356	-1.275256506	-1.313504234	-0.717399704	-2.151978625
91	1	1.299863831	-0.458811537	-1.292651149	3.458485548	-0.009724216	0.110293443	-0.345414784	0.364050541	1.330580528	-0.498172848
92	0	-2.386210092	0.550115906	0.425220792	-1.030525662	-1.005537901	-1.362062284	-1.165716916	-1.109352829	-0.630575209	-1.489573275
93	1	-0.021541706	1.777178361	0.924310321	0.924127152	0.044990083	1.106151801	0.123546297	0.958983252	0.090325897	0.803792414
94	0	-1.247808449	0.039999478	0.425448928	-0.256990198	-0.888187804	-0.678455396	-1.021439315	-0.974682086	-0.463801145	-1.198742694
95	0	-0.671925705	-0.325055119	-1.530855122	-0.700236012	-0.69845753	-1.373388105	-0.828837929	-0.930994331	0.006470102	-0.848733124
96	1	0.083915814	0.660111304	1.48953283	0.332168311	0.399748327	1.347736284	0.963525758	1.550056754	-0.641425401	1.136161772
97	0	-1.479038655	1.738939181	-2.860702873	-0.696516323	-1.043933992	-3.032393178	-1.249568106	-1.307279295	-0.299733919	-2.011310693
98	0	-1.388573909	0.026338962	0.553678277	-0.92165002	-0.700438922	-0.316268003	-0.733909099	-0.638359895	-0.322134532	-0.381501357
99	0	0.074240655	-0.015961606	-1.504693785	0.080150821	-0.365142943	-0.444691234	-0.5149503	-0.467131491	0.285591879	-0.539207768
100	0	1.57993948	0.482928427	-1.243773556	2.165155658	0.582511428	0.357712968	0.060645012	0.309150746	2.483832191	0.036845612
101	1	-0.224889891	-0.439600906	1.158964564	-0.507947554	-0.590568538	0.770004316	-0.368370935	-0.500990295	-1.488356781	-0.310859734
102	1	1.029650735	0.612891267	0.137448126	1.09019834	1.701093826	1.245282102	1.457001473	0.964033721	1.175265317	1.333713884
103	1	-0.568227454	0.577659645	0.492879004	-0.092421774	-0.796102907	-0.295303798	-0.959877313	-0.739402461	-0.015690065	-1.005288716
104	1	0.398092661	-0.720429952	-0.182862824	-0.260384972	0.119743324	0.188818148	0.168190089	-0.156022036	-0.155215213	0.420965823
105	1	-1.376686052	0.081385837	0.393364806	-1.292903859	-0.990757886	-1.098536673	-1.005531556	-0.996972644	-1.357229726	-0.989165768
106	1	-0.084788076	1.258470258	1.25387887	1.172457956	-0.414838794	0.930902831	-0.295106326	0.463008022	-0.41311841	-0.040175825
107	1	1.596670283	-0.850486911	0.058780133	0.835294651	2.296976891	1.217333172	2.21681934	1.872147749	0.571917809	1.660855848
108	0	0.185894827	0.968081383	0.484363769	0.958172463	-0.164522723	0.429504236	-0.397505805	0.148186717	1.06119839	-0.203558943
109	0	-1.166519913	0.78943133	1.200807759	-0.387538327	-0.797548212	0.442950873	-0.80253108	-0.507464942	-0.718085146	-0.692960513
110	0	1.33179323	0.362203053	-2.3448712	1.882416594	-0.315532275	-0.597442904	-0.684376067	-0.439780397	2.330805722	-0.730922837
111	0	-0.433973344	0.345632104	0.867765692	-1.255052133	-0.749156029	-0.284364671	-0.528142411	-0.661511873	-1.184207555	-0.040837096
112	0	-0.612410799	-0.505020962	0.793807062	-0.409963602	-0.413074311	0.043482417	-0.418121545	-0.345385595	-0.229334846	-0.419358286
113	0	0.534631736	-0.390420256	-0.443521179	0.493243791	0.558179962	0.25680889	0.228867761	0.202216552	1.38518912	0.392834384
114	1	0.808685277	-0.982760893	-0.631055074	0.111071631	-0.410809689	-0.408453319	-0.494323521	-0.410888775	-0.349083268	-0.586973455
115	1	0.196494194	0.747679742	1.435880431	0.114091293	0.652551752	1.61216195	1.284644249	1.348543431	-0.680464618	1.601943247
116	1	1.602885691	-1.915773259	-0.093665565	-0.397418523	-0.050909316	0.309367548	0.440008674	0.465624484	-1.521720969	0.25004056
117	0	0.807874044	-1.813230206	0.141466743	-0.453583103	0.043428458	-0.329651917	0.266754153	0.105494771	-0.799233738	-0.024834549
118	1	-1.382821621	0.064937387	0.433254465	-0.552620531	-0.910146908	-0.737108937	-1.029951089	-0.958433605	-0.52957424	-1.290967645
119	0	1.249560686	0.012209538	0.729376617	1.324495587	3.884104073	2.334246908	3.213608753	3.810383863	1.722195309	3.111831569
120	1	0.074955117	-0.033966798	0.724732382	-0.358992707	0.507306482	0.933314337	0.979911898	0.040861443	-0.72029219	1.018853538
121	1	1.332706931	-1.083746826	0.947590843	-0.376984439	1.221946062	1.829569868	2.125045826	2.187949962	-0.941495938	1.935290096
122	0	0.06508461	0.228835528	-0.464845966	-0.308485142	0.222431632	-0.081233451	0.161490501	-0.050654379	0.500525029	0.303705695
123	1	1.098946428	-1.588606357	0.205860584	-0.244305375	-0.02061373	0.677259906	0.511097235	0.369746213	-1.469713133	0.283487547
124	0	-0.285701137	0.55942108	0.075925278	0.160048573	-0.427899479	-0.13739207	-0.621305388	-0.403209658	0.706276356	-0.574276283
125	0	0.44119061	0.158926104	0.070899444	0.275414096	0.489697855	0.516350967	0.286478592	0.171254187	0.948980106	0.421035881
126	1	1.284310245	-1.246509014	0.29697302	0.750186995	2.314948774	0.648399962	2.021937203	1.630246965	1.025096003	1.102533603
127	0	-0.785832329	0.651145223	0.784100262	-0.550420389	-0.850174485	-0.175127651	-0.91428024	-0.687272939	-0.669347046	-0.926975878
128	1	-0.320676421	0.079847926	1.129373801	-0.391259888	-0.35990563	1.096986418	-0.123258408	0.042290832	-0.951033158	0.30325921
129	0	-2.270633606	-1.059642516	1.167114716	-1.420814114	-0.951785075	-0.77337157	-0.864135448	-1.064602992	-1.729586971	-0.979825418
130	1	1.085730638	-0.990044099	-0.089298393	0.64627235	0.199577316	0.287497869	0.188127644	0.311112091	-0.261959741	0.087519081
