# Supplementary material for: Differentiation of Brain Abscess From Cystic Glioma Using Conventional MRI Based on Deep Transfer Learning Features and Hand-Crafted Radiomics Features
Source: Front Med (Lausanne). 2021 Nov 12;8:748144. doi: 10.3389/fmed.2021.748144 (PMC8636043; doi:10.3389/fmed.2021.748144)
Supplement: Supplementary file 2 [file Presentation_1.ZIP › Intermediate data/t2/train_Resnet50.csv]

ID	label	1	2	3	4	5	6	7	8	9	10	11	12	13	14	15	16	17	18	19	20	21	22	23	24	25	26	27	28	29	30	31	32	33	34	35	36	37	38	39	40	41	42	43	44	45	46	47	48
0	1	7.23E-14	2.42E-11	4.90E-17	7.37E-13	7.36E-14	3.47E-14	4.10E-12	1.06E-12	2.49E-16	5.63E-14	4.64E-16	1.17E-13	2.62E-15	5.57E-12	1.63E-12	3.96E-13	1.14E-09	1.12E-11	4.73E-11	6.39E-09	5.49E-14	8.91E-13	5.85E-12	6.11E-13	4.01E-13	5.67E-16	6.72E-15	6.18E-13	1.42E-12	4.22E-13	2.63E-13	1.56E-11	7.04E-13	1.46E-16	2.25E-14	1.40E-15	8.53E-12	1.77E-17	1.34E-13	2.64E-16	7.70E-09	4.73E-13	9.49E-13	1.67E-13	1.30E-18	9.19E-15	2.87E-19	6.17E-17
1	1	2.11E-24	9.65E-21	1.92E-29	2.18E-22	1.80E-24	7.82E-26	5.96E-21	1.35E-21	9.05E-28	7.18E-23	5.95E-28	3.11E-23	3.04E-25	5.02E-20	2.01E-20	1.22E-23	7.34E-16	5.07E-20	2.16E-19	5.83E-15	4.33E-25	1.82E-23	2.52E-20	3.35E-21	1.93E-22	9.35E-29	5.77E-25	2.08E-22	3.42E-22	2.42E-22	2.04E-22	3.29E-21	2.31E-21	9.95E-29	8.25E-25	9.33E-28	1.59E-18	1.09E-29	3.92E-23	1.16E-28	1.51E-14	8.10E-23	6.88E-23	2.80E-24	1.71E-32	4.39E-26	9.82E-35	6.74E-31
2	0	0	0	0	0	0	0	0	0	0	0	0	0	0	0	0	0	7.61E-32	3.04E-37	0	2.51E-37	0	0	0	1.52E-37	0	0	0	0	0	0	0	0	0	0	0	0	0	0	0	0	3.83E-36	0	0	0	0	0	0	0
3	0	1.18E-15	1.16E-12	2.68E-20	2.23E-14	1.51E-15	1.07E-16	1.10E-14	2.55E-15	6.79E-19	6.73E-16	4.65E-18	2.66E-16	1.61E-17	9.42E-14	3.96E-14	9.01E-15	2.28E-11	4.17E-14	7.01E-13	3.08E-10	8.13E-18	4.17E-15	2.30E-14	2.96E-15	9.60E-16	4.86E-19	7.20E-18	4.33E-15	2.77E-14	1.87E-15	1.34E-15	2.34E-14	4.44E-15	1.08E-18	1.47E-16	2.22E-18	1.12E-13	5.69E-20	1.48E-15	1.60E-19	1.66E-10	2.40E-15	1.71E-15	3.04E-15	7.87E-22	2.78E-18	4.39E-22	2.50E-20
4	0	0	0	0	0	0	0	0	0	0	0	0	0	0	0	0	0	1.40E-33	0	0	0	0	0	0	0	0	0	0	0	0	0	0	0	0	0	0	0	0	0	0	0	1.30E-38	0	0	0	0	0	0	0
5	0	1.67E-20	6.52E-17	6.94E-24	1.06E-17	8.52E-21	1.54E-20	3.04E-17	3.07E-18	9.13E-23	2.05E-19	5.16E-23	1.69E-18	6.97E-22	5.08E-16	4.91E-17	2.38E-19	3.54E-14	1.28E-16	4.51E-16	4.42E-12	2.89E-19	6.50E-18	1.18E-16	6.79E-18	3.43E-17	2.84E-23	7.93E-20	4.95E-19	4.99E-18	6.72E-19	3.25E-18	3.18E-17	4.80E-18	9.90E-24	2.85E-20	2.51E-22	3.45E-15	1.13E-24	2.25E-18	1.89E-22	1.35E-10	1.09E-17	4.47E-18	4.10E-19	5.35E-27	3.91E-21	9.05E-29	5.10E-25
6	1	2.49E-08	4.03E-07	2.49E-11	3.59E-08	2.02E-08	3.69E-09	9.25E-09	1.39E-09	6.45E-11	2.09E-09	6.14E-10	6.53E-09	1.01E-09	1.38E-09	1.73E-09	4.06E-08	2.59E-07	2.63E-08	9.95E-08	4.66E-08	1.90E-09	2.06E-08	5.81E-09	4.04E-08	6.19E-10	2.85E-09	7.73E-11	1.23E-08	1.19E-08	3.23E-08	2.14E-09	3.07E-08	1.97E-09	1.21E-10	1.34E-09	5.55E-10	9.89E-09	1.05E-10	3.56E-10	4.47E-11	3.66E-08	5.29E-09	4.01E-09	4.30E-08	6.29E-11	1.23E-10	2.71E-10	3.44E-10
7	0	1.73E-18	3.30E-16	8.36E-22	1.93E-17	1.44E-18	2.07E-19	2.54E-15	8.33E-16	8.11E-21	3.23E-17	1.81E-21	2.37E-18	6.49E-20	1.41E-14	7.47E-15	5.01E-18	2.07E-11	7.57E-15	8.22E-15	2.72E-11	8.81E-19	5.14E-18	9.02E-15	1.16E-16	4.17E-16	2.41E-22	3.01E-19	3.28E-17	2.38E-17	1.09E-17	1.32E-16	3.23E-15	5.87E-16	4.58E-21	9.19E-18	5.99E-21	2.90E-14	1.14E-22	2.12E-17	9.42E-21	7.49E-10	1.59E-16	1.93E-17	2.47E-18	8.10E-25	3.69E-20	1.05E-26	4.21E-23
8	1	0	0	0	0	0	0	0	0	0	0	0	0	0	0	0	0	0	0	0	0	0	0	0	0	0	0	0	0	0	0	0	0	0	0	0	0	0	0	0	0	0	0	0	0	0	0	0	0
9	1	7.57E-07	0.00014112	2.39E-08	4.32E-06	1.15E-06	1.36E-07	9.17E-07	2.13E-07	4.92E-08	1.06E-06	3.95E-06	9.04E-08	1.56E-07	8.06E-08	3.77E-06	0.000108742	7.91E-06	4.30E-06	1.36E-06	4.31E-06	5.25E-07	6.75E-06	7.02E-08	1.41E-06	6.29E-08	3.71E-07	1.98E-07	6.04E-07	4.18E-07	1.91E-06	5.15E-07	1.09E-05	5.56E-07	8.62E-07	9.75E-07	1.03E-07	1.65E-06	5.37E-08	4.12E-07	2.36E-08	1.84E-06	2.59E-07	3.57E-07	7.87E-07	6.75E-09	2.02E-08	2.14E-08	3.84E-08
10	1	2.63E-06	0.00036645	5.63E-08	4.23E-06	6.87E-06	2.93E-07	9.05E-07	1.66E-07	2.56E-08	2.14E-06	3.02E-05	9.80E-08	1.39E-07	6.39E-08	2.77E-06	0.002844549	1.02E-05	2.39E-05	4.08E-06	1.35E-06	3.05E-07	7.13E-06	2.34E-07	1.26E-06	1.78E-07	7.16E-07	5.11E-07	1.54E-06	5.22E-07	5.32E-06	1.68E-06	1.63E-05	6.02E-07	7.83E-06	1.53E-06	6.05E-08	1.36E-06	6.29E-08	1.82E-07	3.44E-08	2.24E-06	4.71E-07	9.39E-07	4.38E-07	6.75E-09	1.04E-08	4.21E-08	2.02E-08
11	0	3.42E-19	1.33E-15	5.52E-23	5.20E-17	1.90E-19	1.10E-19	1.85E-16	5.58E-18	6.35E-22	2.92E-18	9.63E-22	6.44E-18	6.64E-20	5.62E-16	1.41E-16	3.44E-18	1.30E-12	4.47E-15	1.80E-14	3.48E-12	3.66E-19	8.82E-18	3.82E-16	7.54E-17	9.12E-17	4.31E-22	7.38E-20	2.07E-17	5.40E-17	5.66E-17	2.64E-17	4.47E-16	3.37E-17	5.63E-22	9.36E-19	4.07E-21	4.38E-15	1.84E-23	2.02E-18	7.23E-22	6.99E-12	1.51E-17	4.01E-17	1.29E-18	1.40E-25	5.63E-20	1.22E-26	1.01E-23
12	1	0	0	0	0	0	0	0	0	0	0	0	0	0	0	0	0	4.37E-37	0	0	0	0	0	0	0	0	0	0	0	0	0	0	0	0	0	0	0	0	0	0	0	0	0	0	0	0	0	0	0
13	0	1.81E-06	0.000499436	4.24E-08	1.36E-05	1.84E-06	1.36E-06	3.18E-06	9.29E-07	4.99E-07	1.31E-06	1.76E-06	1.62E-06	7.06E-07	2.27E-07	2.58E-07	1.43E-06	1.52E-06	2.83E-06	1.83E-05	1.61E-06	6.49E-07	2.46E-06	8.78E-07	1.65E-06	2.26E-07	7.60E-07	9.19E-08	7.76E-07	9.46E-07	6.68E-06	8.61E-07	4.44E-07	5.74E-07	1.75E-07	6.25E-07	2.09E-07	3.12E-06	1.21E-07	1.38E-07	8.76E-08	4.67E-06	3.11E-06	4.95E-07	3.45E-06	1.24E-07	4.99E-08	1.05E-07	1.64E-07
14	0	1.65E-21	2.43E-18	2.72E-24	1.99E-18	1.48E-21	1.21E-21	1.70E-17	1.30E-18	1.14E-23	1.21E-19	7.11E-24	7.05E-19	1.13E-22	5.56E-17	1.33E-17	5.63E-20	1.55E-14	7.07E-17	7.26E-17	1.86E-13	3.74E-20	4.75E-19	1.66E-16	1.65E-17	8.37E-18	1.31E-23	1.58E-19	1.15E-19	2.56E-18	1.53E-19	2.84E-18	1.17E-17	2.05E-18	5.72E-24	1.12E-20	4.61E-23	1.44E-15	2.99E-25	8.48E-19	1.26E-22	8.87E-12	2.23E-18	1.04E-18	2.13E-20	5.64E-28	3.83E-21	7.90E-30	1.25E-25
15	0	9.76E-21	1.68E-17	6.51E-25	5.99E-19	5.48E-21	9.54E-22	1.55E-17	1.36E-18	1.27E-23	8.58E-20	9.71E-24	1.02E-19	3.37E-22	1.01E-16	4.17E-17	9.56E-20	2.48E-13	7.06E-17	2.60E-16	2.20E-12	1.25E-20	2.55E-19	7.66E-17	1.58E-18	1.69E-18	1.13E-24	5.29E-21	3.58E-19	1.04E-18	1.94E-19	8.28E-19	1.62E-17	6.19E-18	7.35E-24	1.11E-20	2.63E-23	1.27E-15	1.32E-25	2.94E-19	5.54E-24	1.49E-11	1.01E-18	4.58E-19	2.60E-20	7.98E-28	5.88E-22	6.59E-30	4.39E-26
16	0	0	0	0	0	0	0	0	0	0	0	0	0	0	0	0	0	0	0	0	0	0	0	0	0	0	0	0	0	0	0	0	0	0	0	0	0	0	0	0	0	0	0	0	0	0	0	0	0
17	1	6.75E-35	4.62E-30	0	3.64E-32	1.37E-35	6.39E-38	1.56E-31	1.96E-33	0	2.09E-32	0	5.83E-34	4.07E-35	8.27E-30	2.53E-30	2.87E-35	2.36E-23	5.89E-28	3.35E-27	1.65E-24	5.70E-37	1.35E-35	1.20E-30	5.06E-30	1.59E-32	0	4.36E-36	1.46E-32	4.81E-32	4.10E-30	1.11E-32	1.10E-30	5.76E-31	0	5.86E-36	0	6.06E-28	0	5.68E-35	0	1.44E-23	1.88E-33	1.73E-32	1.15E-35	0	3.15E-37	0	0
18	1	0	0	0	0	0	0	0	0	0	0	0	0	0	0	0	0	0	0	0	0	0	0	0	0	0	0	0	0	0	0	0	0	0	0	0	0	0	0	0	0	0	0	0	0	0	0	0	0
19	1	1.23E-10	3.29E-08	6.06E-14	8.34E-10	9.54E-11	3.57E-11	5.13E-10	4.36E-11	1.06E-12	4.22E-11	1.10E-11	9.70E-11	5.47E-12	6.43E-11	1.98E-10	1.78E-10	5.65E-09	5.30E-10	5.12E-09	1.01E-08	7.68E-12	5.35E-10	2.82E-10	5.43E-11	1.86E-11	1.49E-12	1.12E-12	1.38E-10	2.25E-10	4.64E-10	8.02E-11	3.79E-10	7.31E-11	9.67E-13	2.53E-11	2.24E-12	2.54E-10	2.57E-13	1.36E-11	8.02E-13	1.87E-08	7.64E-11	1.09E-10	3.66E-10	4.28E-14	1.33E-12	3.20E-14	3.72E-13
20	1	0	0	0	0	0	0	0	0	0	0	0	0	0	0	0	0	0	0	0	0	0	0	0	0	0	0	0	0	0	0	0	0	0	0	0	0	0	0	0	0	0	0	0	0	0	0	0	0
21	0	1.15E-24	3.52E-22	3.94E-28	7.67E-24	3.13E-25	2.81E-26	5.74E-21	3.85E-22	9.37E-28	2.24E-22	4.32E-28	2.04E-24	5.71E-25	8.09E-20	4.06E-21	2.23E-24	5.68E-16	1.20E-19	3.34E-20	5.77E-17	3.00E-25	6.70E-24	8.37E-21	1.90E-21	8.84E-22	5.94E-29	6.81E-25	4.44E-23	7.53E-23	6.10E-23	5.13E-22	5.87E-21	9.99E-22	3.95E-28	7.81E-25	1.91E-27	1.33E-19	4.48E-30	3.23E-23	2.96E-27	9.77E-16	1.19E-22	4.66E-23	2.08E-25	1.75E-32	1.33E-25	1.65E-34	3.24E-30
22	0	0	0	0	0	0	0	0	0	0	0	0	0	0	0	0	0	0	0	0	0	0	0	0	0	0	0	0	0	0	0	0	0	0	0	0	0	0	0	0	0	0	0	0	0	0	0	0	0
23	0	2.34E-18	1.09E-15	4.40E-23	1.10E-16	3.75E-18	3.59E-19	5.13E-16	2.19E-16	7.99E-22	9.70E-18	1.03E-21	6.33E-18	5.00E-20	1.22E-15	1.03E-15	2.10E-17	1.06E-12	1.41E-15	1.85E-14	9.15E-11	3.36E-19	4.34E-18	1.12E-15	5.21E-17	2.44E-18	2.06E-21	7.84E-20	4.45E-17	7.50E-17	2.73E-17	4.75E-18	6.43E-16	4.81E-17	4.09E-22	5.30E-19	4.20E-21	3.06E-15	1.00E-22	3.02E-18	1.17E-22	6.61E-12	2.32E-17	1.31E-17	7.81E-18	1.62E-24	3.73E-20	7.39E-26	3.10E-23
24	0	4.76E-09	2.12E-07	3.45E-12	1.00E-08	5.36E-09	6.55E-10	4.63E-09	2.00E-09	7.28E-12	1.89E-09	1.14E-10	3.61E-09	5.40E-10	9.10E-10	2.23E-09	1.17E-08	1.91E-07	6.78E-09	3.57E-08	5.46E-08	1.84E-10	3.99E-09	1.32E-09	2.31E-09	7.74E-11	1.87E-10	3.20E-11	3.32E-09	7.98E-09	5.67E-09	6.08E-10	8.70E-09	1.69E-09	3.35E-11	1.68E-10	4.34E-11	7.66E-09	2.11E-11	2.57E-10	1.46E-11	1.18E-07	1.99E-09	1.41E-09	1.34E-08	3.91E-12	2.63E-11	6.22E-12	2.90E-11
25	1	0	0	0	0	0	0	0	0	0	0	0	0	0	1.80E-38	0	0	1.30E-33	1.69E-37	1.41E-37	4.37E-36	0	0	0	1.79E-38	0	0	0	0	0	0	0	0	0	0	0	0	7.64E-36	0	0	0	1.22E-32	0	0	0	0	0	0	0
26	1	3.47E-27	2.08E-22	5.31E-32	7.81E-24	5.61E-27	5.65E-28	9.39E-23	1.01E-23	6.00E-30	5.13E-25	3.53E-30	1.28E-24	3.64E-28	4.66E-22	2.32E-21	2.31E-25	1.12E-17	1.66E-21	2.21E-20	6.40E-16	3.12E-26	9.83E-25	9.52E-22	3.08E-23	1.87E-23	4.37E-31	2.34E-26	5.28E-24	1.69E-23	3.85E-24	1.85E-24	1.38E-22	3.59E-23	1.42E-30	2.46E-26	2.21E-29	1.31E-19	1.80E-31	2.26E-24	6.43E-30	1.57E-15	3.77E-24	7.21E-24	2.20E-26	3.64E-35	9.07E-28	7.02E-38	3.77E-33
27	0	0	0	0	0	0	0	0	0	0	0	0	0	0	0	0	0	0	0	0	0	0	0	0	0	0	0	0	0	0	0	0	0	0	0	0	0	0	0	0	0	0	0	0	0	0	0	0	0
28	1	1.37E-13	1.64E-10	1.03E-17	8.57E-12	5.14E-13	6.99E-14	1.20E-14	5.95E-14	1.63E-16	1.23E-13	8.15E-15	1.50E-14	5.75E-14	5.80E-14	7.31E-13	4.90E-13	3.42E-10	8.35E-13	1.19E-12	2.39E-11	8.87E-16	7.73E-13	1.93E-14	5.98E-13	1.95E-15	8.75E-15	5.41E-16	1.55E-13	8.01E-13	2.35E-12	1.51E-13	1.64E-12	3.36E-14	1.38E-15	2.09E-14	6.55E-16	1.10E-13	2.28E-17	5.85E-15	1.97E-17	3.95E-11	5.68E-15	2.89E-14	2.44E-12	4.86E-18	1.31E-16	1.52E-17	4.48E-17
29	0	6.44E-25	1.28E-20	1.33E-29	3.80E-21	6.53E-24	3.11E-26	7.39E-22	9.75E-23	1.38E-27	1.30E-22	2.00E-27	5.16E-22	9.31E-25	1.80E-21	2.43E-19	1.38E-23	1.72E-15	5.21E-19	2.94E-18	8.00E-16	2.54E-25	3.69E-24	4.35E-21	5.41E-22	1.60E-22	1.68E-28	6.85E-25	3.05E-22	5.86E-22	1.39E-21	4.97E-22	5.50E-21	8.85E-21	4.05E-27	1.29E-23	8.12E-28	1.31E-18	5.20E-29	9.68E-24	4.81E-28	8.58E-16	7.48E-23	4.22E-22	5.98E-24	4.73E-32	1.24E-25	1.34E-34	3.36E-30
30	1	1.60E-12	2.66E-09	6.09E-17	4.43E-11	7.62E-12	5.42E-13	2.56E-13	8.09E-14	3.31E-14	1.90E-13	1.00E-13	1.20E-13	2.97E-13	4.21E-14	1.74E-13	3.36E-12	4.69E-11	3.19E-12	7.85E-11	1.62E-11	4.47E-14	2.83E-12	3.74E-13	9.38E-12	4.94E-14	2.93E-13	6.86E-15	1.02E-12	4.17E-12	4.71E-11	4.61E-13	7.28E-13	1.22E-13	2.96E-15	8.14E-14	3.50E-14	9.94E-14	1.83E-15	4.66E-15	4.75E-16	6.41E-11	2.69E-13	1.25E-13	2.01E-11	2.50E-16	5.72E-16	2.66E-15	4.81E-15
31	0	0	0	0	0	0	0	0	0	0	0	0	0	0	0	0	0	0	0	0	0	0	0	0	0	0	0	0	0	0	0	0	0	0	0	0	0	0	0	0	0	0	0	0	0	0	0	0	0
32	0	4.16E-19	5.88E-16	2.04E-22	2.57E-16	1.67E-19	1.40E-19	7.69E-16	9.13E-17	7.61E-22	2.34E-18	1.08E-21	4.09E-17	1.47E-20	1.01E-15	5.82E-16	1.94E-17	1.16E-12	7.60E-15	2.78E-14	2.00E-11	6.48E-18	1.06E-16	4.75E-15	9.14E-16	9.82E-17	5.61E-21	4.39E-18	2.16E-17	6.14E-16	2.27E-17	5.43E-17	1.31E-15	3.93E-17	5.18E-22	6.39E-19	1.37E-20	2.30E-14	3.40E-23	3.55E-17	1.77E-21	2.11E-11	8.57E-17	2.12E-16	2.19E-18	1.71E-25	6.31E-19	9.23E-27	2.31E-23
33	1	5.59E-12	7.90E-09	1.35E-16	1.19E-10	1.05E-11	2.34E-13	8.89E-14	4.40E-14	9.33E-15	3.34E-13	1.48E-13	3.11E-13	6.92E-13	6.27E-14	4.43E-13	2.57E-11	3.06E-11	2.22E-11	1.13E-10	1.07E-11	3.88E-14	4.66E-12	1.64E-13	1.54E-11	5.32E-14	8.41E-13	5.75E-15	1.47E-12	2.22E-12	5.34E-11	1.09E-12	4.58E-12	2.40E-13	2.39E-14	5.91E-14	3.59E-14	2.71E-13	2.15E-15	1.02E-14	2.71E-16	7.79E-11	1.56E-13	1.84E-13	1.18E-11	3.96E-16	9.47E-16	4.49E-15	2.47E-15
34	0	5.01E-09	2.88E-07	1.47E-12	2.15E-08	6.94E-09	5.86E-10	1.64E-09	2.13E-10	4.27E-11	1.53E-09	4.85E-10	5.05E-10	2.28E-10	1.56E-10	5.41E-10	8.56E-09	3.16E-08	2.94E-09	1.35E-08	1.40E-08	9.06E-11	4.66E-09	2.33E-09	6.85E-09	8.24E-11	3.47E-10	2.77E-11	3.71E-09	3.87E-09	1.91E-08	5.84E-10	2.28E-09	9.03E-10	3.22E-11	1.39E-10	3.86E-11	1.51E-09	3.14E-11	8.30E-11	7.38E-12	2.09E-08	9.99E-10	4.39E-10	7.62E-09	9.33E-12	7.63E-12	1.42E-11	6.04E-11
35	1	6.63E-14	2.16E-11	3.79E-18	2.75E-13	8.71E-14	1.35E-14	7.91E-13	1.91E-13	8.04E-17	6.88E-14	6.26E-16	6.67E-14	1.96E-15	1.77E-13	7.53E-13	3.01E-13	7.86E-10	2.28E-12	1.55E-11	9.59E-11	5.70E-15	2.77E-13	1.38E-12	4.06E-13	3.67E-14	2.24E-16	3.88E-16	7.92E-13	4.62E-13	4.35E-13	6.35E-14	2.60E-12	5.62E-14	6.39E-17	1.15E-14	3.26E-16	1.72E-12	2.38E-17	1.02E-14	7.79E-17	3.47E-10	4.12E-14	8.35E-14	8.17E-14	1.12E-18	6.10E-16	5.06E-19	4.59E-17
36	1	9.71E-16	6.20E-13	6.98E-20	3.79E-14	9.40E-16	1.73E-16	1.85E-14	5.74E-15	1.18E-17	1.59E-15	4.65E-18	1.07E-15	2.40E-17	6.00E-14	4.47E-14	2.76E-15	2.73E-11	3.80E-14	4.02E-13	3.34E-10	2.79E-16	5.21E-14	6.56E-14	1.10E-14	2.76E-15	6.91E-19	5.67E-17	9.97E-15	1.83E-14	5.38E-15	4.32E-15	3.33E-14	5.02E-15	5.70E-19	2.10E-16	5.63E-18	1.63E-13	1.03E-19	1.73E-15	4.58E-19	3.63E-10	4.03E-15	2.14E-15	5.84E-15	4.53E-21	3.50E-18	1.92E-21	1.17E-19
37	1	1.53E-17	8.56E-14	3.43E-23	1.85E-15	3.63E-17	2.90E-18	1.64E-17	6.43E-18	2.62E-21	4.79E-18	2.08E-19	2.57E-18	8.61E-20	3.19E-17	3.70E-16	5.02E-16	7.59E-13	3.42E-16	2.86E-14	1.21E-12	4.23E-20	5.68E-17	5.24E-17	5.95E-17	1.91E-18	4.81E-21	2.55E-21	2.43E-17	2.42E-16	1.56E-16	2.42E-18	1.24E-16	3.97E-18	4.34E-21	8.29E-18	1.64E-20	3.29E-16	3.69E-22	1.40E-18	1.51E-22	1.24E-13	2.94E-18	3.13E-18	7.63E-17	5.65E-24	3.24E-21	5.98E-24	9.46E-23
38	1	8.06E-26	9.29E-20	1.24E-29	1.01E-20	9.77E-25	2.97E-25	1.70E-21	8.96E-23	1.09E-27	1.14E-23	1.40E-28	6.79E-22	6.19E-26	1.72E-20	3.40E-20	2.05E-24	3.35E-16	2.34E-19	7.67E-18	1.13E-14	1.11E-23	3.60E-23	7.75E-20	8.55E-21	1.70E-21	8.28E-27	3.30E-23	4.33E-22	6.65E-21	6.76E-22	8.38E-22	9.92E-21	4.67E-22	1.54E-28	3.38E-24	3.60E-27	9.90E-18	1.18E-29	2.02E-23	1.78E-28	7.10E-15	3.73E-23	1.60E-21	3.00E-23	1.73E-32	5.79E-25	5.14E-34	9.24E-31
39	1	0	0	0	0	0	0	0	0	0	0	0	0	0	0	0	0	4.33E-33	1.21E-38	0	0	0	0	0	0	0	0	0	0	0	0	0	0	0	0	0	0	0	0	0	0	3.47E-37	0	0	0	0	0	0	0
40	0	4.61E-12	1.78E-09	3.05E-16	2.27E-11	4.21E-12	1.05E-12	8.77E-12	4.20E-12	7.69E-15	1.67E-12	1.17E-13	1.38E-12	3.16E-13	3.07E-12	3.09E-12	2.86E-12	3.35E-09	2.98E-11	3.68E-10	3.12E-09	6.03E-14	1.03E-11	2.85E-11	8.53E-12	9.08E-13	1.40E-14	6.67E-14	1.05E-11	4.47E-11	2.65E-11	2.28E-12	1.82E-11	6.56E-12	9.62E-15	1.79E-13	1.65E-14	1.57E-11	2.76E-15	4.79E-13	5.45E-15	4.24E-09	3.39E-12	1.79E-12	5.59E-12	1.31E-16	8.92E-15	1.38E-16	2.43E-15
41	1	8.21E-16	4.06E-13	2.80E-19	2.11E-14	1.09E-15	3.55E-16	9.34E-14	1.11E-14	6.16E-18	1.87E-15	3.14E-18	3.11E-15	3.20E-17	1.76E-13	6.87E-14	1.84E-14	6.43E-11	2.42E-13	2.55E-12	5.53E-10	1.03E-15	4.59E-14	1.14E-13	1.02E-14	1.60E-14	1.55E-18	1.86E-16	1.89E-14	2.88E-14	5.46E-15	9.76E-15	1.45E-13	1.80E-14	1.47E-18	3.30E-16	2.31E-17	4.65E-13	2.54E-19	1.13E-14	4.55E-18	9.56E-10	2.26E-14	1.14E-14	4.88E-15	6.48E-21	6.07E-17	9.32E-22	2.65E-19
42	1	2.13E-07	2.56E-05	5.66E-10	4.15E-07	3.57E-08	1.83E-08	1.04E-07	4.53E-08	6.57E-09	4.82E-07	4.83E-08	8.22E-09	6.18E-09	2.95E-09	2.84E-07	1.96E-06	4.56E-06	2.74E-07	8.99E-08	2.23E-07	4.15E-08	2.52E-07	3.06E-08	2.07E-07	5.24E-09	3.76E-08	5.74E-09	2.19E-07	3.56E-08	9.96E-08	1.09E-08	7.77E-07	6.57E-09	1.41E-08	3.92E-08	4.11E-09	1.54E-07	5.76E-10	1.66E-08	1.35E-10	4.17E-08	1.46E-09	8.67E-09	2.83E-08	1.38E-10	2.10E-10	1.93E-09	8.33E-10
43	0	0	0	0	0	0	0	0	0	0	0	0	0	0	0	0	0	0	0	0	0	0	0	0	0	0	0	0	0	0	0	0	0	0	0	0	0	0	0	0	0	0	0	0	0	0	0	0	0
44	0	2.53E-20	7.29E-18	1.81E-23	9.74E-19	7.87E-21	3.27E-21	7.18E-17	1.02E-17	2.83E-23	5.16E-19	2.37E-23	2.06E-19	1.08E-21	5.83E-16	2.91E-17	1.18E-19	1.34E-13	4.46E-16	2.02E-16	4.29E-13	4.38E-20	1.78E-18	2.25E-16	1.53E-17	2.60E-17	3.90E-23	5.70E-20	4.96E-19	1.83E-18	6.01E-19	4.30E-18	9.96E-17	1.00E-17	5.81E-23	4.93E-20	3.31E-22	1.23E-15	6.52E-25	1.14E-18	5.10E-22	1.02E-11	5.85E-18	2.80E-18	6.83E-20	7.85E-27	1.34E-20	1.07E-28	1.07E-24
45	0	0	0	0	0	0	0	0	0	0	0	0	0	0	0	0	0	0	0	0	0	0	0	0	0	0	0	0	0	0	0	0	0	0	0	0	0	0	0	0	0	0	0	0	0	0	0	0	0
46	0	0	0	0	0	0	0	0	0	0	0	0	0	0	0	0	0	0	0	0	0	0	0	0	0	0	0	0	0	0	0	0	0	0	0	0	0	0	0	0	0	0	0	0	0	0	0	0	0
47	0	5.43E-11	1.11E-07	6.79E-15	4.15E-09	8.29E-11	4.80E-12	1.36E-12	7.80E-13	4.26E-13	1.33E-11	2.97E-11	1.56E-11	1.60E-10	2.47E-12	1.11E-11	4.12E-09	3.68E-10	2.46E-09	6.60E-09	6.47E-10	3.82E-13	8.35E-11	3.42E-12	3.20E-10	4.10E-12	3.50E-11	7.26E-13	2.29E-11	1.48E-10	1.76E-09	5.15E-11	4.14E-11	3.01E-11	3.08E-12	4.68E-12	1.25E-12	1.59E-11	1.41E-13	4.56E-13	1.38E-14	5.09E-09	8.76E-11	8.78E-12	2.53E-10	1.75E-14	3.52E-14	1.13E-13	6.16E-14
48	1	6.88E-30	1.43E-26	1.09E-34	1.28E-28	1.32E-30	4.74E-32	2.13E-26	1.52E-27	6.66E-34	6.32E-27	1.40E-34	9.33E-30	6.81E-30	7.98E-25	3.57E-26	2.62E-29	2.05E-19	4.70E-24	3.97E-24	3.17E-21	1.62E-30	1.20E-29	5.97E-26	1.65E-25	8.26E-27	4.99E-35	3.79E-30	1.11E-27	1.26E-27	7.19E-27	3.66E-27	1.28E-25	3.31E-26	1.56E-33	1.80E-30	9.77E-34	1.41E-23	2.30E-36	9.25E-29	4.16E-34	8.84E-20	4.79E-28	1.50E-27	5.43E-31	0	3.94E-31	0	1.84E-37
49	0	1.24E-20	1.51E-17	9.75E-25	4.33E-19	1.25E-20	8.70E-22	1.37E-17	1.95E-18	4.74E-24	3.44E-19	1.62E-23	1.03E-19	2.12E-21	6.09E-17	6.43E-17	4.33E-20	1.56E-13	1.24E-16	2.07E-16	3.16E-12	1.45E-21	2.16E-20	8.76E-17	1.31E-17	3.15E-19	5.37E-24	1.03E-20	9.07E-19	1.53E-18	4.61E-19	4.28E-19	1.29E-17	2.24E-18	2.22E-24	2.56E-21	1.21E-23	6.92E-16	1.20E-24	1.57E-19	2.08E-23	1.18E-12	2.30E-19	1.28E-19	9.63E-21	1.90E-27	7.45E-22	2.18E-29	8.20E-26
50	0	8.26E-10	5.66E-08	5.23E-13	3.17E-09	7.74E-10	9.35E-11	3.19E-10	5.47E-11	1.79E-12	1.05E-10	2.57E-11	4.43E-10	1.21E-10	4.79E-11	1.59E-10	9.93E-10	1.61E-08	6.04E-10	2.84E-09	4.47E-09	2.04E-11	1.47E-09	2.30E-10	9.35E-10	1.13E-11	7.67E-11	6.66E-12	6.51E-10	7.35E-10	2.20E-09	1.33E-10	8.80E-10	2.10E-10	5.53E-12	3.57E-11	1.32E-11	5.50E-10	3.37E-12	3.23E-11	1.59E-12	7.25E-09	1.71E-10	1.09E-10	2.55E-09	7.53E-13	2.15E-12	3.28E-12	5.95E-12
51	1	2.99E-13	3.85E-11	1.00E-16	1.95E-12	3.46E-13	9.66E-14	6.91E-12	1.79E-12	2.05E-15	4.78E-13	1.21E-15	3.14E-13	1.20E-14	1.18E-11	5.98E-12	1.51E-12	1.97E-09	9.10E-12	6.60E-11	1.13E-08	1.55E-13	4.52E-12	5.22E-12	9.75E-13	1.47E-13	1.86E-15	1.54E-14	8.98E-13	1.08E-12	5.16E-13	2.54E-13	1.13E-11	4.31E-13	2.75E-16	2.48E-14	4.63E-15	1.00E-11	7.83E-17	2.47E-13	2.37E-16	1.27E-08	8.91E-13	7.71E-13	1.82E-12	1.06E-17	3.84E-15	5.52E-18	3.26E-16
52	1	4.78E-17	1.68E-14	2.16E-20	1.82E-14	4.92E-17	2.57E-17	8.94E-15	2.56E-15	3.53E-19	1.43E-16	1.20E-19	7.47E-16	1.18E-18	5.71E-14	1.45E-14	2.14E-16	1.70E-11	4.60E-14	9.31E-14	6.28E-11	2.10E-16	8.17E-15	4.63E-14	1.35E-14	6.76E-15	1.01E-19	2.92E-17	5.71E-16	2.32E-15	9.99E-16	2.79E-15	1.16E-14	1.12E-15	3.58E-20	8.68E-17	5.28E-19	3.46E-13	6.06E-21	5.14E-16	1.20E-19	2.26E-09	3.51E-15	9.31E-16	5.13E-16	7.29E-23	1.68E-18	1.44E-23	6.02E-21
53	0	0	0	0	0	0	0	0	0	0	0	0	0	0	0	0	0	0	0	0	0	0	0	0	0	0	0	0	0	0	0	0	0	0	0	0	0	0	0	0	0	0	0	0	0	0	0	0	0
54	1	1.21E-06	9.28E-05	1.07E-08	5.86E-06	9.04E-07	2.01E-07	1.72E-06	1.15E-07	7.66E-08	2.09E-07	2.63E-08	2.71E-07	1.77E-07	1.77E-08	4.86E-08	4.22E-06	4.43E-07	1.07E-06	2.74E-06	5.90E-07	1.23E-07	9.47E-07	2.14E-07	2.79E-07	3.12E-08	1.22E-07	1.01E-08	1.04E-06	1.69E-07	2.44E-06	2.52E-07	4.20E-07	7.71E-08	4.16E-08	7.27E-08	1.78E-08	1.02E-07	9.49E-09	2.57E-08	7.86E-09	3.04E-07	3.98E-07	2.67E-07	2.37E-07	3.52E-09	5.78E-09	1.82E-08	1.06E-08
55	0	3.85E-08	3.19E-07	7.62E-11	4.04E-08	4.63E-08	4.64E-09	2.73E-08	2.77E-09	1.23E-10	4.87E-09	5.89E-10	1.16E-08	2.18E-09	2.96E-09	2.61E-09	1.22E-07	4.83E-07	3.91E-08	1.73E-07	7.33E-08	2.92E-09	4.66E-08	1.00E-08	7.13E-08	9.99E-10	3.67E-09	1.77E-10	2.48E-08	2.01E-08	5.95E-08	2.56E-09	7.70E-08	7.64E-09	5.46E-10	2.61E-09	1.27E-09	2.07E-08	2.47E-10	1.69E-09	1.54E-10	1.07E-07	1.15E-08	1.10E-08	5.34E-08	1.09E-10	4.15E-10	3.46E-10	7.66E-10
56	0	4.66E-15	2.38E-12	5.40E-20	9.40E-14	7.55E-15	1.40E-15	4.07E-14	2.66E-14	8.57E-18	4.29E-15	6.31E-18	3.12E-15	9.57E-17	9.39E-14	1.38E-13	4.67E-15	1.54E-11	1.13E-13	6.96E-12	3.14E-09	9.06E-17	3.04E-15	5.36E-14	7.41E-15	7.19E-16	8.33E-18	2.31E-17	9.87E-15	2.41E-14	2.75E-14	1.81E-15	6.57E-14	2.09E-15	8.11E-19	3.11E-16	1.02E-17	6.34E-14	2.15E-19	3.04E-16	1.43E-19	9.65E-11	3.50E-15	5.56E-15	2.88E-14	1.37E-20	6.37E-18	3.75E-21	1.13E-19
57	0	5.41E-25	8.37E-23	4.13E-28	6.73E-24	6.25E-26	9.71E-27	2.28E-21	1.59E-22	7.62E-28	1.18E-22	1.55E-28	1.21E-24	2.05E-25	2.93E-20	7.78E-22	4.43E-25	7.02E-17	4.59E-20	6.65E-21	6.56E-18	3.07E-25	2.95E-24	7.40E-21	2.92E-21	3.94E-21	4.62E-29	1.63E-24	7.65E-23	1.03E-22	6.22E-23	9.48E-22	1.75E-21	3.90E-21	3.62E-27	1.83E-24	6.71E-28	8.67E-19	5.58E-30	4.86E-23	8.91E-27	1.22E-15	1.64E-22	6.40E-23	1.23E-25	1.55E-32	1.74E-25	1.27E-34	1.40E-30
58	0	0	0	0	0	0	0	0	0	0	0	0	0	0	0	0	0	0	0	0	0	0	0	0	0	0	0	0	0	0	0	0	0	0	0	0	0	0	0	0	0	0	0	0	0	0	0	0	0
59	0	2.31E-32	4.21E-30	1.35E-36	1.29E-32	1.46E-34	2.49E-35	3.06E-29	1.42E-30	1.04E-36	5.97E-29	5.17E-38	9.73E-34	2.01E-31	5.09E-27	8.68E-31	6.54E-34	3.01E-22	9.05E-27	4.42E-28	2.54E-26	1.50E-34	1.26E-32	9.38E-30	2.44E-28	7.34E-30	1.39E-37	8.32E-33	1.14E-30	4.60E-31	4.80E-29	1.40E-29	1.82E-28	1.44E-28	8.29E-36	4.97E-34	1.54E-36	2.93E-27	0	6.02E-32	9.17E-36	5.35E-24	1.91E-31	4.76E-30	1.49E-34	0	3.62E-33	0	0
60	0	0	0	0	0	0	0	0	0	0	0	0	0	0	0	0	0	0	0	0	0	0	0	0	0	0	0	0	0	0	0	0	0	0	0	0	0	0	0	0	0	0	0	0	0	0	0	0	0
61	0	3.36E-26	2.78E-23	3.04E-30	7.27E-25	3.76E-27	6.40E-28	5.53E-23	7.50E-24	8.08E-30	6.80E-24	1.26E-30	1.56E-25	1.48E-26	1.67E-21	4.80E-23	3.90E-26	1.99E-18	2.77E-21	1.66E-21	4.37E-18	2.13E-26	4.91E-26	3.22E-22	2.38E-22	1.58E-23	5.31E-30	6.21E-26	1.55E-24	7.48E-24	9.79E-24	4.08E-24	1.52E-22	3.53E-23	1.08E-29	6.55E-27	1.53E-29	1.12E-20	6.45E-32	6.51E-25	1.53E-29	2.53E-17	1.13E-24	3.19E-24	7.81E-27	1.08E-34	4.02E-27	1.57E-36	9.64E-33
62	0	3.27E-11	3.01E-09	1.29E-14	1.41E-10	6.08E-11	5.73E-12	8.74E-12	2.46E-12	1.75E-13	7.53E-12	6.69E-13	5.26E-12	4.24E-12	4.28E-12	3.68E-12	1.55E-11	1.38E-09	1.47E-11	3.01E-10	1.90E-10	8.54E-13	3.97E-11	1.33E-11	7.19E-11	5.95E-13	2.83E-12	1.33E-13	3.80E-11	3.66E-11	1.16E-10	5.61E-12	2.17E-11	5.95E-12	1.68E-13	6.53E-13	4.90E-13	1.74E-11	1.21E-13	9.64E-13	3.12E-14	6.86E-10	4.43E-12	3.42E-12	2.23E-10	5.46E-14	7.07E-14	1.79E-13	2.69E-13
63	1	3.06E-09	2.68E-07	2.92E-12	4.18E-08	3.79E-09	9.03E-10	6.20E-10	1.87E-10	1.45E-10	1.05E-09	9.11E-10	3.34E-10	8.20E-10	1.04E-10	2.90E-10	1.07E-09	9.25E-09	3.44E-09	1.50E-08	7.96E-09	4.63E-11	5.81E-09	7.01E-10	5.75E-09	8.03E-11	4.66E-10	4.59E-11	6.39E-10	1.50E-09	1.81E-08	1.75E-09	6.98E-10	8.96E-10	1.41E-10	3.19E-10	7.81E-11	4.27E-10	1.88E-11	2.95E-11	1.25E-11	2.02E-08	1.12E-09	3.20E-10	1.72E-08	7.88E-12	4.74E-12	2.17E-11	2.95E-11
64	0	4.91E-21	1.81E-17	3.91E-23	2.03E-19	1.79E-21	3.26E-21	1.87E-17	1.11E-18	4.87E-23	3.61E-19	5.40E-23	7.38E-20	8.65E-21	3.32E-17	3.33E-18	6.14E-20	1.18E-13	1.90E-16	6.45E-16	1.76E-14	1.63E-20	1.99E-19	9.37E-17	1.58E-17	2.83E-17	2.92E-23	4.67E-20	6.93E-19	7.20E-18	2.72E-18	1.63E-17	2.10E-17	1.58E-17	8.34E-23	3.52E-20	1.81E-22	1.03E-15	1.47E-24	9.30E-19	1.21E-21	1.62E-12	1.67E-18	1.32E-18	1.09E-20	1.46E-26	3.60E-20	8.30E-29	4.62E-25
65	1	4.32E-33	4.14E-30	2.85E-38	8.66E-32	2.14E-34	4.38E-36	6.61E-30	2.45E-31	1.32E-37	2.21E-30	0	1.70E-33	3.84E-33	9.24E-28	1.84E-30	1.38E-33	1.29E-22	1.96E-27	1.60E-27	3.43E-25	3.91E-34	1.05E-32	1.55E-29	3.73E-28	1.14E-29	0	6.00E-34	2.95E-31	6.43E-31	1.05E-29	1.62E-30	1.75E-29	3.82E-29	9.12E-37	2.16E-34	1.49E-37	2.93E-26	0	2.77E-32	1.29E-37	1.37E-22	2.10E-31	1.12E-30	3.38E-34	0	1.56E-34	0	0
66	1	2.52E-17	9.65E-13	3.29E-21	4.47E-15	3.06E-17	4.53E-18	5.30E-16	9.20E-17	2.78E-19	1.20E-16	2.56E-17	7.59E-16	3.81E-17	1.06E-16	1.82E-14	3.23E-15	8.88E-12	4.11E-13	1.29E-13	8.71E-12	1.60E-18	1.60E-15	2.00E-15	4.12E-15	6.64E-17	1.05E-18	1.13E-17	1.63E-16	1.57E-15	9.92E-15	1.26E-15	3.23E-15	8.36E-17	8.74E-20	2.49E-16	1.90E-19	3.57E-15	1.35E-20	1.20E-17	7.55E-20	2.55E-13	6.06E-17	3.72E-16	7.80E-17	1.67E-22	8.49E-19	3.16E-23	1.40E-20
67	0	0	0	0	0	0	0	0	0	0	0	0	0	0	0	0	0	0	0	0	0	0	0	0	0	0	0	0	0	0	0	0	0	0	0	0	0	0	0	0	0	0	0	0	0	0	0	0	0
68	1	1.52E-35	6.67E-32	0	4.66E-33	4.07E-37	5.50E-38	5.95E-32	6.21E-33	0	1.64E-32	0	8.68E-34	1.34E-35	1.58E-29	2.88E-32	4.44E-35	1.50E-26	2.58E-29	3.05E-29	1.56E-26	5.30E-35	5.04E-35	1.17E-30	6.50E-30	1.93E-30	0	2.71E-34	1.51E-33	1.69E-31	3.29E-31	4.13E-32	2.87E-31	1.50E-30	3.41E-38	1.44E-35	0	1.05E-26	0	4.22E-33	0	3.68E-23	2.86E-33	3.43E-32	1.92E-36	0	1.22E-35	0	0
69	0	3.08E-14	7.77E-12	4.14E-18	2.53E-13	3.04E-14	7.94E-15	2.73E-12	7.60E-13	4.83E-17	6.23E-14	2.27E-16	1.80E-13	3.55E-16	2.25E-12	5.03E-12	6.94E-13	3.02E-10	5.86E-12	5.36E-11	2.95E-08	1.97E-14	3.64E-13	2.91E-12	1.16E-13	1.67E-14	1.07E-16	6.81E-15	1.86E-13	7.62E-13	8.40E-14	6.54E-14	9.95E-12	6.07E-14	2.69E-17	4.49E-15	5.22E-16	2.88E-12	3.22E-18	6.68E-14	1.88E-17	2.04E-09	1.16E-13	2.21E-13	8.56E-14	1.74E-19	1.20E-15	2.91E-20	1.06E-17
70	0	0	0	0	0	0	0	0	0	0	0	0	0	0	0	0	0	0	0	0	0	0	0	0	0	0	0	0	0	0	0	0	0	0	0	0	0	0	0	0	0	0	0	0	0	0	0	0	0
71	1	2.22E-27	5.22E-25	7.41E-31	8.62E-27	8.71E-28	1.25E-29	3.39E-23	2.47E-24	2.04E-30	3.00E-24	2.74E-31	2.50E-27	5.02E-27	3.54E-22	8.22E-24	9.37E-28	1.53E-17	7.20E-22	2.38E-23	3.21E-19	1.77E-28	7.36E-27	1.93E-22	6.78E-23	1.36E-24	7.50E-32	1.49E-26	4.89E-25	4.03E-25	2.68E-25	8.68E-25	1.05E-22	4.28E-23	2.21E-30	7.54E-27	1.99E-30	1.26E-21	5.65E-33	1.93E-25	1.13E-29	8.53E-19	3.12E-25	2.28E-25	9.60E-29	4.50E-36	4.00E-28	2.45E-38	2.14E-33
72	0	1.77E-26	1.95E-23	3.94E-30	8.75E-25	3.89E-27	9.82E-28	1.84E-22	9.69E-24	2.16E-29	4.07E-24	4.69E-30	8.69E-26	6.07E-27	6.61E-21	6.80E-23	5.92E-26	1.04E-17	2.01E-21	1.16E-21	1.41E-18	2.60E-26	3.13E-25	5.28E-22	1.77E-22	8.87E-23	1.64E-30	4.33E-26	7.78E-25	3.32E-24	3.97E-24	1.20E-23	1.42E-22	8.58E-23	2.22E-29	2.18E-26	2.29E-29	4.15E-20	7.38E-32	1.23E-24	5.31E-29	8.06E-16	5.03E-24	5.51E-24	1.64E-26	1.05E-34	3.43E-27	6.29E-37	2.45E-32
73	1	0	0	0	0	0	0	0	0	0	0	0	0	0	0	0	0	0	0	0	0	0	0	0	0	0	0	0	0	0	0	0	0	0	0	0	0	0	0	0	0	0	0	0	0	0	0	0	0
74	0	0	0	0	0	0	0	0	0	0	0	0	0	0	0	0	0	0	0	0	0	0	0	0	0	0	0	0	0	0	0	0	0	0	0	0	0	0	0	0	0	0	0	0	0	0	0	0	0
75	0	0	0	0	0	0	0	0	0	0	0	0	0	0	0	0	0	0	0	0	0	0	0	0	0	0	0	0	0	0	0	0	0	0	0	0	0	0	0	0	0	0	0	0	0	0	0	0	0
76	1	4.42E-21	1.49E-17	6.11E-27	2.34E-18	3.42E-21	1.19E-22	7.16E-20	5.10E-20	6.79E-26	1.16E-20	9.05E-25	9.29E-21	1.11E-22	3.84E-19	7.90E-18	1.65E-20	4.76E-14	2.62E-18	1.36E-16	2.14E-13	2.68E-23	7.22E-21	6.84E-19	2.54E-19	7.53E-21	2.73E-25	2.52E-23	1.96E-19	1.13E-18	3.35E-19	2.87E-21	4.77E-19	3.38E-20	6.31E-25	1.46E-21	1.12E-24	6.15E-18	1.74E-26	1.20E-22	8.07E-27	1.31E-15	1.98E-21	1.49E-20	2.37E-21	7.20E-29	8.53E-24	4.53E-30	2.53E-27
77	1	6.98E-25	1.09E-21	5.67E-29	8.53E-23	1.99E-25	2.53E-26	1.58E-21	1.13E-22	4.67E-28	4.59E-23	9.74E-29	3.63E-24	7.60E-26	3.02E-20	1.04E-21	1.45E-24	2.10E-16	3.52E-20	4.95E-20	1.56E-16	1.05E-24	6.26E-24	5.02E-21	7.88E-21	1.13E-21	4.21E-29	3.78E-25	7.79E-23	3.17E-22	2.54E-22	7.97E-23	2.59E-21	2.61E-21	4.81E-28	4.67E-25	6.83E-28	1.36E-18	7.68E-30	4.46E-23	9.31E-28	4.07E-15	1.05E-22	5.71E-23	3.71E-25	7.36E-33	4.77E-26	5.92E-35	4.57E-31
78	1	0	0	0	0	0	0	0	0	0	0	0	0	0	0	0	0	0	0	0	0	0	0	0	0	0	0	0	0	0	0	0	0	0	0	0	0	0	0	0	0	0	0	0	0	0	0	0	0
79	0	0	0	0	0	0	0	0	0	0	0	0	0	0	0	0	0	4.80E-32	3.23E-37	0	1.93E-37	0	0	0	1.60E-38	0	0	0	0	0	0	0	0	0	0	0	0	2.52E-38	0	0	0	2.49E-34	0	0	0	0	0	0	0
80	1	1.05E-08	1.84E-05	6.02E-10	3.11E-08	9.88E-09	8.73E-10	4.98E-08	5.51E-09	1.21E-10	6.54E-08	8.42E-09	6.71E-09	6.57E-09	8.34E-10	2.43E-08	2.54E-07	2.72E-06	6.66E-06	1.57E-07	1.40E-07	1.16E-08	6.71E-08	5.48E-09	4.09E-08	4.82E-09	1.03E-08	7.88E-09	9.88E-08	8.94E-09	2.10E-08	2.45E-08	5.24E-07	3.82E-09	1.37E-08	1.52E-08	4.61E-10	7.61E-08	4.53E-10	1.29E-09	3.79E-10	1.23E-08	2.30E-08	1.70E-09	2.94E-09	6.97E-11	1.10E-09	3.17E-10	2.87E-10
81	0	0	0	0	0	0	0	0	0	0	0	0	0	0	0	0	0	1.85E-37	0	0	0	0	0	0	0	0	0	0	0	0	0	0	0	0	0	0	0	0	0	0	0	5.36E-37	0	0	0	0	0	0	0
82	0	0	0	0	0	0	0	0	0	0	0	0	0	0	0	0	0	0	0	0	0	0	0	0	0	0	0	0	0	0	0	0	0	0	0	0	0	0	0	0	0	0	0	0	0	0	0	0	0
83	0	3.82E-11	7.14E-09	4.09E-15	1.30E-09	4.86E-11	7.12E-12	5.63E-12	2.98E-12	6.23E-13	1.66E-11	1.70E-12	3.27E-12	2.59E-12	2.05E-12	8.43E-12	1.57E-11	4.07E-10	3.91E-11	4.70E-10	1.29E-10	1.80E-12	3.10E-11	1.05E-11	1.07E-10	4.74E-13	6.18E-12	8.18E-14	1.88E-11	2.58E-11	3.48E-10	8.94E-12	1.10E-11	3.06E-12	2.43E-13	2.61E-12	5.18E-13	6.65E-12	9.01E-14	1.61E-13	3.76E-14	5.05E-10	5.40E-12	5.36E-12	2.68E-10	6.16E-14	3.36E-14	2.04E-13	3.42E-13
84	0	9.85E-17	2.60E-13	1.12E-21	1.94E-15	4.89E-17	4.16E-17	1.16E-14	1.16E-15	1.06E-19	2.18E-16	5.74E-19	2.89E-16	1.59E-18	7.64E-15	6.52E-14	1.03E-15	2.26E-11	4.93E-14	1.06E-12	4.90E-10	4.76E-18	2.48E-16	1.89E-14	5.35E-16	1.82E-16	4.99E-20	2.02E-18	1.52E-15	2.16E-15	1.39E-15	3.52E-16	1.53E-14	5.54E-16	2.92E-20	4.01E-17	8.93E-20	3.89E-14	3.44E-21	3.58E-17	1.51E-20	8.27E-11	2.93E-16	4.21E-16	9.45E-17	7.32E-23	8.35E-19	2.20E-24	2.14E-21
85	1	2.15E-36	5.14E-33	0	9.62E-36	5.91E-38	0	4.85E-33	1.78E-34	0	3.77E-32	0	3.88E-36	5.58E-35	1.08E-30	8.55E-34	1.15E-36	1.40E-25	1.39E-29	3.89E-30	1.54E-28	6.42E-38	4.84E-37	7.77E-33	6.62E-31	3.86E-33	0	7.08E-36	2.90E-34	2.45E-34	5.63E-32	4.21E-33	1.11E-31	6.09E-32	0	1.17E-37	0	9.36E-30	0	4.05E-36	0	1.54E-26	4.87E-35	9.04E-34	8.03E-38	0	4.93E-37	0	0
86	1	1.78E-20	1.50E-18	2.84E-23	4.51E-19	4.69E-21	1.10E-21	3.31E-17	1.70E-18	4.62E-23	2.58E-19	1.21E-23	7.50E-20	1.37E-21	2.59E-16	6.48E-18	7.85E-21	9.12E-14	1.13E-16	2.35E-17	3.90E-14	1.54E-20	7.00E-19	2.02E-16	3.03E-17	1.74E-17	9.34E-24	5.47E-20	3.42E-19	8.32E-19	4.08E-19	7.30E-18	1.26E-17	7.13E-18	2.67E-23	2.28E-20	7.32E-23	8.21E-16	4.34E-25	7.43E-19	4.21E-22	2.41E-12	2.48E-18	6.87E-19	1.30E-20	4.30E-27	3.34E-21	6.96E-29	4.70E-25
87	0	0	0	0	0	0	0	0	0	0	0	0	0	0	0	0	0	0	0	0	0	0	0	0	0	0	0	0	0	0	0	0	0	0	0	0	0	0	0	0	0	0	0	0	0	0	0	0	0
88	1	3.05E-15	5.36E-12	6.03E-21	3.56E-14	2.76E-15	2.37E-16	2.08E-15	1.54E-15	1.32E-19	7.13E-16	1.66E-17	4.13E-16	9.90E-17	1.30E-14	2.40E-14	2.19E-14	2.12E-11	4.57E-14	1.13E-12	3.71E-11	3.71E-18	5.60E-15	1.17E-15	9.22E-16	4.85E-17	6.49E-18	1.34E-18	1.86E-15	3.62E-14	3.54E-14	7.79E-16	1.81E-14	1.72E-15	2.14E-18	5.52E-17	1.90E-18	1.09E-14	2.93E-20	6.56E-17	7.90E-20	9.73E-12	3.56E-16	7.71E-15	1.16E-14	9.47E-22	2.58E-18	7.62E-22	1.20E-20
89	0	2.59E-13	1.43E-10	1.89E-17	3.67E-12	4.33E-13	6.73E-14	1.21E-13	4.59E-14	1.34E-15	2.66E-14	1.20E-15	3.66E-14	1.26E-14	5.70E-14	1.13E-13	2.56E-13	2.64E-11	3.40E-13	9.59E-12	1.53E-11	4.86E-15	6.42E-13	1.38E-13	7.48E-13	5.59E-15	7.44E-15	3.38E-16	5.62E-13	4.16E-13	2.53E-12	4.47E-14	5.76E-13	1.51E-14	3.18E-16	2.16E-14	5.90E-15	1.20E-13	1.68E-16	9.63E-15	1.02E-16	2.08E-11	2.80E-14	9.56E-14	3.75E-12	6.13E-17	4.80E-16	2.02E-16	4.16E-16
90	0	1.61E-08	6.79E-07	2.39E-11	5.72E-08	1.49E-08	2.65E-09	1.61E-08	4.16E-09	8.61E-11	2.75E-09	8.76E-10	1.27E-08	1.42E-09	2.56E-09	7.50E-09	3.15E-08	9.34E-08	3.28E-08	1.19E-07	1.29E-07	1.68E-09	1.45E-08	2.08E-08	1.63E-08	1.13E-09	9.07E-10	2.39E-10	8.99E-09	1.24E-08	1.12E-08	4.10E-09	1.87E-08	3.23E-09	2.25E-10	2.06E-09	4.89E-10	1.61E-08	6.70E-11	1.17E-09	5.33E-11	3.86E-07	4.55E-09	3.52E-09	2.27E-08	2.51E-11	4.64E-11	2.42E-11	1.36E-10
91	1	0	4.68E-38	0	0	0	0	8.61E-35	7.98E-38	0	7.61E-35	0	0	1.67E-37	2.98E-33	3.06E-37	0	7.88E-26	8.70E-32	4.29E-35	4.11E-32	0	0	2.96E-34	1.07E-32	3.93E-37	0	3.69E-38	9.00E-37	2.27E-37	1.59E-35	2.59E-35	2.25E-33	9.39E-34	0	2.85E-38	0	6.32E-34	0	5.84E-38	0	9.00E-32	8.41E-38	5.73E-37	0	0	0	0	0
92	0	3.97E-22	1.67E-18	4.78E-27	3.84E-18	1.98E-21	1.88E-22	1.47E-19	4.70E-20	8.65E-25	2.58E-21	2.68E-25	2.36E-20	1.19E-23	7.81E-19	4.13E-19	2.75E-20	6.28E-15	2.75E-18	1.64E-16	1.20E-14	1.19E-21	7.95E-20	2.04E-19	3.42E-20	1.73E-20	2.88E-24	3.57E-22	5.71E-20	2.22E-19	6.29E-20	8.17E-21	6.24E-19	4.07E-20	4.98E-25	2.38E-21	1.97E-23	4.34E-17	2.23E-26	4.89E-21	1.45E-25	2.54E-14	2.61E-20	4.19E-19	3.33E-20	3.54E-28	4.01E-23	4.64E-29	1.10E-26
93	1	3.03E-17	5.77E-15	1.11E-21	8.33E-16	2.79E-17	2.15E-18	3.44E-15	2.76E-15	9.91E-20	3.96E-16	2.59E-20	3.85E-17	3.92E-18	6.86E-15	4.36E-15	1.03E-17	4.53E-11	1.86E-14	2.87E-14	6.20E-11	1.50E-18	1.62E-17	1.31E-14	5.79E-15	3.66E-17	5.44E-21	1.68E-18	1.10E-15	7.13E-16	2.96E-16	4.53E-16	4.38E-15	1.42E-15	4.81E-21	3.01E-18	1.85E-20	3.27E-14	1.20E-21	1.03E-17	4.16E-21	1.28E-11	6.71E-17	5.12E-17	1.13E-17	3.08E-23	3.06E-19	8.71E-25	6.16E-22
94	0	2.09E-11	5.52E-09	4.95E-15	2.21E-10	5.82E-11	7.83E-12	3.22E-11	3.94E-11	3.24E-14	1.56E-11	2.33E-12	1.22E-10	8.15E-12	1.47E-11	2.11E-10	4.69E-11	8.66E-09	3.33E-10	9.09E-10	4.76E-08	3.80E-13	2.10E-11	3.93E-11	2.47E-11	6.70E-13	4.49E-13	3.78E-13	9.39E-12	2.83E-10	1.02E-10	1.42E-11	2.36E-10	1.41E-11	4.93E-14	1.04E-12	7.60E-14	1.63E-10	8.01E-14	2.21E-12	5.98E-14	1.52E-08	1.14E-11	6.08E-12	7.02E-11	2.71E-15	1.09E-13	1.03E-15	3.92E-14
95	0	0	0	0	0	0	0	0	0	0	0	0	0	0	0	0	0	0	0	0	0	0	0	0	0	0	0	0	0	0	0	0	0	0	0	0	0	0	0	0	0	0	0	0	0	0	0	0	0
96	1	6.51E-30	1.13E-26	1.46E-35	1.94E-28	2.23E-30	2.43E-32	9.59E-27	1.09E-28	6.73E-34	4.21E-27	3.89E-35	3.29E-30	4.51E-30	4.02E-25	6.01E-27	1.11E-30	4.01E-20	1.76E-24	7.09E-25	3.94E-22	3.47E-32	1.66E-30	4.07E-26	1.22E-25	1.82E-27	1.22E-35	3.87E-31	8.11E-28	9.65E-28	1.65E-26	1.23E-27	1.01E-26	2.43E-26	1.28E-33	2.35E-30	1.83E-34	7.51E-24	1.35E-36	2.45E-29	2.42E-34	2.41E-20	1.54E-28	6.11E-28	6.82E-31	0	4.49E-32	0	1.22E-37
97	0	1.60E-09	1.26E-08	5.54E-12	1.43E-09	5.41E-09	3.66E-10	1.19E-08	8.57E-10	7.98E-12	4.88E-10	1.45E-11	2.23E-09	2.15E-10	1.47E-09	9.54E-10	2.16E-08	2.94E-07	1.29E-08	3.91E-08	7.52E-08	4.12E-10	5.83E-09	3.82E-09	3.25E-09	2.46E-10	8.39E-11	4.80E-11	3.34E-09	2.69E-09	1.90E-09	5.59E-10	2.00E-08	1.20E-09	1.69E-11	3.35E-10	1.73E-10	5.26E-09	1.24E-11	9.02E-10	1.01E-11	7.62E-08	1.55E-09	1.47E-09	2.79E-09	3.68E-12	5.90E-11	5.96E-12	6.07E-11
98	0	8.65E-29	2.85E-26	7.46E-34	4.08E-28	4.08E-30	2.78E-31	1.37E-25	7.62E-27	6.14E-33	5.06E-26	5.03E-34	3.05E-29	7.64E-29	5.45E-24	1.27E-26	9.26E-29	6.18E-20	8.26E-24	4.20E-24	1.05E-21	3.20E-30	6.18E-29	7.01E-26	3.64E-25	2.97E-26	7.94E-34	1.01E-29	3.32E-27	3.75E-27	3.31E-26	1.33E-26	1.24E-25	1.66E-25	2.72E-32	2.74E-30	7.72E-33	3.03E-23	1.22E-35	2.53E-28	2.67E-33	9.08E-20	1.59E-27	7.33E-27	4.14E-30	5.11E-38	4.88E-30	0	3.97E-36
99	0	8.70E-10	2.47E-08	3.30E-13	1.91E-09	2.32E-09	1.22E-10	4.73E-10	1.12E-10	3.89E-12	3.37E-10	2.62E-11	2.88E-10	1.04E-10	1.60E-10	2.55E-10	2.40E-09	7.45E-08	1.01E-09	8.33E-09	7.50E-09	5.23E-11	1.20E-09	2.88E-10	1.20E-09	2.33E-11	5.54E-11	4.02E-12	1.05E-09	1.14E-09	1.84E-09	2.01E-10	1.69E-09	1.69E-10	5.34E-12	5.28E-11	1.40E-11	1.10E-09	3.20E-12	3.08E-11	1.16E-12	1.73E-08	2.40E-10	2.17E-10	3.09E-09	1.28E-12	2.80E-12	2.98E-12	8.94E-12
100	0	0	0	0	0	0	0	0	0	0	0	0	0	0	0	0	0	1.97E-37	0	0	0	0	0	0	0	0	0	0	0	0	0	0	0	0	0	0	0	0	0	0	0	9.47E-37	0	0	0	0	0	0	0
101	1	5.70E-14	3.48E-11	7.50E-19	3.24E-12	1.62E-13	1.61E-14	8.37E-15	7.93E-15	1.80E-17	8.52E-15	3.67E-16	6.14E-15	1.79E-15	2.93E-15	1.08E-14	9.56E-15	1.20E-11	6.45E-14	2.33E-12	8.66E-12	2.24E-16	3.76E-14	4.39E-14	6.73E-14	5.64E-16	6.62E-16	3.84E-17	2.67E-14	1.83E-13	4.21E-13	5.70E-15	3.29E-14	6.24E-15	2.54E-17	2.15E-15	1.07E-16	2.95E-14	1.79E-17	5.31E-16	3.44E-18	8.00E-12	3.58E-15	4.06E-15	3.80E-13	1.26E-18	9.13E-18	4.45E-18	1.14E-17
102	1	4.03E-18	4.62E-15	2.93E-22	1.08E-16	1.52E-18	9.62E-19	1.53E-15	2.68E-16	8.74E-21	2.36E-17	5.31E-21	7.50E-18	9.60E-20	5.41E-15	1.73E-15	5.90E-17	6.07E-12	5.02E-15	5.84E-14	5.30E-11	4.31E-18	6.50E-17	3.76E-15	1.75E-16	1.43E-16	1.46E-21	5.44E-19	5.95E-17	1.60E-16	5.41E-17	6.15E-17	1.02E-15	2.49E-16	2.73E-21	8.88E-19	1.26E-20	2.54E-14	1.83E-22	3.31E-17	3.33E-21	1.84E-10	2.57E-16	1.30E-16	7.41E-18	1.15E-24	2.33E-19	3.88E-26	4.87E-23
103	1	4.03E-28	1.41E-25	3.83E-31	1.21E-26	1.80E-29	6.85E-30	5.41E-24	1.74E-25	2.77E-31	1.46E-25	2.29E-32	8.30E-28	3.74E-28	2.25E-22	4.59E-25	1.32E-28	6.03E-19	1.45E-22	8.22E-24	1.07E-20	2.19E-28	9.92E-27	1.47E-23	1.64E-23	2.27E-24	5.43E-32	3.01E-27	2.52E-26	7.94E-26	1.52E-25	1.15E-24	6.06E-24	5.56E-24	6.88E-31	4.20E-28	6.51E-31	5.20E-22	6.40E-34	5.52E-26	5.57E-30	2.36E-18	1.26E-25	2.79E-25	7.89E-29	1.86E-36	2.58E-28	0	3.08E-34
104	1	4.85E-28	2.13E-24	9.13E-33	1.45E-25	4.73E-28	1.24E-29	1.10E-24	1.29E-25	8.90E-32	2.54E-25	2.49E-32	8.67E-27	2.30E-28	5.84E-23	1.48E-23	1.32E-27	8.09E-19	1.37E-22	3.48E-22	5.38E-18	1.29E-28	5.33E-28	1.21E-23	2.30E-23	2.99E-25	1.43E-32	5.07E-28	7.46E-26	3.67E-25	2.51E-25	1.10E-25	7.01E-24	9.75E-25	5.14E-32	2.31E-28	9.01E-32	2.36E-21	3.15E-33	1.42E-26	8.94E-32	9.80E-18	8.03E-26	2.22E-26	4.59E-28	5.67E-37	1.89E-29	0	1.25E-34
105	1	1.09E-25	2.03E-22	1.32E-29	5.09E-23	4.79E-26	6.11E-27	8.44E-22	5.99E-23	1.22E-28	7.13E-24	1.81E-29	7.51E-24	1.08E-26	1.25E-20	1.44E-21	8.34E-25	1.06E-17	1.20E-20	2.37E-20	1.89E-16	7.33E-25	7.87E-24	8.49E-21	3.88E-21	3.49E-22	3.37E-29	2.07E-24	7.44E-24	1.34E-22	1.83E-23	7.36E-23	9.20E-22	1.64E-22	7.51E-29	2.26E-25	3.19E-28	6.84E-19	1.53E-30	2.40E-23	1.96E-28	2.85E-15	3.76E-23	7.52E-23	1.92E-25	9.46E-34	3.36E-26	1.27E-35	1.36E-31
106	1	5.37E-18	1.97E-15	2.16E-22	9.68E-17	6.51E-18	5.59E-19	1.50E-15	6.76E-16	2.23E-21	4.22E-17	5.03E-21	1.90E-17	2.56E-19	2.36E-15	1.40E-14	4.21E-17	6.54E-12	7.81E-15	5.67E-14	1.31E-10	1.45E-18	1.43E-17	4.74E-15	2.96E-16	1.98E-17	2.43E-21	5.13E-19	1.34E-16	2.17E-16	4.60E-17	2.42E-17	6.23E-15	1.13E-16	2.48E-21	4.92E-18	2.43E-20	1.39E-14	2.07E-22	1.40E-17	1.65E-21	1.72E-11	2.78E-17	5.01E-17	5.43E-18	2.23E-24	1.17E-19	6.03E-26	1.23E-22
107	1	0	0	0	0	0	0	0	0	0	0	0	0	0	0	0	0	0	0	0	0	0	0	0	0	0	0	0	0	0	0	0	0	0	0	0	0	0	0	0	0	0	0	0	0	0	0	0	0
108	0	9.14E-28	3.91E-25	7.82E-32	8.36E-27	8.10E-29	6.25E-30	2.19E-24	6.56E-26	2.71E-31	5.95E-25	4.28E-32	1.97E-27	7.57E-28	5.46E-23	9.38E-25	6.06E-28	5.85E-19	2.01E-22	4.90E-23	8.31E-21	2.82E-28	1.70E-27	2.51E-24	1.44E-23	1.14E-24	2.54E-32	1.34E-27	3.55E-26	1.20E-25	3.38E-25	6.00E-25	3.58E-24	5.89E-24	1.15E-30	5.03E-28	2.32E-31	8.12E-22	8.65E-34	1.31E-26	5.69E-31	1.73E-18	8.72E-26	1.29E-25	1.25E-28	1.49E-36	1.04E-28	1.38E-38	3.13E-34
109	0	3.18E-12	2.73E-10	2.38E-16	1.60E-11	4.40E-12	1.78E-13	2.34E-12	3.83E-13	1.70E-15	3.66E-13	1.19E-14	1.04E-12	1.40E-13	4.07E-12	2.23E-12	1.04E-11	7.64E-10	1.28E-11	1.28E-10	3.65E-10	1.17E-14	4.92E-12	3.24E-12	3.09E-12	1.49E-13	5.04E-14	9.18E-15	6.76E-12	1.02E-11	9.12E-12	2.64E-13	7.99E-12	1.39E-12	6.45E-15	3.38E-13	3.23E-14	4.39E-12	5.85E-16	1.60E-13	7.40E-16	6.23E-10	3.97E-13	3.22E-12	8.56E-12	8.64E-17	7.85E-15	1.95E-16	1.02E-15
110	0	3.29E-10	1.70E-08	8.61E-13	1.82E-09	5.18E-10	1.53E-10	2.04E-10	1.38E-11	1.90E-11	6.04E-11	2.52E-11	4.45E-11	7.69E-11	2.24E-11	4.74E-11	3.89E-11	2.16E-09	2.52E-10	1.85E-09	9.22E-10	2.66E-11	1.33E-09	1.98E-10	2.00E-09	8.76E-12	1.11E-10	9.30E-12	2.73E-10	2.15E-10	1.99E-09	1.76E-10	1.81E-10	6.52E-11	4.17E-12	2.14E-11	1.93E-11	5.82E-11	3.36E-12	1.34E-11	1.52E-12	4.53E-10	8.55E-11	2.39E-11	1.95E-09	5.22E-12	3.20E-12	1.23E-11	1.66E-11
111	0	0	5.07E-37	0	0	0	0	4.89E-37	1.64E-38	0	1.18E-36	0	0	0	4.10E-34	6.56E-38	0	2.28E-29	1.34E-33	5.92E-34	3.13E-31	0	0	8.09E-37	2.51E-35	7.83E-37	0	0	1.35E-38	1.63E-37	3.70E-36	2.68E-37	2.98E-36	1.55E-35	0	0	0	2.08E-32	0	0	0	1.93E-28	0	1.94E-37	0	0	0	0	0
112	0	0	0	0	0	0	0	0	0	0	0	0	0	0	0	0	0	0	0	0	0	0	0	0	0	0	0	0	0	0	0	0	0	0	0	0	0	0	0	0	0	0	0	0	0	0	0	0	0
113	0	0	1.19E-35	0	1.69E-37	0	0	7.01E-35	7.46E-37	0	1.92E-36	0	5.54E-38	0	3.00E-33	7.12E-35	0	7.75E-28	3.88E-32	5.21E-32	1.61E-28	0	0	4.25E-34	1.02E-33	3.81E-36	0	0	8.21E-38	3.25E-36	6.41E-36	2.44E-36	9.66E-35	2.78E-34	0	0	0	5.61E-30	0	9.91E-38	0	5.47E-26	6.00E-37	5.00E-36	0	0	0	0	0
114	1	4.40E-29	2.97E-26	6.88E-34	2.82E-28	3.07E-30	1.09E-31	1.85E-25	9.62E-27	1.50E-33	2.63E-26	1.67E-34	5.14E-29	2.34E-29	5.40E-24	1.89E-26	6.50E-30	5.75E-20	9.87E-24	2.85E-24	1.72E-21	8.39E-31	3.25E-29	3.01E-25	1.15E-24	9.25E-27	4.93E-34	3.77E-29	2.89E-27	3.51E-27	2.93E-26	3.92E-27	2.14E-25	5.75E-26	5.72E-33	5.11E-30	4.56E-33	1.04E-23	8.72E-36	1.31E-28	4.95E-33	3.28E-20	5.89E-28	9.15E-27	2.27E-30	0	3.17E-30	0	3.15E-36
115	1	0	0	0	0	0	0	0	0	0	0	0	0	0	0	0	0	0	0	0	0	0	0	0	0	0	0	0	0	0	0	0	0	0	0	0	0	0	0	0	0	0	0	0	0	0	0	0	0
116	1	0	0	0	0	0	0	0	0	0	0	0	0	0	0	0	0	0	0	0	0	0	0	0	0	0	0	0	0	0	0	0	0	0	0	0	0	0	0	0	0	0	0	0	0	0	0	0	0
117	0	0.0005235	0.002195589	0.000981847	0.000256141	0.000307051	0.000186262	0.003326309	0.000374394	0.000262116	0.000927368	0.002770256	0.00032828	9.18E-05	9.05E-05	0.000763306	0.038324211	0.000236985	0.001830372	0.000334891	0.001445318	0.000370773	0.001808732	6.18E-05	0.00031222	0.000119762	0.000599799	0.000169221	7.07E-05	0.000192903	0.000121259	0.000183271	0.00100077	0.00022543	0.001707438	0.001801453	0.000162356	0.000724737	0.000610544	0.004368935	0.000488152	0.000220516	0.000249794	0.000514511	0.000124451	8.25E-05	4.69E-05	0.000486067	7.71E-05
118	1	0	0	0	0	0	0	0	0	0	0	0	0	0	0	0	0	1.71E-37	0	0	0	0	0	0	0	0	0	0	0	0	0	0	0	0	0	0	0	0	0	0	0	5.77E-37	0	0	0	0	0	0	0
119	0	0	0	0	0	0	0	0	0	0	0	0	0	0	0	0	0	0	0	0	0	0	0	0	0	0	0	0	0	0	0	0	0	0	0	0	0	0	0	0	0	0	0	0	0	0	0	0	0
120	1	0	1.77E-38	0	0	0	0	4.60E-38	0	0	3.03E-38	0	0	0	3.58E-36	0	0	4.75E-30	7.73E-35	1.03E-34	1.95E-32	0	0	2.56E-37	2.00E-35	1.50E-38	0	0	0	0	1.03E-36	0	2.35E-37	6.92E-37	0	0	0	1.31E-33	0	0	0	8.38E-30	0	0	0	0	0	0	0
121	1	2.02E-11	4.67E-08	3.17E-15	1.42E-10	4.43E-11	4.02E-12	5.34E-12	5.64E-12	1.11E-13	2.39E-11	5.34E-12	2.00E-12	4.03E-12	7.87E-12	2.48E-10	3.76E-08	1.01E-08	1.41E-10	4.51E-10	1.35E-09	1.88E-13	2.05E-10	4.71E-12	3.42E-11	7.78E-13	2.30E-12	2.15E-13	3.69E-11	1.18E-10	2.04E-10	1.13E-11	1.21E-10	2.58E-12	3.42E-13	2.93E-12	1.71E-13	1.44E-11	1.03E-14	1.60E-12	7.44E-15	8.92E-10	1.69E-12	4.08E-12	8.40E-11	8.54E-16	6.18E-14	5.75E-15	1.05E-14
122	0	0	0	0	0	0	0	0	0	0	0	0	0	0	0	0	0	0	0	0	0	0	0	0	0	0	0	0	0	0	0	0	0	0	0	0	0	0	0	0	0	0	0	0	0	0	0	0	0
123	1	1.17E-06	0.000450302	4.22E-08	3.57E-06	4.37E-06	1.56E-07	2.89E-07	1.58E-07	8.07E-08	2.15E-06	2.40E-05	5.12E-08	7.83E-08	4.26E-08	1.37E-06	5.80E-05	8.32E-06	4.12E-06	1.06E-06	7.35E-07	3.89E-07	4.60E-06	5.05E-07	2.70E-06	3.36E-07	5.60E-07	3.27E-07	4.60E-06	4.08E-07	1.96E-06	5.50E-07	4.85E-06	2.87E-07	3.61E-06	1.53E-06	3.67E-08	1.90E-06	1.80E-08	1.74E-07	5.84E-09	1.75E-06	4.50E-08	2.31E-07	1.77E-07	5.94E-09	4.62E-09	2.79E-08	1.02E-08
124	0	0	0	0	0	0	0	0	0	0	0	0	0	0	0	0	0	0	0	0	0	0	0	0	0	0	0	0	0	0	0	0	0	0	0	0	0	0	0	0	0	0	0	0	0	0	0	0	0
125	0	3.81E-12	2.40E-09	1.49E-16	3.16E-11	1.05E-11	3.74E-13	1.09E-12	6.04E-13	3.85E-15	1.86E-12	1.98E-13	1.67E-12	5.09E-13	1.61E-12	4.87E-12	1.30E-10	8.18E-10	6.29E-11	3.17E-10	9.04E-10	2.84E-14	7.63E-12	1.22E-12	4.33E-12	1.31E-13	9.54E-14	4.04E-14	4.94E-12	1.34E-11	2.87E-11	9.56E-13	1.96E-11	8.64E-13	1.22E-14	1.67E-13	3.70E-14	3.46E-12	1.32E-15	8.81E-14	4.83E-16	1.25E-09	6.67E-13	2.15E-12	1.91E-11	1.60E-16	1.14E-14	6.97E-16	1.70E-15
126	1	2.08E-11	2.43E-08	6.62E-15	2.87E-10	2.45E-10	3.66E-12	4.39E-12	1.50E-12	2.84E-14	6.60E-12	4.70E-10	1.56E-11	2.02E-11	3.22E-12	9.39E-12	7.06E-09	1.52E-09	7.97E-09	1.86E-09	4.05E-10	8.09E-14	1.57E-10	4.61E-12	4.60E-11	1.17E-12	1.17E-11	5.83E-13	8.33E-12	2.75E-11	2.60E-10	7.69E-11	5.65E-11	9.31E-12	3.14E-12	2.72E-12	4.18E-13	2.22E-11	6.10E-14	7.45E-14	2.60E-14	1.06E-09	1.81E-11	2.99E-11	3.38E-10	5.84E-15	5.36E-14	6.02E-14	1.57E-14
127	0	0	0	0	0	0	0	0	0	0	0	0	0	0	0	0	0	0	0	0	0	0	0	0	0	0	0	0	0	0	0	0	0	0	0	0	0	0	0	0	0	0	0	0	0	0	0	0	0
128	1	5.83E-11	1.21E-08	2.04E-13	1.88E-09	2.48E-11	4.69E-12	2.39E-10	5.25E-11	8.92E-13	8.24E-11	5.81E-12	7.80E-11	4.58E-12	3.28E-11	3.20E-09	7.44E-10	1.28E-06	5.13E-09	9.23E-09	8.41E-08	3.42E-11	4.37E-10	7.73E-10	1.88E-09	1.82E-10	3.24E-13	1.08E-11	1.12E-09	7.69E-10	7.54E-10	5.25E-11	1.85E-09	1.37E-10	2.72E-12	4.33E-10	1.71E-12	2.99E-09	4.06E-14	1.65E-11	6.44E-14	9.73E-09	1.40E-11	8.19E-11	2.31E-11	1.45E-14	6.18E-13	4.82E-15	4.99E-14
129	0	1.63E-37	4.12E-35	0	1.84E-37	0	0	5.78E-34	2.39E-36	0	4.58E-34	0	0	5.99E-37	7.41E-32	3.63E-36	0	4.73E-27	1.81E-31	1.79E-32	5.20E-31	0	2.30E-38	4.59E-34	1.74E-32	9.94E-35	0	1.12E-37	7.51E-36	1.17E-35	1.64E-33	8.64E-35	6.44E-34	3.17E-33	0	0	0	1.66E-31	0	4.59E-37	0	7.42E-28	1.04E-36	1.49E-34	0	0	0	0	0
130	1	5.83E-14	2.35E-10	6.53E-18	3.45E-12	4.21E-13	2.25E-14	5.18E-15	7.50E-15	1.35E-16	3.60E-14	1.86E-14	3.56E-15	1.32E-14	2.67E-14	2.84E-13	1.34E-12	8.02E-11	1.14E-12	2.91E-12	2.56E-11	4.92E-16	9.51E-13	8.30E-15	5.23E-13	1.21E-15	6.03E-15	1.04E-16	4.33E-14	3.26E-13	8.97E-13	5.58E-14	3.81E-13	1.39E-14	1.05E-15	2.68E-14	2.82E-16	9.19E-14	1.56E-17	1.72E-15	1.13E-17	2.95E-11	8.57E-15	4.93E-14	1.59E-12	9.80E-19	6.80E-17	1.06E-17	2.04E-17
[truncated: 952 more columns]
