# Supplementary material for: Differentiation of Brain Abscess From Cystic Glioma Using Conventional MRI Based on Deep Transfer Learning Features and Hand-Crafted Radiomics Features
Source: Front Med (Lausanne). 2021 Nov 12;8:748144. doi: 10.3389/fmed.2021.748144 (PMC8636043; doi:10.3389/fmed.2021.748144)
Supplement: Supplementary file 2 [file Presentation_1.ZIP › Intermediate data/t2/train_remove redundant features_HCR.csv]

	label	original_glcm_MaximumProbability	original_glszm_SmallAreaEmphasis	original_glcm_ClusterShade	original_gldm_LargeDependenceLowGrayLevelEmphasis	original_glrlm_GrayLevelNonUniformityNormalized	original_firstorder_90Percentile	original_glszm_ZoneEntropy	original_gldm_DependenceEntropy	original_firstorder_Skewness	original_firstorder_Minimum	original_shape_Maximum2DDiameterSlice	original_ngtdm_Complexity	original_glszm_GrayLevelNonUniformityNormalized	original_glcm_JointEnergy	original_ngtdm_Coarseness	original_ngtdm_Busyness	original_firstorder_Maximum	original_shape_Flatness	original_glcm_Correlation	original_glcm_DifferenceVariance	original_firstorder_Kurtosis	original_shape_SurfaceVolumeRatio	original_shape_Elongation	original_ngtdm_Contrast	original_glszm_LowGrayLevelZoneEmphasis	original_gldm_SmallDependenceHighGrayLevelEmphasis	original_gldm_DependenceVariance	original_glszm_SizeZoneNonUniformity	original_firstorder_RootMeanSquared	original_glcm_Idn	original_firstorder_TotalEnergy	original_glrlm_LongRunHighGrayLevelEmphasis	original_firstorder_10Percentile	original_gldm_LargeDependenceHighGrayLevelEmphasis	original_shape_Sphericity	original_shape_Maximum2DDiameterColumn	original_glszm_LargeAreaHighGrayLevelEmphasis	original_ngtdm_Strength	original_glrlm_RunEntropy	original_glszm_SmallAreaHighGrayLevelEmphasis	original_gldm_GrayLevelNonUniformity	original_gldm_SmallDependenceLowGrayLevelEmphasis	original_glszm_ZoneVariance	original_glszm_LargeAreaLowGrayLevelEmphasis	original_glcm_Imc2	original_glszm_GrayLevelVariance	original_glcm_Imc1	original_firstorder_Energy
0	1	0.007354977	0.695708022	-13291.46126	0.006162493	0.016568003	2500.901589	7.852587924	8.758384356	-0.390543181	521.2631626	50.35871325	11336.10714	0.016275057	0.001519147	0.001665422	0.089622092	3003.670963	0.305709869	0.871371675	43.99437448	2.441763836	0.319016918	0.476340677	0.173322403	0.001131451	941.1910269	8.32132608	2418.642487	3007.529483	0.955785862	1.42E+11	5776.006457	1380.394987	112333.242	0.606105611	43.829214	1255568.479	5.484031696	6.543822332	1980.268165	268.3788226	0.000343308	205.8413638	0.040946756	0.977043447	295.2742017	-0.27309439	1.42E+11
1	1	0.00609583	0.60496626	-2941.037703	0.004133088	0.027521508	1439.739619	7.848573834	8.125738494	-0.426442472	-443.6123777	45.607017	8524.516194	0.023852654	0.002113024	0.00073734	0.180957335	2146.357954	0.785704064	0.848778971	15.67265085	3.735318188	0.244777932	0.878114576	0.06265657	0.000633711	958.4404153	4.037168684	2368.618815	2144.101578	0.965190974	1.15E+11	5732.911435	773.2771228	70912.73084	0.675837313	46.57252409	1110734.913	3.095456554	5.90722016	2224.658526	699.7962119	0.000145387	222.714718	0.051924819	0.942810256	143.7502628	-0.21697543	1.15E+11
2	0	0.004563942	0.571672757	3231.012743	0.034043721	0.02263059	1826.374141	7.712969195	8.094047582	0.289678623	683.8509741	31.6227766	2536.779925	0.024114285	0.001514901	0.003531823	0.253509288	2142.694233	0.696383389	0.903713963	11.99345623	2.234947126	0.375952977	0.887322446	0.173099992	0.004079459	241.1145264	2.775286336	646.2047506	2393.623375	0.939048662	38100728520	1253.624789	980.6567154	12245.2382	0.685003835	27.01851217	35012.14537	4.101967202	5.988046409	490.33499	150.2378947	0.00113619	23.95899594	0.084550617	0.963773159	131.0865184	-0.252183662	38100728520
3	0	0.022678	0.588617502	-1347.597659	0.023817059	0.055534232	1405.816394	7.736206389	7.815981506	-0.90135286	321.4517456	67.36467917	3508.035111	0.027696779	0.008699531	0.000290652	0.77841737	2239.35691	0.576622377	0.840745878	6.37330154	6.537952321	0.181502516	0.728654033	0.0238905	0.001512282	188.2066496	9.243355515	2063.501575	2265.983294	0.972522181	2.58E+11	2824.847637	1063.848211	60919.07333	0.722555279	51.4003891	25164117.46	1.010601297	5.367311866	770.6532725	2973.525001	0.00018317	15030.07528	9.151443026	0.924761638	114.7858643	-0.230286797	2.58E+11
4	0	0.006168737	0.62564528	-3764.513243	0.007006002	0.028541124	1952.330458	7.550345698	8.009496993	-0.624525586	426.9014938	29.15475947	5075.417045	0.024153065	0.002268656	0.002198883	0.115705062	2210.159543	0.719690085	0.838707773	15.29585251	3.754145773	0.307416632	0.800124359	0.102158696	0.001334732	571.4508957	3.844913687	764.0038059	2652.148153	0.952470813	54526713912	3417.641036	1320.396714	41247.78406	0.795795599	27.65863337	343327.333	4.879416744	5.808826685	1352.743376	223.5673375	0.000342377	122.3888074	0.059543745	0.945009424	143.2090368	-0.22512556	54526713912
5	0	0.011447719	0.628956175	-4581.497601	0.010462977	0.03100126	1550.795354	7.329086616	7.874576872	-0.724483963	270.2342128	33.10589071	3700.730947	0.028182431	0.003018185	0.001036893	0.321564029	1777.362344	0.588846101	0.790138973	18.76544758	2.751313735	0.262230685	0.677398128	0.137210712	0.001382289	384.3974626	6.036798169	1702.630463	2287.992906	0.940682316	79785286722	2682.232469	894.3234731	43252.53087	0.744462509	43.829214	870388.2049	1.615600327	5.702436628	822.7444026	491.3335739	0.000360331	339.8697427	0.146062814	0.900196958	96.18206161	-0.181805723	79785286722
6	1	0.007367971	0.66362726	-2033.077045	0.006079079	0.032597029	1670.263829	6.622970939	7.091452785	-0.663100093	355.3573627	16.64331698	4239.558872	0.033554244	0.002560509	0.008071683	0.062275963	1802.514531	0.293697784	0.595371776	27.55699039	3.848922572	0.776005969	0.409166218	0.265603816	0.00303889	675.722941	2.021592376	218.5671642	2399.274813	0.919077821	6573945416	2250.257624	1096.492508	16562.79947	0.600331164	24.33105012	18549.06903	9.597580296	5.35499042	1104.283044	37.1943958	0.001359398	4.773989196	0.008048638	0.927514219	84.6715861	-0.210841958	6573945416
7	0	0.007208171	0.602400142	-1023.962205	0.088289129	0.029955105	1023.557793	7.068557638	7.519040964	-0.16483934	151.0046713	20.61552813	1798.705655	0.03118515	0.00226111	0.005329865	0.190180465	1281.180077	0.644421728	0.81051738	12.79277488	2.235908293	0.456894745	0.779486557	0.192910664	0.008094084	160.3051184	2.820500631	347.1757813	1753.549163	0.922544002	9258628286	867.7474679	418.0172016	9636.922949	0.734831184	22.82542442	42187.37207	3.498276422	5.572661551	301.1217632	90.46728662	0.002115149	35.40758419	0.122799078	0.9300897	79.87630844	-0.208170664	9258628286
8	1	0.006253386	0.690547798	-20162.2744	0.006087501	0.0155529	2136.935133	7.873714283	8.536443162	-0.402300811	165.8528937	37.36308338	11102.32808	0.015433368	0.001088902	0.001157963	0.147499619	2577.786369	0.528180835	0.895498097	36.68445666	2.19917742	0.286883794	0.69120005	0.238182101	0.000931922	1111.277746	4.390577219	3886.376576	2629.237971	0.94741559	1.44E+11	4909.904643	891.2901305	62928.20226	0.613723965	49.76946855	441736.6867	3.835073108	6.547758481	1948.700362	332.4405197	0.000343068	73.26952017	0.01828073	0.970319012	313.8927764	-0.244614888	1.44E+11
9	1	0.004899195	0.726429546	-18733.98043	0.003389698	0.016333972	2277.002475	7.631353442	8.325939967	-0.42514557	323.5201579	35.73513677	13760.9449	0.015840433	0.000974807	0.001008688	0.181183408	2608.432441	0.575145932	0.831420246	53.40157904	2.157513822	0.29384292	0.720440137	0.346377999	0.000808514	1250.896127	4.303423367	3738.319577	2775.253305	0.933860854	1.24E+11	4795.728597	1080.059931	59218.85098	0.653134089	43.41658669	311668.848	3.030190755	6.418574806	2049.595821	268.9891596	0.000348249	49.85896075	0.010964362	0.939994897	294.5446696	-0.190606962	1.24E+11
10	1	0.007551093	0.601530214	3990.706217	0.025406033	0.029823095	1499.722137	7.696527065	8.444176703	0.475685451	321.11842	62.09669879	3088.961585	0.027215703	0.002817228	0.000620173	0.633336858	2043.397875	0.447535853	0.909818799	8.984301362	3.092660602	0.208070336	0.66107817	0.066580233	0.00194361	203.1556173	6.162584896	2253.37148	2158.012812	0.961697339	1.77E+11	1958.732177	859.4861773	32664.88037	0.691165912	49.39635614	1684100.073	1.161538456	5.945598969	654.3925012	1146.150225	0.000319128	1306.92569	1.234185351	0.967187106	113.7915219	-0.272308527	1.77E+11
11	0	0.007178644	0.571395866	-4600.872625	0.01302437	0.025475274	1282.419609	7.877534646	8.137551397	-0.361652671	22.59660746	40.02499219	3069.228024	0.02336828	0.002160188	0.001522165	0.264198504	1597.993608	0.611467627	0.899092373	11.82170043	2.123978826	0.291861538	0.752180721	0.137037158	0.001594556	329.0607844	4.045532574	1148.753469	1968.717868	0.948656354	55699840980	2260.965765	530.5739085	30292.2505	0.68216088	40.52159918	377678.9701	2.093281829	5.920698825	759.7663466	372.3644144	0.000368554	156.0437854	0.089959786	0.957283486	135.4785269	-0.245917389	55699840980
12	1	0.016148933	0.677031658	-8188.93335	0.010378339	0.038932797	1761.982882	7.406333847	8.206975984	-1.642638029	123.4141726	44.20407221	5182.418661	0.024154424	0.005928338	0.000581925	0.26852775	2047.616269	0.692023078	0.826580002	17.5480787	6.109211017	0.202719483	0.92755742	0.06455499	0.000816732	516.4110474	11.84958738	2738.312471	2545.121524	0.964703734	2.07E+11	6062.856428	1192.796958	145712.82	0.752485598	47.4341649	14073763.99	2.267112739	5.789788694	1614.512872	1345.180627	0.00015519	3597.417734	0.940298212	0.945665431	149.4587465	-0.242701605	2.07E+11
13	0	0.015687409	0.686353101	2476.240323	0.086625582	0.037547401	1340.760803	6.45255026	6.834540416	0.851796131	604.2335074	13.60147051	3231.716559	0.03123487	0.004008934	0.014314053	0.101547439	1776.536313	0.313704937	0.532599599	30.33153488	3.45652774	0.89431702	0.679114454	0.255059156	0.011445557	195.858014	2.151564626	126.9862543	2037.482225	0.906094572	2615340305	447.1149421	793.2986092	2227.411111	0.63726798	18.24828759	3412.202749	12.61391737	5.261421057	364.3320781	24.18095238	0.004000539	9.39547242	0.126381374	0.965633962	90.91418382	-0.284316309	2615340305
14	0	0.010662197	0.553738031	1728.609831	0.017509189	0.037890428	1437.339791	7.590851	7.775734839	0.388439384	338.9460588	27.45906044	2601.957602	0.02881889	0.003647018	0.003333566	0.120401197	1885.318138	0.610306474	0.854731732	8.590557703	3.879487522	0.396205665	0.733956506	0.060797599	0.002371888	249.4164497	4.727867395	365.2406968	2177.737653	0.953934825	25737771562	1754.795978	934.2908896	23829.22222	0.695918637	30.8058436	214803.749	5.168811154	5.559996059	643.3495455	210.4711627	0.000516404	157.5626746	0.152937991	0.942952873	108.0053612	-0.234534733	25737771562
15	0	0.010571305	0.613278146	-2383.715527	0.014429038	0.032708792	1175.354836	7.313743557	7.782367289	-0.546932621	77.81708242	48.25971405	2678.689347	0.030175707	0.00293537	0.001610126	0.293754524	1500.795334	0.355052441	0.778446154	15.94691654	2.938101081	0.403642523	0.594793245	0.117530139	0.002092347	259.8680726	4.66548385	1065.624011	1924.401079	0.94160365	38707095541	1721.733436	596.2409867	24632.49062	0.548815323	45.69463864	287531.9908	1.627924922	5.615139325	568.1251943	348.9381936	0.000533877	175.6225451	0.131180128	0.912247599	86.16861557	-0.190326559	38707095541
16	0	0.003270664	0.681741249	-9116.766175	0.002536698	0.022516658	1811.128038	7.671657328	7.9536557	-0.693435795	-63.10992804	63.19810124	15865.08833	0.019905458	0.001133648	0.00074139	0.17632016	2505.423637	0.352677442	0.764776623	34.69627504	3.79550168	0.358485576	0.41386759	0.132895153	0.000635465	1382.803966	2.163805377	3910.757862	2441.260582	0.946702545	1.16E+11	4603.857768	974.208154	34441.9088	0.502169852	36.06937759	65999.34242	3.079708737	6.058274057	2260.940352	442.6244923	0.000267775	11.25198934	0.004561507	0.892367416	215.2013048	-0.153621015	1.16E+11
17	1	0.00159915	0.699520766	-39093.35064	0.011676258	0.01065557	1944.177844	8.294652317	8.865701677	-0.240969828	-468.2281711	56.72741841	22614.41837	0.011071539	0.000436119	0.000767919	0.177869812	2614.93768	0.600813528	0.927924769	54.29591584	1.946143537	0.225611303	0.762495616	0.373086408	0.000818184	1839.673195	2.239637025	7035.440214	2220.16952	0.948090351	1.59E+11	5843.170597	160.9088633	45471.01569	0.673824795	49.04079934	100351.6808	3.964486848	6.964696157	2999.986079	344.0043419	0.000328752	12.30249793	0.021003057	0.97812716	604.1657301	-0.246060126	1.59E+11
18	1	0.018688444	0.678474566	-4216.883206	0.025587575	0.036983401	1558.459262	7.308135755	8.479806416	-1.278707182	212.3844293	57.48912941	3060.151427	0.025276431	0.006218374	0.00058043	0.407618843	1878.150436	0.598759288	0.835884309	14.08480559	5.578778568	0.200619326	0.802498857	0.053615116	0.001766004	267.7482976	17.26628343	2938.745502	2331.982127	0.964916655	2.2E+11	4238.516353	1037.156631	117361.7554	0.70276552	49.76946855	12057731.49	1.249614109	5.907369433	942.0772372	1621.69316	0.000281813	5256.488943	2.373332757	0.963057825	127.5989161	-0.279115773	2.2E+11
19	1	0.012556433	0.669688386	1875.80729	0.071635427	0.04440938	850.7988547	6.515775351	7.013303686	0.941707249	152.5146937	13.03840481	2218.433011	0.036310864	0.00434278	0.009336525	0.124730954	1418.252361	0.492139789	0.701578241	11.15042988	4.091775826	0.581069673	0.560050232	0.11780258	0.006294893	174.7966467	3.288663244	194.0535332	1611.854527	0.933687852	3200828422	484.8179392	406.7252946	3336.121753	0.779962552	19.6977156	7948.398287	9.004565419	5.129643823	386.6443888	55.74512987	0.001804489	27.44291551	0.202781775	0.904871309	71.15241025	-0.19538802	3200828422
20	1	0.006802666	0.654404362	-27740.77747	0.007101889	0.021104961	1705.738526	7.872967411	8.717613978	-1.042724646	-235.5477917	40.79215611	10376.77182	0.01834053	0.002038087	0.001303565	0.09453844	2317.853398	0.692947789	0.902368854	24.27965419	4.479390134	0.247685107	0.84907059	0.106545499	0.000999341	842.5982417	7.589619911	2030.995299	2328.637314	0.962760697	99829177512	6294.135998	811.7315038	112885.6017	0.739982988	41.40048309	2390701.311	5.623914472	6.39681756	2027.373362	403.1690386	0.000246708	474.6010968	0.105904803	0.977052238	268.2638693	-0.280199167	99829177512
21	0	0.005115573	0.596985735	-3187.887982	0.013505306	0.02431817	1381.681651	7.538112514	7.949126198	-0.265005684	158.1480305	29.15475947	3201.403294	0.025023911	0.001752057	0.003110795	0.14916015	1718.460879	0.601383063	0.867415259	14.08659611	2.305495753	0.360806655	0.836593258	0.1463269	0.002324316	326.9895356	3.084740374	731.366454	2050.805513	0.941632535	28919103159	1862.416301	622.0531904	21335.29916	0.705923981	33.42154993	118001.583	3.964917422	5.901284399	642.4799154	167.7289122	0.000577271	52.64749474	0.046398429	0.950275259	120.3475919	-0.228957014	28919103159
22	0	0.015797261	0.698584325	-5585.018242	0.012390173	0.027141278	1901.499088	7.727273944	8.966271494	-0.773876007	53.19879335	96.17692031	7740.569392	0.019176172	0.003799925	0.000392593	0.293545642	2614.007264	0.303165955	0.868684415	21.09689769	4.799790083	0.194372054	0.385728276	0.045901156	0.000654781	580.6409423	14.8626863	6080.064183	2583.521386	0.972499807	4.81E+11	7266.32628	1229.619831	184407.9943	0.598004502	50.99019514	13461543.45	1.734825782	6.322337271	2014.085762	2078.061298	0.000107564	3444.385748	0.924404447	0.977783883	224.8621143	-0.301874422	4.81E+11
23	0	0.002328327	0.633234974	2970.195243	0.01076681	0.019872805	1511.962946	7.821599197	8.189326024	0.180573848	62.73586456	50.69516742	7430.830869	0.020465157	0.000937291	0.000582634	0.696007843	1948.218249	0.726077668	0.84053401	27.79254966	2.410645125	0.228199756	0.840272228	0.227183016	0.001530965	538.550477	2.441209365	4213.981135	2031.230618	0.934463136	1.14E+11	2106.203621	558.2933448	18905.50134	0.701321014	43.829214	76233.44823	1.129097076	6.161446731	964.3411027	547.3057666	0.000532636	23.55277554	0.02216788	0.926286406	180.8858779	-0.183084228	1.14E+11
24	0	0.012823423	0.628994919	550.6688187	0.018736702	0.03296648	899.7454438	7.04090326	7.467652479	-0.038578482	-144.7123566	21.09502311	3048.45632	0.025682242	0.003533188	0.009922308	0.056969143	1317.386846	0.546928652	0.80241409	12.4667576	3.175476786	0.696129854	0.838109918	0.145464357	0.004440847	322.507908	3.567701446	192.3448276	1618.144583	0.940858422	3702406137	1318.339992	327.650999	12329.78713	0.62262485	21.47091055	25628.27011	10.58775204	5.561800697	646.9711395	48.18387553	0.001500388	21.87689552	0.043054283	0.958725312	123.6650666	-0.264465472	3702406137
25	1	0.023458172	0.635602959	-4835.570219	0.025624778	0.040773054	1751.986377	7.48898196	8.611235385	-1.56559404	213.7121517	73.79024326	2552.945739	0.027300639	0.009083049	0.000339674	0.546747831	1960.205736	0.624311857	0.910277833	6.400102334	6.461483425	0.154904838	0.710041905	0.030228515	0.000834071	262.692882	23.17429884	3731.488571	2549.442276	0.975427149	5.45E+11	7648.477517	1280.035572	259957.4259	0.713302399	62.17716623	72174200.17	1.200529883	5.970760614	1250.095952	3786.346706	9.23E-05	21849.88849	6.762339458	0.978104391	115.7851458	-0.344274949	5.45E+11
26	1	0.007095652	0.578159734	7106.646874	0.014723137	0.031440688	1327.282934	7.946828263	8.243305606	0.76652337	-42.66564227	56.08029957	4424.160474	0.025755272	0.00272843	0.000438569	0.660542315	1837.586455	0.497635536	0.889856044	12.46354424	3.782410516	0.235228228	0.628031676	0.076515063	0.00095645	349.5111161	5.097159864	2799.775159	1966.353689	0.959800269	1.65E+11	2535.622661	658.4084351	37057.78024	0.588933945	57.27128425	916387.9113	1.059636425	5.862829299	1026.689316	1355.618869	0.000174357	502.5571639	0.334488318	0.953308062	122.3576538	-0.240090789	1.65E+11
27	0	0.007935575	0.59685339	-3281.144053	0.015657422	0.03345227	1258.248967	7.453578012	7.837444979	-0.735858035	159.4590218	43.32435804	2703.476498	0.029992092	0.002834201	0.001447725	0.305243691	1540.083567	0.426522231	0.834177003	10.5602281	3.323745369	0.408804879	0.767981888	0.106526913	0.002668565	271.4119341	4.842179482	1069.941726	2013.952428	0.942895553	46068097756	1804.944004	690.4806995	26204.84099	0.527078374	37.73592453	250907.3094	1.822422711	5.604392997	605.7875176	384.4669836	0.000664239	134.745174	0.099071451	0.920596431	92.01374698	-0.200949142	46068097756
28	1	0.006550793	0.610796778	-1567.648156	0.007338613	0.032314449	1499.091241	7.86580239	7.951553349	-0.237577699	79.26351317	59.6405902	8655.762909	0.024417847	0.00240934	0.000511837	0.340772106	2365.974452	0.463117565	0.81600686	15.12104044	4.340328051	0.244684523	0.520204085	0.05842435	0.000882802	581.4275909	3.504775538	2985.509649	2228.147241	0.958909081	1.44E+11	2943.362272	914.2047951	31639.36827	0.64375408	52.81098371	226237.9625	2.007706235	5.762568883	1329.648093	957.2746275	0.000237819	91.0453351	0.049632191	0.909160701	144.8977681	-0.1810969	1.44E+11
29	0	0.006794706	0.604017282	-5237.502176	0.008312918	0.022959329	1383.60543	7.822194156	8.430617524	-0.378428635	-176.6964963	54.23098745	5542.201924	0.024013585	0.001839291	0.000639797	0.35644862	1787.925735	0.629754478	0.891835844	14.80829584	2.54236012	0.213585264	0.84891156	0.098774261	0.000843914	523.1608997	6.639977588	3273.752626	2038.085364	0.956126015	1.48E+11	3791.280412	591.7549975	64685.41048	0.688023038	53.22593353	1041292.264	1.587270686	6.113638414	1226.948418	829.4560303	0.000201357	280.4015206	0.089329045	0.959979522	133.4129125	-0.242978586	1.48E+11
30	1	0.002967634	0.635463671	32967.93349	0.020176079	0.018484407	1378.497519	8.155653612	8.379407808	0.89499101	-73.93733724	56.0357029	15624.76154	0.016950676	0.000995328	0.000600058	0.466318235	2553.481503	0.574657249	0.898464979	24.54853489	3.815685144	0.243098913	0.81440633	0.150978894	0.001930413	611.8420348	2.486576476	4891.3834	1853.098495	0.952984481	1.13E+11	1886.044492	336.8655342	12601.23022	0.6216353	54.12023651	24274.97223	3.315660839	6.354479285	1213.43859	611.9032592	0.000639277	16.86948308	0.049766497	0.952908241	300.0912646	-0.215568447	1.13E+11
31	0	0.001818223	0.74015563	-25203.6458	0.001703495	0.012887982	2080.025238	7.8962384	8.319002966	-0.37500964	-357.6006356	41.59326869	25741.27548	0.012514338	0.000498022	0.001547158	0.07366567	2670.368577	0.505889508	0.839191547	60.32101535	2.526326121	0.311427643	0.821178965	0.296849008	0.000576925	2494.982	1.480691178	3686.53734	2471.623002	0.938229875	77277841360	6536.931144	641.7336287	38820.49091	0.667049913	37.69615365	51597.34369	7.637211873	6.679401617	3544.257894	163.7745455	0.000291265	4.342687288	0.001953766	0.951034732	479.3544225	-0.19671621	77277841360
32	0	0.005027161	0.587033813	1789.360922	0.021291494	0.027137775	1311.931427	7.516217292	7.80323235	0.225086188	206.9197181	27.51363298	3394.237666	0.027854496	0.001647034	0.003121831	0.196451575	1730.439384	0.67693857	0.844463831	15.1337789	2.607420391	0.403165468	0.830282494	0.145172549	0.002660222	286.7057911	2.306619753	595.3993506	1955.159262	0.936115649	20665233687	1276.062032	613.4287042	10830.79745	0.684552414	28.3019434	28582.63366	3.913385552	5.776197727	572.566905	146.845727	0.000699482	17.53771364	0.044477428	0.93906913	105.5827568	-0.213393534	20665233687
33	1	0.004005388	0.707352038	17652.42022	0.002411884	0.011867406	2589.555753	8.217208731	8.938037655	0.140789735	-387.7388619	65	27893.62087	0.011649373	0.000678329	0.000295913	0.327100073	3014.358924	0.709436292	0.924331924	61.61337573	1.690197415	0.154234184	0.831993014	0.308339614	0.000281757	2580.120589	5.225788879	16853.95046	2720.639698	0.953283603	6.07E+11	9864.198659	812.6118563	136526.5383	0.72205017	61.84658438	2456543.137	2.168115609	6.912283794	4621.652983	994.3421345	0.000111237	186.8900313	0.021643781	0.973277865	555.3829146	-0.237767039	6.07E+11
34	0	0.018527169	0.583141787	-1117.505408	0.047514153	0.039210561	1476.435015	7.247512819	8.100705273	-0.520285954	528.1718791	46.84015371	1090.163278	0.034108978	0.005520088	0.001914243	0.335813002	1651.46125	0.358838921	0.865537685	7.683313962	2.899705321	0.333950909	0.593576247	0.064994012	0.003719502	99.00092744	10.16729201	531.7295522	2263.220389	0.95452353	64764673610	1715.976107	1018.516141	41326.33296	0.622445512	53.23532662	1955136.273	1.544055296	5.574035307	363.6666144	505.5752926	0.000428295	1694.714498	1.74865248	0.961749512	64.96396846	-0.286115207	64764673610
35	1	0.012920021	0.600451517	20776.94084	0.117763483	0.050792593	785.2381171	7.276175614	7.328020337	2.984406476	225.0580039	25.17935662	8511.449886	0.034824411	0.004803326	0.002345248	0.279515233	2034.165374	0.535164948	0.709207435	37.46176288	13.30094575	0.456119276	0.82490761	0.126534223	0.009721575	158.2908173	4.153623274	365.9476584	1649.035714	0.949148847	10376920484	510.1091631	422.2550129	4344.582023	0.680001776	27.58622845	23303.9348	12.50794835	5.17265683	465.594946	198.2746331	0.002171491	82.96256327	0.520223513	0.873023954	220.2096463	-0.174803395	10376920484
36	1	0.012071722	0.649620892	-13494.58614	0.007291126	0.030044363	1653.795968	7.720137047	8.306331166	-1.085879604	-66.39026994	72.80109889	5528.496472	0.021696228	0.003792352	0.000290517	0.574311784	1828.822556	0.609626194	0.89480452	16.14643145	3.427717509	0.168931248	0.67043032	0.09965728	0.000695723	580.5268011	8.178164739	6531.307711	2372.113104	0.959346727	4.09E+11	5592.13155	864.0274007	110695.715	0.686408965	57.14017851	21811578.46	1.105865743	5.971742904	1554.151263	2340.485573	0.000146463	4852.041665	1.096280716	0.956274284	163.6962779	-0.246711641	4.09E+11
37	1	0.007948896	0.731803497	-71717.75266	0.002924356	0.014190947	2246.120541	8.091437893	8.765574093	-0.608072369	-254.2260919	60.20797289	32181.43465	0.011889493	0.00107244	0.000569511	0.135989273	3151.499672	0.473895118	0.886177217	76.78456847	2.449090137	0.224046767	0.814364278	0.279558447	0.000472785	2248.854569	6.029056248	8186.24605	2699.51649	0.950707699	2.57E+11	8662.655809	646.6458583	124485.679	0.658654164	51.623638	1291138.161	4.12145545	6.808095078	3818.951995	534.6178156	0.000196696	130.2622665	0.015750688	0.965954523	567.0050965	-0.222133194	2.57E+11
38	1	0.013789588	0.705611955	-8664.739219	0.005929962	0.017391834	2061.703089	7.250742103	7.845081915	-0.130647154	282.1658012	27.45906044	5963.277472	0.01671422	0.002046684	0.01498895	0.020867293	2171.711611	0.35376036	0.913337724	26.02671899	1.78458309	0.664110357	0.545348248	0.396637607	0.002853729	859.679841	4.429448445	314.4729136	2494.90819	0.937313581	8689495362	3420.230806	814.3650824	47940.67407	0.65483849	20.24845673	69126.34114	30.66903869	6.243525022	1376.683134	25.29942693	0.001325921	11.90143819	0.008278754	0.992572671	304.9541275	-0.36519142	8689495362
39	1	0.004629644	0.576204648	1675.312723	0.010714136	0.024254548	1794.332319	7.736880731	7.980311677	0.18403787	480.7073762	29.96664813	3567.130722	0.02491097	0.00157479	0.002844349	0.155240462	2142.694233	0.571698837	0.881372006	12.16222165	2.605419382	0.33902329	0.748362387	0.119747488	0.001886221	376.3138665	2.499748399	785.4974257	2407.542094	0.944061409	44996358115	1953.087419	1021.305133	18887.17712	0.721450376	34.40930107	53761.97861	4.482038726	5.93635114	735.8951995	188.2222079	0.000548767	21.24831777	0.025299425	0.953497736	127.3215489	-0.232796253	44996358115
40	0	0.002481956	0.709320546	-10378.20043	0.002864978	0.01979448	1806.820188	7.43896193	7.790904552	-0.549036797	-58.96377168	34.13209633	15941.80868	0.019359258	0.000800541	0.001311735	0.132506756	2207.419065	0.335653981	0.717037165	47.87427806	3.128328935	0.421311654	0.432078953	0.250167412	0.000741736	1534.903868	1.54698636	2455.924217	2395.543529	0.926341774	54666177927	4211.570013	869.7283716	26074.37161	0.542502024	32.55764119	30074.32745	4.072177089	6.11435408	2241.828298	188.9326055	0.000351978	3.77218309	0.002918922	0.885306585	217.4626977	-0.143661147	54666177927
41	1	0.003705438	0.611229577	-3122.215246	0.012735932	0.020982634	1695.521241	7.804602697	8.174524061	-0.133949944	362.8589719	35.77708764	4221.553767	0.021665537	0.001334355	0.001626842	0.25154264	2079.420829	0.683658376	0.886927095	16.70063342	2.160957624	0.269573936	0.928347784	0.154795075	0.002218687	389.7326861	2.816877891	1644.430388	2291.072573	0.943740066	75459818579	2020.24282	814.7700256	21445.27762	0.73843262	37.80211634	188332.8907	2.563698429	6.088689656	776.188307	302.2067334	0.000643968	68.88977254	0.047562109	0.955849893	160.3687457	-0.227980158	75459818579
42	1	0.001854489	0.759564676	-48357.71954	0.001247798	0.012175488	2144.823772	7.891465385	8.359431962	-0.508983247	-486.2272022	56.60388679	40601.71013	0.011948111	0.000441046	0.000651343	0.144585112	2752.715384	0.606911367	0.788495112	120.5453248	2.364592877	0.308314801	0.645259512	0.451123242	0.000446731	3032.888474	1.661039271	7357.159099	2505.750859	0.930960535	1.44E+11	7684.198142	532.9497682	49187.46211	0.552379558	43.829214	75850.84032	3.739509761	6.743515416	4224.83328	281.0868391	0.000244806	5.321909268	0.001466692	0.933710682	550.7769405	-0.170808476	1.44E+11
43	0	0.004942998	0.672982088	9735.008702	0.011086061	0.021580381	1508.021993	7.398266486	7.716906867	0.511330657	199.4389314	21.21320344	7556.787563	0.020000749	0.001327107	0.006811841	0.066636199	2093.547222	0.459320951	0.857037523	23.6616899	2.893812476	0.537394243	0.70941314	0.219960233	0.003429961	551.188584	1.667294657	454.7324723	2037.709155	0.93586284	9251232163	1554.355855	595.2210779	8894.663824	0.691448576	25.05992817	12335.64299	14.26294287	6.025602497	892.2952851	48.44883303	0.001546535	5.675903106	0.015097118	0.975303449	216.9533392	-0.267855904	9251232163
44	0	0.014202262	0.582917334	-956.6825836	0.026971223	0.051515663	1266.092828	6.736568181	7.325568358	-0.801086747	423.6215204	24.33105012	1102.998185	0.045331647	0.006221736	0.003778129	0.197975294	1390.027203	0.537374204	0.798612296	5.657414145	3.553507673	0.42716301	0.622192651	0.072366914	0.003997637	123.6604132	5.684288616	219.4891462	2102.795817	0.94325365	16882242445	1293.037209	889.2580949	22595.23206	0.725924467	21.47091055	466969.2069	2.831509359	5.078440996	353.8287904	200.173913	0.000683531	429.2652776	0.476985351	0.90582542	41.14081189	-0.209662721	16882242445
45	0	0.004427881	0.75283234	-18098.05952	0.002472712	0.015572102	2254.218775	7.68179441	8.332862468	-0.551107863	137.5864223	33.42154993	21425.37522	0.014633173	0.00079284	0.00126679	0.112039892	2749.592613	0.263657278	0.755774046	82.89657366	2.846485412	0.402648859	0.454206932	0.359701844	0.000838925	1702.543081	2.967781875	3184.574468	2755.459013	0.932832333	88612702093	5495.640933	1031.686603	50458.27358	0.530443386	54.70831747	155678.1984	4.608396849	6.515691013	2622.097579	184.620084	0.000403387	21.76032564	0.005344407	0.942283821	367.5919543	-0.190282967	88612702093
46	0	0.0041033	0.61634835	-4036.357079	0.010641729	0.019753195	1720.974433	7.744218725	8.170639647	-0.128590965	271.8719202	38.94868419	3904.203203	0.021132394	0.001302633	0.002232683	0.190911629	1960.115834	0.518771465	0.892899464	18.3461527	2.027766121	0.324464781	0.695798474	0.191848084	0.001648644	460.2659112	2.876832914	1339.358486	2278.371664	0.940929336	56846393915	2402.605699	777.1327097	26337.81025	0.671914749	38.28837944	173735.5579	3.397467728	6.132880023	875.8281974	216.2643594	0.000452023	50.87894324	0.0317233	0.961675266	165.606673	-0.240952638	56846393915
47	0	0.004741772	0.636332915	-16456.51269	0.011231012	0.014866228	2029.367691	8.00796959	8.467510034	-0.207185236	196.962355	32.75667871	6039.029956	0.015786398	0.001030512	0.002250684	0.122608874	2235.52082	0.700621927	0.935773351	26.37112106	1.754456646	0.274919668	0.831099897	0.297908939	0.001682253	744.3046389	3.394657193	1867.635062	2435.489386	0.944591645	78190463923	3701.9707	661.1662204	45978.07017	0.745514148	34	377249.1872	5.514260556	6.530323465	1378.136238	198.2720376	0.000520061	66.42798196	0.030079872	0.980566378	302.4383633	-0.277723619	78190463923
48	1	0.009746458	0.67923813	-7331.92114	0.00602303	0.02850549	1674.133874	7.377293508	8.009028824	-0.945123014	119.1224781	40.31128874	6343.798029	0.023361165	0.002488369	0.001261552	0.170666991	1972.483203	0.629099109	0.781209604	26.90432291	3.748037732	0.316088318	0.79787527	0.139368967	0.001034621	665.8208927	5.58779951	1780.321171	2384.750041	0.944875232	69666151297	3825.716912	945.5883518	55291.19837	0.664385024	35.84689666	516744.2391	3.066072856	5.887547832	1355.82672	363.5565714	0.000325114	152.9431677	0.052362922	0.924173956	151.197626	-0.192862062	69666151297
49	0	0.00306432	0.636049984	-8196.633229	0.003594586	0.017679216	1796.538871	8.120850203	8.610764409	-0.286609765	-328.8911603	45.12205669	12402.6256	0.017164386	0.001093427	0.000692709	0.188760008	2299.694601	0.542165171	0.912776529	20.60275077	2.79957021	0.248507286	0.612070682	0.120735269	0.000558715	1157.572992	3.610378291	4398.903493	2293.189836	0.959769873	1.81E+11	5941.848345	706.1640387	68200.29232	0.59880589	71.28113355	603453.7113	3.154790347	6.439404408	2315.426405	611.2659806	0.000170248	88.91015333	0.018772314	0.970782751	264.4262064	-0.251062071	1.81E+11
50	0	0.007373081	0.70457219	-8308.762583	0.003900268	0.019848735	1486.389714	7.301341627	7.790869815	-0.382412895	-233.4147765	21.21320344	10949.17816	0.018061135	0.001458289	0.009351683	0.022886698	1985.61893	0.312149088	0.777869187	45.06656517	2.880881008	0.662494943	0.590663551	0.243323904	0.002055659	1212.145931	2.393271674	409.7702703	2081.812247	0.933410147	7246351410	3618.688617	538.8177218	25810.84749	0.618220813	25.63201124	28186.7714	23.25173839	6.132058766	1838.441635	33.74760766	0.001055052	5.123670968	0.004892587	0.983401368	258.3107791	-0.299251595	7246351410
51	1	0.006707093	0.650171526	1006.973981	0.007905421	0.021130415	2337.603536	7.820001976	8.184214345	0.061689347	900.2420333	46.57252409	10692.30183	0.020074068	0.001339327	0.001125446	0.192129897	3228.49101	0.350459152	0.860486231	21.86572733	3.152738847	0.341857701	0.64992368	0.127677715	0.001473143	625.5410867	3.621597733	2484.812076	2969.747484	0.950986691	1.4E+11	2588.965376	1489.313646	28438.62469	0.563185982	46.38965402	173179.9718	3.782189118	6.148811697	1159.098647	340.1924044	0.000512138	52.78029467	0.025252902	0.94426771	210.9406837	-0.211810971	1.4E+11
52	1	0.031739026	0.705233049	-19684.84913	0.018908891	0.03424145	2139.879093	7.558198473	8.607406978	-1.398224495	538.3770363	36.22154055	4581.016382	0.01846955	0.008692998	0.000714519	0.248059049	2422.267735	0.602728593	0.87460827	24.64235699	4.18292412	0.214280883	0.644159942	0.127418025	0.001212573	452.592701	25.38635812	3066.141743	2887.373191	0.96216194	2.43E+11	7098.441872	1332.00221	245485.337	0.733741711	54.12023651	13138891.54	2.164523602	6.182139731	1375.011173	1236.657886	0.000228678	3429.173394	0.912421334	0.966040557	217.9140511	-0.281822006	2.43E+11
53	0	0.013653644	0.669570666	-13649.17185	0.00629509	0.030607484	2522.760857	7.489398614	8.252455661	-1.339057925	581.7298292	46.4865572	7413.828901	0.023312096	0.004325812	0.000856654	0.147941775	2676.975146	0.564259642	0.845848195	23.88375593	4.830541891	0.226654861	0.727399514	0.089625199	0.000685898	841.0720534	11.32033423	2538.957829	3245.367089	0.960314031	2.5E+11	7675.931665	1784.377531	176496.4045	0.742825742	41.88078318	6831832.466	4.327766897	5.971400003	2175.028132	792.3985171	0.00016187	1187.716237	0.213877266	0.953075073	166.5162369	-0.245255246	2.5E+11
54	1	0.011416382	0.591197815	-1264.703134	0.028245591	0.044334737	1488.538244	6.984489344	7.274511335	-0.684830521	705.1865724	20.88061302	1174.992605	0.037478432	0.004217181	0.004425289	0.211013189	1650.012749	0.605402596	0.748590002	8.852343549	3.063827757	0.437290452	0.652858666	0.1149723	0.006333448	129.4044942	3.745805654	284.4472477	2302.804133	0.924688472	16672339208	891.3010633	1060.416998	11574.44847	0.756670892	21.63330765	60393.32569	2.489997215	5.160144084	282.2147826	141.8810433	0.001596474	60.16547429	0.108925379	0.878677417	55.73270216	-0.174894049	16672339208
55	0	0.014542972	0.586618449	1334.401375	0.073494179	0.044346251	1209.955499	6.517754588	6.994861915	0.459152649	532.62102	17.08800749	1058.703823	0.041476405	0.004077106	0.009485441	0.245150142	1359.564805	0.393645765	0.705943564	13.37555738	2.579120692	0.655385254	0.76871316	0.218275306	0.012901209	82.5879657	2.79584774	121.7427056	1940.539412	0.901678304	4179919461	435.4670607	718.3843301	4424.871171	0.716104118	15.8113883	10149.11671	3.584351533	5.086746762	158.9161901	49.83423423	0.003445349	23.67063724	0.178967958	0.920260974	45.64032675	-0.214211393	4179919461
56	0	0.003980274	0.614728584	-2010.831352	0.012851858	0.025085296	1498.95197	7.471346121	7.730824347	-0.169980927	345.161646	51.54609588	3795.84351	0.025166099	0.001434253	0.002039765	0.275719907	1788.546538	0.316467683	0.79141828	20.67088596	2.195553296	0.404145875	0.402323682	0.208536897	0.002130828	380.8829499	2.102047643	1038.715353	2164.079032	0.925939436	34501414770	1521.031719	771.2115522	12590.07792	0.616042824	28.31960452	28624.2697	2.229583155	5.780048942	673.3312924	184.8634451	0.000736759	12.80841826	0.021706915	0.905323901	117.2193407	-0.175524982	34501414770
57	0	0.012882549	0.626191451	-1703.979696	0.021249502	0.042065329	1403.098204	6.777247744	7.18938527	-0.914268713	486.5435675	16.4924225	1754.886859	0.034275352	0.004473301	0.008590242	0.076225592	1559.731837	0.77911906	0.703091271	12.71231258	3.901592081	0.503804019	0.91390943	0.127388678	0.005976378	197.785998	3.776218394	171.6525424	2209.390294	0.929481695	7785841725	1266.103041	957.272696	16371.88966	0.824383906	16.40121947	87227.05085	6.54213537	5.239974774	416.5112191	68.91974922	0.001373383	63.60829772	0.080072074	0.908044394	74.52526214	-0.201044194	7785841725
58	0	0.003428594	0.666678328	-2060.509233	0.005613222	0.02130375	1846.412521	7.644485667	7.956579222	-0.149283625	321.1867697	35.90264614	11518.30674	0.019717584	0.001165582	0.002155786	0.098933986	2768.917109	0.613189016	0.789850733	32.64831822	2.950271082	0.4247466	0.857946407	0.14725932	0.001200626	805.177985	2.120142741	1416.954651	2459.423354	0.947492884	46587574415	2779.379218	990.7645047	21616.99598	0.57770773	37.53664876	44734.99215	6.146651057	6.076374119	1356.43806	165.12698	0.000418934	12.19464542	0.009615506	0.9365279	205.7531787	-0.197151567	46587574415
59	0	0.013831049	0.669951438	-8569.847098	0.008796633	0.028395238	1617.824007	7.372905682	8.186641906	-0.992766316	80.68682722	39.62322551	4898.938949	0.023830824	0.003579442	0.001721326	0.120502395	1906.369276	0.585131397	0.842615752	20.03028252	3.612422538	0.282011662	0.787462216	0.104454869	0.001287859	504.7960251	8.403249503	1462.686185	2340.413332	0.954317217	69389407879	4175.925331	901.1101471	83555.13838	0.736313947	32.80243893	2016257.018	4.177742693	5.962435604	1206.895555	383.4891064	0.000324465	571.8526655	0.173375143	0.954570469	143.3868636	-0.245730648	69389407879
60	0	0.004820868	0.683623537	-3203.032426	0.01064761	0.021198415	1817.747941	7.360613133	7.753257541	-0.165703688	495.7843983	22.84731932	6509.504149	0.020782976	0.001213078	0.004671261	0.082372098	2293.665459	0.580922692	0.795985705	27.59616395	2.62687079	0.43997187	0.590228412	0.230588068	0.002500535	574.2751439	1.933995851	733.39835	2430.854796	0.927153236	20705328850	1933.841083	943.1280567	14368.87643	0.725403433	26.40075756	23313.10371	7.595321667	6.023661132	893.5407366	74.66609589	0.000953301	7.529092381	0.013439192	0.946638685	183.1515048	-0.212375167	20705328850
61	0	0.008713416	0.590068476	-5815.523468	0.013050277	0.023598093	1669.569569	7.929095051	8.495113457	-0.397974693	238.6769	52.69724851	3331.132048	0.023139357	0.002347178	0.000629122	0.485232697	1940.341006	0.648637699	0.933042044	9.176754129	2.23014927	0.190732484	0.701563508	0.107345044	0.001434198	315.1406929	5.715183994	2833.862371	2322.654955	0.958697032	2.37E+11	3195.985826	865.851235	54712.86614	0.719033609	53.75872022	4805623.268	1.184232601	6.116185607	861.3188971	1059.335239	0.000251363	1579.352058	0.578283259	0.974355354	141.1543594	-0.285406116	2.37E+11
62	0	0.005469377	0.597715006	-3764.42324	0.01587479	0.020279707	1520.017498	7.738501449	8.20494245	-0.136861965	192.7899428	38.60051813	3947.302357	0.021069564	0.001403983	0.003842291	0.115287922	1886.252043	0.452241226	0.901224559	15.09097723	2.246378564	0.414279451	0.589785308	0.168253117	0.002432566	404.3167901	3.541454737	718.1752097	2113.384384	0.944251252	27839031017	2040.145255	619.8280428	23473.58158	0.63546594	29.52964612	95204.34949	5.87085374	6.142880942	787.9110197	126.9149687	0.00073861	38.75462118	0.040320049	0.970341026	174.6466874	-0.259790565	27839031017
63	1	0.001987475	0.765997317	-22133.81935	0.003398624	0.015092778	2142.120153	7.453544095	7.932550508	-0.384123424	207.2544584	32.44996148	18450.70477	0.015370418	0.000549067	0.001859948	0.109332273	2585.864229	0.442340088	0.771196594	62.76972057	2.346974144	0.390048809	0.645229474	0.447083479	0.000918843	1729.160608	1.267623281	2398.938336	2612.247815	0.916112134	47828285076	3860.343162	867.8490811	19872.18533	0.648903783	28.63564213	19768.41102	5.542179281	6.399241874	2354.142858	105.7344842	0.000526503	2.293771147	0.003164523	0.927949615	323.6829038	-0.174854274	47828285076
64	0	0.005143558	0.739589047	-34851.27465	0.002626136	0.019471084	2051.272334	7.388013829	7.776588523	-0.982339411	29.06395142	15.65247584	13417.76141	0.016203062	0.00130793	0.007547745	0.019717678	2371.593502	0.593125297	0.824516642	45.2939555	3.339460301	0.48200049	0.63529539	0.304377802	0.001804993	1688.10225	1.847306228	569.9333333	2623.15307	0.93486353	14566933100	5053.652024	886.5015653	35856.81861	0.783779731	21.47091055	55411.11911	27.11883653	6.205996016	2516.165708	42.10628248	0.000923007	6.67135684	0.003856015	0.977846495	354.4603654	-0.274034158	14566933100
65	1	0.005170861	0.662847078	-15043.45239	0.002162784	0.023322972	1945.917462	7.973123098	8.432356023	-1.047456834	-558.8301936	69.05070601	16478.81326	0.017838344	0.001819698	0.000316322	0.238446707	2410.909697	0.595449075	0.846485251	29.83236316	4.170503327	0.171888599	0.701465419	0.082612431	0.000252252	1833.842168	4.852388223	7330.867066	2600.890682	0.965726709	4.18E+11	10735.88292	1077.613241	143797.1777	0.711943639	52.40229003	3616678.757	2.463673862	6.1705602	4263.01413	1481.079061	6.85E-05	388.4366918	0.045394135	0.946559422	255.4891807	-0.215349333	4.18E+11
66	1	0.012840915	0.726089335	-33739.46317	0.003720892	0.023342351	2251.190191	7.518511605	8.203420995	-1.101364713	131.049404	26.68332813	9678.296311	0.017384829	0.003021165	0.002480059	0.048040733	2494.027121	0.788637795	0.877693053	32.13674687	3.617548275	0.306666696	0.808320248	0.174540297	0.0009288	1316.751549	7.188617239	1654.186321	2877.959803	0.953317598	74982854237	7343.214832	1204.819066	126496.924	0.757548862	33.54101966	1731858.59	11.19825051	6.242186731	2628.842833	231.513421	0.000325966	248.910143	0.03920139	0.967719291	283.6079062	-0.261464067	74982854237
67	0	0.004462071	0.590161111	-6450.318495	0.003839495	0.021744241	1709.04076	7.982032543	8.454787099	-0.415317496	-395.963044	78.4346862	7707.832841	0.023475556	0.001548665	0.000350202	0.35684218	2066.724304	0.507247404	0.909351329	14.08814315	2.633593877	0.188673867	0.60553358	0.06340233	0.000341708	1058.233936	4.810685061	7148.193595	2328.723113	0.964009039	4.51E+11	6926.390707	852.2894478	96806.2724	0.587516441	65.11528238	2487157.917	1.663718597	6.153698793	2522.25313	1803.192834	7.52E-05	361.7625693	0.061201438	0.964936327	143.2576283	-0.252768997	4.51E+11
68	1	0.029552086	0.595980754	-520.3215485	0.044021061	0.038569368	1392.610142	7.681723705	8.681884046	-0.315401632	57.1560646	44.14748011	3124.607029	0.027482362	0.010156074	0.000837314	0.210824926	2163.668145	0.866779736	0.901747912	6.145755791	5.271899297	0.187821265	0.958993599	0.017355356	0.001181425	208.9189102	30.65989047	1322.577436	2197.16425	0.980158246	1.74E+11	6085.435447	947.4375485	218362.3706	0.779195031	48.83646179	24712217.35	2.764876263	6.066153288	1082.476392	1608.480353	0.000124627	10705.18025	4.799755174	0.982315741	140.905434	-0.362700595	1.74E+11
69	0	0.005636885	0.57650845	-284.6590422	0.023184886	0.025881733	1337.639605	7.723530259	8.002248766	0.044527562	230.8805786	32.20248438	3011.642571	0.025540386	0.001730861	0.001805785	0.328103996	1707.639953	0.365218283	0.873509753	11.80640912	2.566088498	0.353587036	0.404664124	0.139937711	0.003004229	267.4627411	3.007618061	1056.341637	2001.365608	0.940494358	42870484351	1396.076442	625.6812741	14418.84247	0.621461895	49.2036584	60022.87633	2.157486028	5.869076456	550.1086746	278.2273194	0.000800262	40.47414432	0.072082955	0.946487358	120.1718946	-0.221573603	42870484351
70	0	0.007287861	0.55793685	-1282.17406	0.072046201	0.027089354	1087.929297	7.058125271	7.446457798	-0.047971056	194.5788261	16.4924225	2246.653096	0.027915416	0.002086959	0.012378151	0.085154314	1386.749225	0.498417966	0.815813743	16.28548138	2.184285489	0.565672066	0.753412215	0.230287504	0.008177201	196.6052888	2.034380056	138.5193133	1762.288046	0.918079373	3922447516	807.2168102	372.3060599	6240.624703	0.794182621	20.80865205	10875.5515	9.54985186	5.651164501	371.1708682	34.23990499	0.002537536	8.879593472	0.110503224	0.964784644	101.910387	-0.2629145	3922447516
71	1	0.003417066	0.601566704	5839.758106	0.012342661	0.022784503	1762.848378	7.945255892	8.138602132	0.397710301	388.0566904	45.88027899	7267.712681	0.021525776	0.001243679	0.001020154	0.304366369	2405.15645	0.529942871	0.86939477	19.15540954	3.229119087	0.280955745	0.72932036	0.13371781	0.001354663	538.0200592	2.480859119	2191.413644	2354.900595	0.945845973	96880877510	2082.695902	954.2547909	16759.25942	0.663900366	40.22437072	36356.38926	2.604322223	6.085800601	1049.669907	399.5386377	0.000427549	16.03331165	0.025993041	0.945574556	177.9753768	-0.209472099	96880877510
72	0	0.005185594	0.599671245	-1537.980788	0.009024569	0.023928519	1481.302934	7.478064522	7.881211512	-0.031935203	122.6970238	33.61547263	3560.814933	0.02713175	0.001614229	0.002282129	0.194521493	1739.436371	0.690156634	0.874161077	13.85542313	2.01623455	0.375628746	0.783151506	0.152751182	0.001481635	428.2971704	3.04588562	1003.169457	2100.979116	0.941492533	38614662666	2262.386396	699.1593053	25597.68873	0.625871223	33.42154993	163964.421	3.32077249	5.875069104	830.3625564	208.7105624	0.000451	52.07676861	0.030186807	0.94755672	104.3071893	-0.22481377	38614662666
73	1	0.0281283	0.657775703	-8477.552738	0.012614958	0.051677635	1810.284814	7.852442891	8.402260487	-2.368417423	-178.6049261	114.5862121	6802.291547	0.019941712	0.011205842	5.34E-05	1.608243705	2311.210176	0.676477834	0.835558311	14.89170697	10.22019763	0.096081228	0.691808681	0.025806611	0.000345209	558.8604761	21.29167063	16681.2943	2642.719428	0.97887376	2.35E+12	13980.83885	1389.088511	422616.3382	0.724143962	88.32326987	665885489.6	0.494783477	5.792359498	2612.009602	19520.19485	4.08E-05	112932.2265	19.24868792	0.954256102	211.4373513	-0.279461127	2.35E+12
74	0	0.006380069	0.526759106	6638.456594	0.051385508	0.030378452	1322.432997	7.668391528	7.667596744	0.918517895	463.1949811	22.36067977	4531.023337	0.028379738	0.002215631	0.004429224	0.145384803	2168.658453	0.757533026	0.872451297	11.57394147	4.142708673	0.398402802	0.928432414	0.092369314	0.004831007	170.3295614	2.742612052	314.1721798	2017.432961	0.948382481	16622026020	785.2570774	711.8780345	6996.380999	0.760914872	25.61249695	24592.56658	11.03823102	5.676070218	392.6369102	124.5352595	0.001161778	29.8127379	0.14536707	0.955407946	138.7909853	-0.243429777	16622026020
75	0	0.003139541	0.577270618	907.2041142	0.004180757	0.019983625	1909.934232	8.029995202	8.426247075	0.088354207	-80.31812791	50.35871325	4002.801565	0.021977364	0.00144697	0.001710121	0.145142562	2259.362529	0.629487192	0.93184678	11.53436189	2.224054699	0.270887333	0.804754874	0.099997441	0.000570389	830.358765	3.660965128	1591.801096	2454.349192	0.964627859	1.2E+11	5521.507173	991.9399147	71029.77816	0.659291685	40.36087214	834937.3252	3.96498974	6.233619592	1954.497685	394.517134	0.000135635	137.4391166	0.032084425	0.978567036	159.9445096	-0.287134722	1.2E+11
76	1	0.010138172	0.628025307	-5944.07939	0.007099763	0.028665931	1511.263399	7.731359632	8.532432046	-0.859948766	-375.982319	59.09314681	5023.256626	0.023411043	0.003346051	0.000480892	0.291907323	1795.206663	0.715604394	0.913307917	8.883412918	3.732553854	0.186736708	0.867263732	0.04710782	0.00050537	633.9814712	9.304229221	3848.025504	2223.889491	0.970282601	2.88E+11	7220.001749	838.9128918	153175.7871	0.668457307	65.19202405	16427148.82	2.070238448	6.026336975	2038.252794	1732.947241	8.71E-05	3339.989071	0.710323804	0.970293649	140.8436021	-0.281703601	2.88E+11
77	1	0.009474202	0.608339503	3909.503182	0.022006976	0.019966719	1615.143983	8.037569415	8.757140917	0.156587227	3.69398523	50.32891813	4447.242269	0.020279736	0.00200824	0.000530272	0.671768312	1933.31621	0.697452919	0.947133863	12.37831969	1.819976871	0.197723304	0.743027824	0.150055375	0.000890428	445.4843373	6.838864467	3935.539277	2116.583048	0.960679197	2.37E+11	3150.515494	632.4692401	44662.44882	0.651854651	57.69748695	1521211.867	1.100895091	6.344942281	1304.03576	1086.803982	0.000174096	1292.567157	1.507031806	0.981376286	186.0069814	-0.300867321	2.37E+11
78	1	0.004525461	0.70378583	-36350.0228	0.01076959	0.014331166	2192.65757	8.12037384	8.840221614	-0.18844217	-69.98467023	49.24428901	14128.79815	0.012127485	0.001116937	0.000854504	0.17156338	2640.374385	0.593167201	0.950406823	39.65747589	1.518493807	0.21370676	0.766552754	0.369015157	0.000876615	1260.633901	4.832921586	5254.313748	2492.334781	0.954147047	1.94E+11	5729.820063	507.5133754	74959.75668	0.719531454	44.77722635	1334885.951	3.970365406	6.745983092	2577.656754	464.1362177	0.000276234	248.4038208	0.159764107	0.981372919	518.536924	-0.2744318	1.94E+11
79	0	0.013562054	0.574439022	612.5858654	0.015496964	0.03364051	1518.939721	7.825312408	8.185238946	-0.004855657	252.5042291	45.01110974	4119.810697	0.02560602	0.003822344	0.001420324	0.173539991	2137.703941	0.658046002	0.894269394	8.857114444	4.413201551	0.309642451	0.837007625	0.054326688	0.001733754	332.623244	7.273082043	948.8609836	2279.23996	0.962465968	71783608990	2729.444145	970.6902288	46018.98393	0.651561372	45.39823785	1256644.078	3.842958116	5.839856379	903.9778645	487.9535389	0.000343496	659.1913653	0.378780994	0.958554299	145.7948037	-0.258834879	71783608990
80	1	0.021419895	0.719304272	-6836.062579	0.011775854	0.030920054	1808.582229	6.883202618	7.776774248	-1.025817076	419.7512156	23.32380758	4315.144715	0.026965354	0.004136949	0.003940379	0.073370576	1930.747761	0.655461825	0.743033182	29.7378824	3.550108773	0.402096962	0.81968473	0.188575764	0.002240845	518.0524277	9.48011601	643.6944238	2539.39018	0.938268297	25097571672	3326.772679	1127.233474	67757.04573	0.76608087	24.08318916	464793.3442	6.920129897	5.740182817	1092.480015	129.344296	0.000607038	149.7173207	0.059569153	0.937639273	118.3117945	-0.222422013	25097571672
81	0	0.007054554	0.568150174	-806.8604987	0.034592496	0.031314219	1180.017533	7.376360187	7.974446137	-0.147490279	255.3408801	36.40054945	1262.640921	0.032805469	0.002731143	0.001875373	0.50901605	1418.455123	0.523502033	0.855843635	9.14452477	2.272943154	0.328860247	0.711666695	0.126687589	0.003633492	132.864115	4.606773646	783.6148465	1915.500289	0.938725694	41963969703	1148.898872	599.3610774	17148.53336	0.653478736	37.33630941	273196.0871	1.181188611	5.645767503	326.0095945	359.2652794	0.000714253	247.3577413	0.326385108	0.935741138	71.56399116	-0.223791935	41963969703
82	0	0.006339712	0.641101549	-2611.68312	0.00952866	0.029164488	1222.582462	7.286221851	7.669661777	-0.471358052	50.15978697	38.07886553	3150.340785	0.027671256	0.002108389	0.001984481	0.23008295	1452.916705	0.560066386	0.8020485	14.20874734	2.634492511	0.480934028	0.77397287	0.140262394	0.002086937	364.2605008	3.059312822	1182.972276	1947.341073	0.934046381	31596087597	1780.887257	589.9658331	19208.69491	0.497051764	41.86884283	62395.53707	2.376188346	5.648783987	667.2293009	245.3108497	0.000697186	27.95943675	0.024316366	0.90692975	98.97012181	-0.183375427	31596087597
83	0	0.006331557	0.589148197	-1392.818255	0.019692975	0.031455788	1357.57847	7.479816018	7.886323162	-0.2945507	331.8586104	47.85394446	2011.893128	0.02960453	0.002576686	0.001730009	0.354132563	1670.193438	0.343774159	0.839288432	10.87018674	2.601142145	0.344558046	0.540932499	0.111119576	0.002662594	200.5298869	3.999517557	892.228478	2093.440192	0.942644601	48308207517	1430.297641	776.4432768	19402.15177	0.631521	47.26520919	186737.7054	1.552871889	5.64638556	470.7201544	348.6148054	0.000592847	129.8376157	0.136621083	0.931493719	86.26564317	-0.211169169	48308207517
84	0	0.026397602	0.691954739	-13542.89096	0.025746981	0.03129347	1739.609579	7.493232042	8.846340766	-1.518519135	133.8096472	58.42088668	3817.142035	0.021144149	0.008064235	0.00040529	0.417041645	2055.892028	0.842374083	0.891020916	16.82051065	5.218282149	0.162648715	0.912709424	0.068104345	0.001268597	336.0958465	29.14065227	5725.999613	2477.678024	0.969898915	4.37E+11	8213.397392	1023.27057	303774.6217	0.717624302	57.24508713	35736277.43	1.247094296	6.359087776	1238.377288	2639.696602	0.000204157	10192.01736	2.96896854	0.982997024	178.0567126	-0.346005021	4.37E+11
85	1	0.020293296	0.718106595	-12160.30792	0.01170566	0.025106418	1824.651337	7.166838081	7.844775862	-0.814445637	396.3128175	24.41311123	6244.46805	0.020700769	0.003320458	0.003189977	0.090700432	2043.045422	0.597608437	0.739758322	48.48292185	2.79465502	0.405886926	0.692149048	0.339945515	0.003222414	539.8284417	7.152773614	862.3285398	2490.174071	0.928037939	27488886292	3059.329275	935.5128944	52789.09474	0.726791577	28.63564213	370596.516	5.378369497	5.998102924	948.504938	122.0805324	0.001158265	112.3992332	0.045508602	0.945933197	181.2925172	-0.22259539	27488886292
86	1	0.015419567	0.72637421	-41776.75754	0.004852163	0.026780889	2924.487464	7.604232106	8.451133579	-1.580250471	647.0566377	28.42534081	12160.1746	0.016549677	0.004075955	0.002051131	0.042417175	3252.977045	0.581581964	0.885273592	29.58019588	5.358250457	0.306646779	0.742980839	0.121775122	0.000725205	1477.442889	13.41957888	1643.97209	3596.148224	0.962436729	1.35E+11	10542.78099	1967.405202	243503.2275	0.722030127	37.73592453	3427865.04	14.10840236	6.258824801	3397.484685	315.8383211	0.000220372	444.8241038	0.061412398	0.969934752	342.1075048	-0.271716345	1.35E+11
87	0	0.011998332	0.666473909	-254.7401701	0.030231106	0.038242001	1440.974548	6.185987783	6.73825207	-0.070629272	682.2435218	9.848857802	1378.30533	0.038322158	0.003840245	0.019946183	0.081353203	1586.987885	0.473999966	0.644899227	15.36428498	2.401273189	0.797623757	0.54555549	0.254186752	0.010105327	173.0272469	2.265631642	98.43096234	2186.442556	0.89737086	2442851367	589.5938034	916.7509005	4751.841487	0.76537859	15.8113883	5864.221757	8.175298169	5.117422316	282.6809729	19.70450098	0.004146012	5.909805501	0.038807483	0.957303182	56.64326605	-0.267196078	2442851367
88	1	0.008119425	0.66478355	-9497.083785	0.003805081	0.019140739	1885.871884	7.577483543	8.141561846	-0.377299395	-6.443230954	47.75981575	8086.062318	0.020173813	0.001290676	0.00142611	0.14943605	2081.787758	0.375431001	0.853286024	31.37049158	2.257898104	0.330532318	0.637106008	0.218903349	0.000680891	1094.938859	4.547495196	2334.504481	2440.441405	0.941686437	80081071631	4718.153771	880.5256493	61170.77733	0.61599303	36.34556369	282973.5143	3.675643177	6.184840295	1927.623921	259.73018	0.000257915	46.20865099	0.011327388	0.951442617	187.7198509	-0.216062509	80081071631
89	0	0.005125051	0.585868349	-2231.120232	0.015580115	0.026585217	1224.511299	7.611780909	8.007955352	-0.223799314	30.26996222	46.61544808	3603.283506	0.026552965	0.001862264	0.002118131	0.207523815	1585.058715	0.382532564	0.863924625	14.08034887	2.798000843	0.421837897	0.580590023	0.13247534	0.002093397	331.6651447	3.149135973	841.8620558	1913.57234	0.943721823	31117628834	1804.705808	536.4754855	19240.13521	0.562932429	39.8246155	101196.5911	2.934329736	5.862541554	695.0354047	226.9456343	0.000564503	51.07032572	0.053137784	0.950638308	113.5186492	-0.228911767	31117628834
90	0	0.023051938	0.560376994	-1.904714235	0.191668291	0.073945846	1159.292185	6.405985408	6.797293046	0.059669114	750.6284041	17.88854382	482.5851702	0.050682261	0.009730175	0.005073564	0.518344295	1406.958009	0.696885626	0.604997814	4.569234212	3.410515389	0.48598609	0.888503194	0.067138947	0.02653879	30.06017055	5.358684357	100.8479532	2043.465945	0.923744824	8238760802	245.4341268	917.8394056	3943.617334	0.795723177	20	68185.33626	1.355520092	4.578948733	109.5636893	149.9386721	0.003763559	373.3881622	2.739380236	0.79597955	31.22588147	-0.142717836	8238760802
91	1	0.006185959	0.717779897	-15946.34726	0.018715693	0.019956481	1859.38448	7.214011323	7.668802982	-0.660967786	399.8194119	18.60107524	6969.009816	0.018979931	0.001601211	0.007135511	0.05122548	2029.566757	0.694348388	0.738856909	53.71784471	2.605672556	0.478226851	0.808107562	0.504472257	0.005642006	688.4128105	2.081777671	466.1574642	2423.472051	0.906735297	11364674477	2379.334456	769.654957	19884.69406	0.813969607	19.20937271	30370.75562	10.78878002	6.041229523	1046.545149	39.06614987	0.002511603	7.035326257	0.021375845	0.972891468	239.9457513	-0.271126244	11364674477
92	0	0.012983995	0.505539431	-1.59298709	0.058009549	0.042866946	992.4006498	7.222475567	7.679769287	0.008819859	217.5911676	29.06888371	921.5135875	0.039279488	0.004816666	0.004707334	0.200845216	1263.807618	0.588990604	0.874909614	5.487612131	3.21890586	0.453131708	0.644538935	0.065540627	0.006707355	77.46929643	5.279936397	160.1782477	1777.512826	0.947689825	13592392038	895.3233852	567.369333	13938.97559	0.657835107	27.80287755	223054.1979	3.169036158	5.393653012	219.9443724	187.2450023	0.000932419	317.5188799	0.688798967	0.957917084	56.62621736	-0.27667073	13592392038
93	1	0.00360577	0.641694682	47600.35384	0.014825642	0.018249131	1854.343536	8.162741306	8.670850914	0.823418845	-64.45326338	62.80127387	11725.78614	0.016561558	0.001040044	0.000328755	0.936702815	2331.62112	0.761767725	0.914436705	35.47266113	2.673706593	0.185613679	0.787351511	0.256664887	0.001016514	721.9806826	4.154266132	7861.526608	2070.509829	0.948851202	2.49E+11	3033.075132	498.690903	32900.48079	0.672727869	64.13267498	276411.8131	1.291620642	6.479231338	1519.107122	1071.146287	0.000298006	79.52984496	0.080441228	0.962437491	313.9667489	-0.22839618	2.49E+11
94	0	0.007687172	0.571087464	-2400.251555	0.056103128	0.03007148	1184.544399	7.425492925	7.988199524	-0.329826575	268.1206703	28.42534081	1932.307931	0.03266146	0.00257654	0.00167835	0.441586592	1485.517832	0.394032305	0.874927682	9.921353956	2.23612485	0.343985721	0.48068116	0.141176255	0.005230235	149.4649735	5.244258617	824.4382189	1910.081431	0.939518707	39370003882	1159.791475	557.1525118	18560.55537	0.637063049	49.47726751	281646.0085	1.401864879	5.694319322	365.3298017	324.8076175	0.001092135	220.8953451	0.335151052	0.94389198	73.38183112	-0.232377509	39370003882
95	0	0.010376631	0.604246219	-1479.746888	0.015250346	0.038908033	1394.648502	7.198413321	7.462287021	-0.572172108	388.3669818	28.3019434	3044.516381	0.032059022	0.00336766	0.002656102	0.168263315	1811.777163	0.573928033	0.719991536	13.48405534	3.61236858	0.35740663	0.722126538	0.097836063	0.002539697	265.8667481	3.655948519	503.9338731	2190.074559	0.939580771	23257872465	1524.504083	921.5706658	18089.34172	0.800705533	23.32380758	111859.7719	3.122817833	5.388671651	559.4100661	193.1847804	0.000589827	72.3545292	0.069738999	0.877585848	78.81742266	-0.166122792	23257872465
96	1	0.008408195	0.647766821	8587.502997	0.005762625	0.018142952	1781.051544	8.316550651	8.905429438	0.081841521	-503.7204217	99.84988733	10683.9024	0.014553639	0.001760173	0.000323153	0.398978783	2087.984086	0.300975397	0.959201422	20.95576629	1.745528895	0.204355539	0.450155522	0.198783664	0.000622086	939.6290754	7.045404523	8245.55835	2139.182316	0.965039472	3.67E+11	6968.38276	464.8216887	130437.6982	0.548973182	69.77105417	7246870.476	1.651811039	6.585485848	2365.536318	1512.873312	0.000148362	1068.34386	0.218016291	0.984317428	387.5075872	-0.301085242	3.67E+11
97	0	0.01797978	0.557773459	522.7017424	0.137005277	0.065919464	962.490459	6.441076847	6.786639121	0.798033342	497.1557572	16.03121954	842.9105365	0.051713786	0.007324016	0.006927436	0.329461958	1236.281457	0.564947697	0.614669725	6.24123056	3.752223642	0.572679993	0.870920457	0.098199771	0.01278294	53.91283846	4.5174961	99.15339233	1803.418921	0.913928216	4006857998	282.8935236	667.8044644	3067.377435	0.79110863	15.8113883	8894.870206	2.625072615	4.659002389	135.4493361	83.00162338	0.003150058	42.79245743	0.453737095	0.817712597	32.00038287	-0.153773824	4006857998
98	0	0.006807036	0.562982329	-2477.211455	0.016810454	0.027815027	1611.899447	7.863865613	8.134098904	-0.33889526	408.1325325	43.8634244	3551.087261	0.02616507	0.002339769	0.000953135	0.355141231	2106.551847	0.788577975	0.885083241	9.991380557	2.725999594	0.226105202	0.934310616	0.076186393	0.002571131	264.6511407	4.361275033	1617.459574	2315.81074	0.955685113	1.27E+11	2062.731513	969.360886	29109.63408	0.744849885	45.96737974	671790.2479	1.64602686	5.853617815	655.0678016	665.8374015	0.000484451	336.4674027	0.214866636	0.953404484	115.2267384	-0.241404942	1.27E+11
99	0	0.006983889	0.647209735	-1418.142306	0.008569924	0.027504016	1527.982847	7.371701427	7.808935554	-0.36697696	223.1386823	23.43074903	4852.430146	0.024432201	0.00190747	0.003598175	0.103692637	1828.733179	0.608804339	0.722063472	29.42040456	3.167784627	0.401999209	0.934502386	0.174141612	0.00218136	470.3592036	3.304949867	608.0861519	2189.578095	0.933074744	19953677792	2166.618291	832.466324	22251.53268	0.749290863	29.06888371	64854.72176	4.926285815	5.797134272	875.7078637	116.1710716	0.000759442	26.5345249	0.021891685	0.925564822	136.5308238	-0.195593869	19953677792
100	0	0.002933761	0.733906374	-1580.795289	0.004246599	0.017997644	1847.86664	7.282437123	7.703418748	-0.035783292	220.5690549	33.24154028	10106.63473	0.018074251	0.000812201	0.004192952	0.086020754	2165.224273	0.31774712	0.742727936	47.95667633	2.39802869	0.586096348	0.69748049	0.37801158	0.001602316	1051.756407	1.250609438	960.6272066	2338.521621	0.912847654	17494318111	2555.929414	789.5115893	13590.97218	0.561840933	29.06888371	13111.3811	7.806982844	6.150050421	1455.722853	57.57267896	0.000881097	2.200209679	0.004241945	0.948566016	233.1151677	-0.205088052	17494318111
101	1	0.018508737	0.629986096	-11212.70531	0.020169441	0.023444562	1784.416116	7.636755777	8.853490942	-0.648214596	270.4134401	53.45091206	3559.872754	0.023801321	0.003819016	0.000658046	0.394456692	2010.411886	0.62529351	0.933020945	12.87258665	2.455412271	0.201500101	0.731260842	0.116637862	0.001148806	332.0579255	18.80303349	3287.684022	2440.448938	0.962464832	2.57E+11	4896.98711	904.604962	154931.7561	0.684618911	54.67174773	7352365.361	1.366376234	6.331385806	1023.412731	1102.43962	0.000208281	2283.189985	0.761743974	0.984166551	132.3181416	-0.326073296	2.57E+11
102	1	0.001743546	0.702221296	1422.488938	0.003089108	0.01419183	2136.681547	7.863208167	8.433828604	0.050493977	-77.88807526	40.80441153	21216.95779	0.01535365	0.000561747	0.000624986	0.25787404	2630.094131	0.633701729	0.85211848	60.4600805	1.99988411	0.237070699	0.663083488	0.272903184	0.000497014	1738.019984	2.260964818	6096.609034	2516.288718	0.940693253	1.75E+11	5263.672107	831.8383605	39216.854	0.67473779	50.53711507	105347.1652	2.732755082	6.540424101	2862.801159	391.3102701	0.000213645	16.13840802	0.007762995	0.947528859	314.5951238	-0.195238457	1.75E+11
103	1	0.005280905	0.610217061	-140.2247608	0.028789994	0.025017941	1638.077198	7.319492658	7.987693827	0.027105075	584.1575833	23.76972865	2019.33273	0.027024767	0.001804469	0.004414685	0.184329736	1915.420312	0.828171868	0.880268036	11.85235893	2.154013594	0.35888548	0.84045579	0.157267613	0.0050457	205.9601506	3.28825025	531.2547355	2294.974192	0.936676527	26982362205	1267.508726	918.2088918	14742.82471	0.78294606	26.17250466	73461.08883	4.089067162	5.862838363	427.3645041	128.000976	0.001171296	51.1407741	0.098280522	0.957874888	102.6551124	-0.243092816	26982362205
104	1	0.007206001	0.665856811	-12477.56621	0.00604101	0.02427594	1745.152328	7.663445003	8.270222909	-0.834646065	78.02567361	89.49860334	9149.544229	0.021330454	0.001891858	0.000355101	0.490888179	2248.771182	0.418008059	0.826750366	28.85243939	3.162069388	0.225795764	0.493759621	0.140844317	0.000742586	767.8426831	5.930621966	6611.490308	2418.061045	0.948614232	2.71E+11	4227.676195	898.5631142	64359.43034	0.5966883	52.80151513	1373360.62	1.07642401	6.075766526	1564.093709	1162.152479	0.00022509	332.6517535	0.087682462	0.925200743	175.2387849	-0.188850488	2.71E+11
105	1	0.014151353	0.56366682	-593.5819927	0.059744869	0.043035035	1100.165528	7.494612308	8.139842	-0.302351783	258.8401551	50.96076922	1457.60211	0.033237051	0.005768196	0.000755833	0.736963977	1599.592731	0.576121416	0.872386671	5.320448196	2.85766331	0.2284672	0.793340854	0.039885514	0.003009429	86.53701101	9.921132115	951.581944	1916.192605	0.963033881	1.03E+11	1397.008633	688.4670753	31867.33072	0.698001607	44.40720662	4848337.863	0.815206834	5.509557744	381.3597066	1230.222747	0.000318167	5393.604345	6.776830696	0.9505	70.60845983	-0.26375895	1.03E+11
106	1	0.004744964	0.638053019	20836.88665	0.036583521	0.018670817	1690.802132	8.011782055	8.67766321	0.479068732	89.80539628	40.49691346	5618.757262	0.017422621	0.001455532	0.00107163	0.470750976	1989.126371	0.741577072	0.940538006	22.08717526	1.901956536	0.256276417	0.831447523	0.280946458	0.001889861	439.870209	5.219863029	2271.368281	2024.509239	0.950852929	86337802279	2304.46043	465.5215338	31753.44899	0.683729216	44.29446918	342045.5742	2.487540365	6.402152739	1097.239898	398.6438642	0.000481172	158.0814232	0.284788187	0.979115378	252.2579529	-0.282558071	86337802279
107	1	0.006186542	0.734869717	-44820.01691	0.001833988	0.016753454	2570.899	7.837678914	8.404314093	-0.920985816	112.8278126	33.54101966	19651.83565	0.013957957	0.001238008	0.001484441	0.062287192	3013.363337	0.739564664	0.845888101	60.377533	3.236799111	0.272624927	0.894505116	0.247978922	0.000567289	2103.601316	3.905645454	3066.425033	3092.66529	0.949151657	1.33E+11	8514.015145	1287.643222	97168.57169	0.738915524	41.0487515	795633.3548	7.621930447	6.528131507	3628.453245	241.8814243	0.000235794	83.05463957	0.01049849	0.963588459	427.5818617	-0.228032401	1.33E+11
108	0	0.003610733	0.653638671	6508.886585	0.01101767	0.018293922	2156.797499	7.603771348	8.03942393	0.286290865	669.74705	24.16609195	5306.833622	0.018959427	0.000992143	0.004554568	0.130817758	2472.901941	0.586195508	0.879593643	24.95717288	2.087716131	0.398681923	0.797898908	0.259993808	0.00203634	593.4420894	2.012135913	805.0629611	2614.837789	0.932890359	31164762834	2025.736394	1104.926798	14525.01382	0.733078008	30.52867504	25222.97836	7.759100309	6.181625901	994.05415	83.36594998	0.000814691	8.702868968	0.017511114	0.966080749	213.0881667	-0.240926939	31164762834
109	0	0.004780531	0.575767977	1800.65688	0.028323512	0.021756752	1561.265348	7.800257922	8.625615704	0.167692051	271.9013856	38.62641583	1932.372752	0.024286224	0.001850495	0.001567329	0.441700813	1786.998165	0.732054766	0.936334859	10.5944217	1.961518959	0.230558761	0.82153341	0.128411372	0.002300128	205.0734387	5.868812967	1350.602775	2114.269803	0.953956747	1.01E+11	2052.518556	679.4561182	36765.91078	0.743521537	40.85339643	1120353.344	1.897497214	6.187540047	585.9189111	486.740665	0.000397713	589.2577091	0.52139099	0.979595105	131.5125718	-0.298302207	1.01E+11
110	0	0.005308792	0.71961836	-2221.908489	0.025072572	0.024136199	1536.829189	6.779630328	7.155208075	-0.115928167	403.6077851	13.60147051	5304.832231	0.024421971	0.001593307	0.01093922	0.05786127	1896.360223	0.296664018	0.655522767	38.4603631	2.515953833	0.67920279	0.493551352	0.350365599	0.007384341	500.7959372	1.121679231	294.603252	2173.900038	0.896673255	4966859286	1237.240723	747.8709486	6065.011418	0.704220506	20.24845673	5746.473171	11.75330709	5.729950512	704.9811702	25.36156042	0.003662236	1.952684249	0.024204463	0.970095551	139.9338225	-0.267201142	4966859286
111	0	0.011069718	0.617947279	-261.5510411	0.019450019	0.03197347	1641.77336	7.546688655	8.415378405	-0.126928975	355.5767737	47.70744177	4046.705783	0.027094483	0.003802576	0.000511977	0.47921117	2254.508529	0.820000765	0.909958461	6.733980674	3.04354322	0.183259178	0.915093414	0.043586623	0.001224014	234.7626173	8.070880452	2172.571896	2373.85362	0.969740889	2.39E+11	2996.600438	1061.274725	59989.41239	0.756732908	50.99019514	8564462.663	1.28236648	5.867649647	862.4144584	1390.244465	0.000174779	4548.632652	2.691121612	0.969798421	112.3461899	-0.288226061	2.39E+11
112	0	0.00579568	0.607673028	-8689.163918	0.008648537	0.024425428	1932.612186	7.722065414	8.176175347	-0.691644424	473.2483997	47.5394573	3668.645197	0.022845882	0.002070502	0.002103874	0.141399352	2149.385407	0.427794075	0.904101056	12.21137031	2.970331534	0.349948787	0.612249589	0.126218648	0.001556986	440.9527403	4.279574713	1094.011017	2590.22834	0.951331815	77572728342	3094.501858	1130.830233	43826.28499	0.611984153	38.48376281	430141.977	3.985673836	6.01184447	973.2801134	285.1293894	0.000384856	129.0552778	0.054916685	0.966285757	151.6783396	-0.261721788	77572728342
113	0	0.003167384	0.673718595	-13525.38408	0.005357494	0.02064632	1387.055352	7.604918213	7.919868082	-0.615565477	-266.6085365	45.35416188	11866.72018	0.019599258	0.000968703	0.001903925	0.105555538	1887.579017	0.362841857	0.806106642	36.06161488	2.980731522	0.401747375	0.576943529	0.214533485	0.001221196	1036.828764	1.767983582	1542.14083	2000.32749	0.93312907	29769746886	3249.917191	448.1345412	22086.98763	0.617616254	29.20616373	31763.09225	5.34343822	6.105670446	1625.237291	154.2680108	0.000473641	5.817842909	0.0061179	0.930006914	219.8105106	-0.185637144	29769746886
114	1	0.019471697	0.689498325	-8986.329866	0.01211723	0.030977918	1578.647329	7.253871862	7.899234455	-1.008797362	280.1739636	34.88552709	4456.551205	0.023954521	0.003726949	0.001723787	0.173313852	1857.653934	0.538828674	0.791254258	26.90159408	3.428530993	0.363262952	0.729371074	0.177165022	0.002932466	442.3421128	7.506049968	1381.256051	2320.483042	0.938216745	48160233997	2711.9404	865.7530264	48301.32759	0.64231317	38.27531842	821421.0261	2.896736941	5.813072555	896.4930243	299.5992844	0.000893566	321.7056822	0.138743019	0.925132513	143.5284924	-0.196782546	48160233997
115	1	0.006429574	0.654248972	11003.26945	0.005368682	0.016247474	2250.45306	8.259790363	9.004393537	0.139974797	-187.7467493	70.88018059	11753.58077	0.014609581	0.001528005	0.000377299	0.307656505	2678.113258	0.544785204	0.954952238	26.38019855	1.632482331	0.156179401	0.694518983	0.177460282	0.000452631	1094.726977	8.675609388	9254.110235	2547.580772	0.965264385	5.3E+11	8073.797331	825.6804803	173570.7987	0.71376911	59.07622195	8771998.716	2.142279418	6.701786445	2689.1205	1374.818749	0.000117076	1012.144818	0.146145441	0.985304397	362.4354792	-0.300629317	5.3E+11
116	1	0.036163191	0.735227594	-23591.59061	0.012921891	0.036424493	2113.324785	7.455033203	8.39711881	-1.628187943	304.8093347	45.79301257	6707.566042	0.017825709	0.009204079	0.0006437	0.204755862	2374.949508	0.639386926	0.833814646	34.32464643	5.094790294	0.20571214	0.892498875	0.127445295	0.001040569	663.1452626	23.4095145	3855.873345	2862.304163	0.959388027	2.43E+11	8669.854405	1295.641847	285580.3058	0.759800398	46.86149806	17071151.17	2.891013844	6.128786974	1837.999437	1353.766788	0.000246953	3501.588033	0.727444715	0.954046788	252.5834908	-0.257060605	2.43E+11
117	0	0.01799777	0.689451615	-19560.24483	0.006781449	0.034902029	1860.112736	7.449313303	7.961155738	-1.560113603	149.3790587	59.41380311	5821.152785	0.021025941	0.005208222	0.001223353	0.127020539	2057.729794	0.378045015	0.852436748	23.40245607	5.137565597	0.324203931	0.623175117	0.121953571	0.0011246	721.0226069	9.171354885	1946.224056	2603.249727	0.955679152	1.02E+11	5631.289003	1111.716186	112480.708	0.603954003	37.80211634	4408774.62	4.853809646	5.847731256	1663.414591	585.784713	0.000302624	961.2889477	0.217105706	0.946168909	207.7764729	-0.239077387	1.02E+11
118	1	0.007807221	0.56331354	-1627.514907	0.049830379	0.031863924	1192.179731	7.410974415	8.011267222	-0.313271268	255.3408801	34.53983208	1341.011527	0.031713731	0.002924123	0.002171477	0.371267819	1418.455123	0.533888299	0.875545868	8.340041292	2.432900011	0.326776246	0.744693479	0.112269777	0.003706105	135.9928024	4.715057226	625.9694073	1933.065577	0.942094885	37875622227	1208.931261	598.2946054	18228.58514	0.684620189	32.75667871	309460.8351	1.599486785	5.668522122	356.7526697	324.6471981	0.000614551	284.3450384	0.422114965	0.947370664	75.40345265	-0.240043693	37875622227
119	0	0.002121738	0.714883492	-68788.96877	0.004385297	0.010219966	2378.4192	8.274640735	8.75803087	-0.348275234	-557.9113313	56.30275304	35722.3866	0.010734725	0.000388336	0.001083936	0.076670056	3196.657676	0.513220121	0.898998268	83.17057461	2.512462984	0.259944015	0.649719599	0.295812566	0.00047459	3077.322679	1.947821605	5959.278099	2539.189561	0.949840008	1.51E+11	8744.702666	476.7364313	64457.38499	0.650683452	37.73592453	156728.3177	8.140116874	7.019376311	4632.896451	239.0779709	0.000194036	9.896519847	0.004779896	0.976211905	668.7354714	-0.23852612	1.51E+11
120	1	0.007267549	0.647250873	-8510.082028	0.004880058	0.019026755	1912.798594	7.900980371	8.756807878	-0.378929906	-219.3929014	79.40403012	9828.965898	0.019778755	0.001722862	0.000436616	0.316489947	2303.264855	0.380732869	0.898630452	25.15573057	2.372834669	0.194273859	0.481758842	0.131202538	0.00042375	1005.61728	9.469204337	5998.626157	2474.257499	0.961100576	3.24E+11	7498.6013	946.2264756	159184.6654	0.66321952	54.3783045	4969112.853	1.630312829	6.403213376	2382.048278	1031.496505	0.000110484	713.9864102	0.108807667	0.972464325	199.7348518	-0.262227854	3.24E+11
121	1	0.005941098	0.71967097	-57174.64452	0.003999822	0.016187175	2631.166396	8.063396999	9.122018466	-1.075837991	64.36062282	72.1734023	15139.89958	0.012871434	0.001820756	0.000491039	0.156738773	3126.426099	0.505208191	0.916280485	37.68378806	3.823286032	0.190083541	0.727391497	0.129443322	0.000468348	1444.057144	9.469195238	9580.317298	3144.809596	0.966559912	6.88E+11	11439.5104	1344.479883	235317.8896	0.618684679	76.69419796	15231449.45	3.129132772	6.797407536	3535.975054	1198.313184	0.000114417	1688.538691	0.196013381	0.985605861	466.8736915	-0.305981063	6.88E+11
122	0	0.005445705	0.646682539	-515.3364743	0.005168472	0.026235271	1713.862037	7.71259025	7.981971628	-0.204465674	145.5057409	33.12099032	8625.485488	0.021324921	0.001668638	0.001515676	0.139304551	2247.232813	0.833417533	0.804417753	23.09144476	3.768392171	0.357188554	0.897554492	0.136141124	0.00098048	830.8431788	2.723224892	1418.890104	2364.965295	0.945817235	52328677289	3259.93618	976.3702969	28008.08636	0.643443985	35.38361203	78339.30891	4.113876938	5.956991512	1557.342678	249.6838392	0.000343066	24.18379692	0.013895014	0.922419052	188.3485348	-0.188891977	52328677289
123	1	0.019439007	0.706211273	-27184.07439	0.011960339	0.028841821	1704.388522	7.568657119	8.664950052	-1.410994576	-159.0493006	72.49827584	7249.155991	0.018136524	0.005614034	0.000645281	0.208751187	1930.777521	0.516384492	0.857536637	36.89901911	4.353576622	0.238350742	0.612344537	0.142416566	0.000876421	681.7319646	19.85025439	3735.848492	2412.126016	0.960640086	1.86E+11	8395.74035	790.1128437	259129.0693	0.639877907	44.94441011	12124096.4	2.742373599	6.290594644	1909.633848	1066.887045	0.000184145	2383.688776	0.481933289	0.971552056	240.6544018	-0.28463273	1.86E+11
124	0	0.004927916	0.626484645	-323.4608612	0.013212639	0.022528095	1858.669628	7.40676565	7.837254547	0.014997202	530.7541068	20.24845673	3233.827355	0.022949944	0.001505162	0.006351082	0.088354833	2115.707538	0.60400992	0.847245969	17.17464503	2.35290222	0.430471648	0.651706051	0.181953945	0.002544214	431.8573238	2.444194843	488.2212257	2434.518399	0.931492614	20471442944	1846.297847	1017.068737	16223.15142	0.744878328	27.65863337	36586.49701	7.760501183	5.932291637	768.5361343	77.86624204	0.000749468	14.22393149	0.023301376	0.954972555	144.4839212	-0.237939027	20471442944
125	0	0.003098072	0.668338348	-7303.313492	0.005152765	0.018427779	1594.052894	7.756531934	8.161094149	-0.250875819	-143.8051999	43.65775991	10341.63869	0.01857525	0.000908758	0.000998545	0.213404394	2026.981544	0.467644498	0.846847931	29.39493684	2.245685701	0.303584807	0.882438813	0.193234286	0.00083823	994.8141786	2.366509476	3345.536085	2157.053571	0.939909444	84482344110	3537.121727	599.2510617	29849.27896	0.606655648	47.16990566	68816.9041	2.751161802	6.219823126	1683.290483	335.5569202	0.000304876	13.37641387	0.008148858	0.933771392	215.9582008	-0.18889434	84482344110
126	1	0.005610124	0.716884337	-56394.66079	0.00204372	0.020141678	1798.919485	7.693623416	8.048467616	-1.18388947	-514.7854643	30.88689042	15373.84389	0.015939349	0.001436756	0.003074541	0.033452427	2057.125754	0.496265618	0.864752596	45.24804293	3.783374332	0.395269126	0.780575116	0.239657169	0.000812128	2114.62728	2.653451823	1383.010309	2381.619039	0.945075738	34679275930	7363.729117	574.8600211	65109.89483	0.670327538	31.40063694	180469.8746	17.13204297	6.277901365	3432.074717	126.7595682	0.000366355	18.96230134	0.004177575	0.968719918	397.4847818	-0.249126684	34679275930
127	0	0.007769313	0.597687589	542.2752843	0.032437947	0.027161822	1635.84546	7.604530971	8.276751622	0.075889289	555.3475911	28.23118843	1990.243043	0.026571238	0.002437353	0.001941237	0.35302672	1932.704672	0.692450176	0.903332293	9.565156695	2.376511437	0.283869951	0.78435669	0.112484905	0.003656394	172.786596	5.68780679	888.7772795	2295.715321	0.949896964	65889401052	1479.42369	952.3995993	24401.484	0.734737978	39.66106403	410547.5026	1.990839775	5.915694645	473.3116914	342.2166053	0.000697591	331.0418261	0.407273522	0.966607757	109.141021	-0.265985768	65889401052
128	1	0.008936636	0.624470803	-7165.014752	0.012777517	0.018790903	1811.548195	8.058058103	8.96346921	-0.303372742	111.7401957	76.55716818	5783.679921	0.019572165	0.001883447	0.000354187	0.631084301	2213.20447	0.579293467	0.930677404	16.92532154	2.301063958	0.171356085	0.836780505	0.128047481	0.001170682	473.5723569	12.59555097	7107.220669	2359.691697	0.961325287	4.55E+11	4737.596179	798.9010232	123817.5367	0.650755032	61.03277808	5557189.342	0.914673039	6.475200188	1270.40734	1564.31674	0.000250243	1284.2716	0.34905718	0.981857117	199.9126951	-0.296524325	4.55E+11
129	0	0.026373022	0.51219421	-2196.728641	0.033080995	0.046211088	1559.363602	7.579137521	8.182697108	-1.059836078	390.3549985	45.22167622	1211.315455	0.037207018	0.009095361	0.000741114	0.45385245	1736.605235	0.86012587	0.933666424	2.741089232	4.343952805	0.187491538	0.918221415	0.02737856	0.001870989	110.447293	14.92874666	760.922434	2378.557221	0.971408902	2.21E+11	3732.413248	1124.463067	113789.9744	0.760214786	50.47771786	34881857.88	1.461441824	5.652572967	523.8415174	1930.001867	0.000140881	18224.05858	9.840834178	0.976927188	62.19395219	-0.347157274	2.21E+11
130	1	0.017906719	0.705450321	-22720.55876	0.006212311	0.024993676	2256.821004	7.467096462	8.095929093	-1.013632399	522.4775235	37.48332963	7715.161923	0.018692887	0.003399099	0.001771008	0.098240643	2496.958768	0.575077296	0.834160519	37.33393999	3.195309855	0.316789141	0.724958235	0.229496485	0.00135095	816.8217846	8.131768898	1809.694501	2907.255931	0.942385099	87902225319	4955.119521	1279.079389	94249.81462	0.700200094	31.2409987	1494048.684	5.18665922	6.119168177	1584.184353	288.2178846	0.000453319	306.1161809	0.068224162	0.950196148	233.3591966	-0.228275565	87902225319
[truncated: 2 more columns]
